# Supplementary material for: High-throughput characterization of the effect of sodium chloride and potassium chloride on 31 lactic acid bacteria and their co-cultures
Source: Front Microbiol. 2024 Feb 16;15:1328416. doi: 10.3389/fmicb.2024.1328416 (PMC10904479; doi:10.3389/fmicb.2024.1328416)
Supplement: Supplementary file 1 [file Table_1.xlsx]

## Sheet: Salt_Plate design
Strain name 1	Strain name 2	Replicate in plate	Row 96	Col 96	Plate ID	Int 1	Int 2	Interaction	N° Interactant Strain 1	N° Interactant Strain 2
Lactococcus cremoris	N/A	C	1	1	P1				7313	N/A
Lacticaseibacillus paracasei	N/A	C	1	2	P1				ATCC 334	N/A
Lacticaseibacillus rhamnosus	N/A	C	1	3	P1				ATCC 13075	N/A
Lactococcus lactis subsp. lactis	N/A	C	1	4	P1				1919	N/A
Lactococcus lactis subsp. lactis	N/A	B	1	5	P1				MJC 8	N/A
Lactiplantibacillus pentosus	N/A	C	1	6	P1				ATCC 8041	N/A
	N/A	buffer	1	7	P1					N/A
Lactobacillus helveticus	N/A	B	1	8	P1				ATCC 15009	N/A
Lactococcus lactis subsp. lactis	N/A	A	1	9	P1				MJC 5	N/A
Lacticaseibacillus rhamnosus	N/A	C	1	10	P1				ATCC 27773	N/A
Lactococcus lactis subsp. lactis	N/A	C	1	11	P1				11121	N/A
Lactococcus raffinolactis	N/A	A	1	12	P1				ATCC 43920	N/A
Lactococcus lactis subsp. lactis	N/A	A	2	1	P1				IL 1403	N/A
Lactococcus lactis subsp. lactis	N/A	A	2	2	P1				LM 0230	N/A
Lactobacillus delbrueckii subsp. bulgaricus	N/A	B	2	3	P1				ATCC 11842	N/A
Lactococcus cremoris	N/A	B	2	4	P1				ATCC 19257	N/A
Lactococcus lactis subsp. lactis	N/A	A	2	5	P1				MJC 8	N/A
Lacticaseibacillus rhamnosus	N/A	B	2	6	P1				ATCC 27773	N/A
Lactococcus cremoris	N/A	A	2	7	P1				7311	N/A
Lacticaseibacillus rhamnosus	N/A	A	2	8	P1				ATCC 10863	N/A
Lactococcus lactis subsp. lactis	N/A	B	2	9	P1				IL 1403	N/A
Lactococcus lactis subsp. lactis	N/A	B	2	10	P1				74310	N/A
Lactococcus lactis subsp. lactis	N/A	A	2	11	P1				11121	N/A
Lacticaseibacillus rhamnosus	N/A	C	2	12	P1				ATCC 8530	N/A
Pediococcus pentosaceus	N/A	C	3	1	P1				ATCC 33316	N/A
Lactococcus cremoris	N/A	C	3	2	P1				7322	N/A
Lactococcus lactis subsp. lactis bv. diacetylactis	N/A	C	3	3	P1				UL 719	N/A
Lactococcus cremoris	N/A	C	3	4	P1				7311	N/A
Lactococcus lactis subsp. lactis	N/A	B	3	5	P1				MJC 5	N/A
Lacticaseibacillus rhamnosus	N/A	A	3	6	P1				ATCC 8530	N/A
Lactococcus lactis subsp. lactis	N/A	C	3	7	P1				74308	N/A
Lactococcus cremoris	N/A	C	3	8	P1				KB	N/A
Lactococcus lactis subsp. lactis	N/A	C	3	9	P1				LM 0230	N/A
Lactococcus cremoris	N/A	C	3	10	P1				ATCC 19257	N/A
Lactococcus raffinolactis	N/A	C	3	11	P1				ATCC 43920	N/A
Lactococcus lactis subsp. lactis bv. diacetylactis	N/A	B	3	12	P1				UL 719	N/A
Lacticaseibacillus rhamnosus	N/A	B	4	1	P1				ATCC 10863	N/A
Lacticaseibacillus rhamnosus	N/A	B	4	2	P1				ATCC 8530	N/A
Lactococcus lactis subsp. lactis bv. diacetylactis	N/A	A	4	3	P1				UL 719	N/A
Lactococcus cremoris	N/A	A	4	4	P1				7322	N/A
Lactococcus lactis subsp. lactis	N/A	C	4	5	P1				IL 1403	N/A
Lactococcus cremoris	N/A	C	4	6	P1				7328	N/A
Lactococcus cremoris	N/A	B	4	7	P1				7308	N/A
Lacticaseibacillus paracasei	N/A	B	4	8	P1				ATCC 334	N/A
Lactococcus lactis subsp. lactis	N/A	A	4	9	P1				29828	N/A
Lactococcus cremoris	N/A	A	4	10	P1				7328	N/A
Lactobacillus helveticus	N/A	A	4	11	P1				ATCC 15009	N/A
Streptococcus thermophilus	N/A	A	4	12	P1				FYE 41	N/A
Carnobacterium divergens	N/A	A	5	1	P1				M35	N/A
Lactobacillus delbrueckii subsp. bulgaricus	N/A	C	5	2	P1				UL12	N/A
Lacticaseibacillus rhamnosus	N/A	C	5	3	P1				ATCC 10863	N/A
Lacticaseibacillus rhamnosus	N/A	B	5	4	P1				ATCC 13075	N/A
Lacticaseibacillus rhamnosus	N/A	A	5	5	P1				ATCC 27773	N/A
Lactiplantibacillus pentosus	N/A	A	5	6	P1				ATCC 8041	N/A
Lactococcus lactis subsp. lactis	N/A	A	5	7	P1				74308	N/A
Carnobacterium divergens	N/A	C	5	8	P1				M35	N/A
Lactobacillus delbrueckii subsp. bulgaricus	N/A	B	5	9	P1				UL12	N/A
Lactococcus lactis subsp. lactis	N/A	B	5	10	P1				74308	N/A
Lactococcus lactis subsp. lactis	N/A	B	5	11	P1				11121	N/A
Lactiplantibacillus pentosus	N/A	B	5	12	P1				ATCC 8041	N/A
Lactococcus cremoris	N/A	B	6	1	P1				7322	N/A
Lactococcus raffinolactis	N/A	B	6	2	P1				ATCC 43920	N/A
Lactococcus cremoris	N/A	B	6	3	P1				7328	N/A
Lactococcus cremoris	N/A	A	6	4	P1				ATCC 19257	N/A
Lactococcus lactis subsp. lactis	N/A	C	6	5	P1				MJC 8	N/A
Lactococcus cremoris	N/A	C	6	6	P1				7308	N/A
Lactococcus lactis subsp. lactis	N/A	C	6	7	P1				74310	N/A
Lactococcus cremoris	N/A	B	6	8	P1				7311	N/A
Lactococcus cremoris	N/A	A	6	9	P1				7313	N/A
Lacticaseibacillus paracasei	N/A	A	6	10	P1				ATCC 334	N/A
Lactobacillus delbrueckii subsp. bulgaricus	N/A	A	6	11	P1				UL12	N/A
Lactococcus lactis subsp. lactis	N/A	A	6	12	P1				1919	N/A
Pediococcus pentosaceus	N/A	A	7	1	P1				ATCC 33316	N/A
Lactobacillus helveticus	N/A	C	7	2	P1				ATCC 15009	N/A
Lactococcus cremoris	N/A	A	7	3	P1				KB	N/A
Lactococcus lactis subsp. lactis	N/A	B	7	4	P1				29828	N/A
Lactococcus lactis subsp. lactis	N/A	B	7	5	P1				74309	N/A
Lactococcus cremoris	N/A	A	7	6	P1				7308	N/A
Lactococcus lactis subsp. lactis	N/A	A	7	7	P1				74309	N/A
Lactobacillus delbrueckii subsp. bulgaricus	N/A	C	7	8	P1				ATCC 11842	N/A
Lactococcus lactis subsp. lactis	N/A	C	7	9	P1				MJC 5	N/A
	N/A	buffer	7	10	P1					N/A
Lactococcus lactis subsp. lactis	N/A	C	7	11	P1				29828	N/A
Carnobacterium divergens	N/A	B	7	12	P1				M35	N/A
	N/A	buffer	8	1	P1					N/A
Lacticaseibacillus rhamnosus	N/A	A	8	2	P1				ATCC 13075	N/A
Lactococcus cremoris	N/A	B	8	3	P1				7313	N/A
Lactococcus lactis subsp. lactis	N/A	C	8	4	P1				74309	N/A
Streptococcus thermophilus	N/A	C	8	5	P1				FYE 41	N/A
Lactococcus lactis subsp. lactis	N/A	B	8	6	P1				1919	N/A
Streptococcus thermophilus	N/A	B	8	7	P1				FYE 41	N/A
Pediococcus pentosaceus	N/A	B	8	8	P1				ATCC 33316	N/A
Lactococcus lactis subsp. lactis	N/A	B	8	9	P1				LM 0230	N/A
Lactococcus cremoris	N/A	B	8	10	P1				KB	N/A
Lactococcus lactis subsp. lactis	N/A	A	8	11	P1				74310	N/A
Lactobacillus delbrueckii subsp. bulgaricus	N/A	A	8	12	P1				ATCC 11842	N/A
Lacticaseibacillus paracasei	N/A	C	1	1	P2				ATCC 334	N/A
Lactococcus lactis subsp. lactis	N/A	C	1	2	P2				LM 0230	N/A
Lactobacillus helveticus	N/A	A	1	3	P2				ATCC 15009	N/A
Lactococcus cremoris	N/A	B	1	4	P2				ATCC 19257	N/A
Lactococcus cremoris	N/A	B	1	5	P2				7308	N/A
Lactococcus lactis subsp. lactis	N/A	B	1	6	P2				74310	N/A
	N/A	buffer	1	7	P2					N/A
Lactococcus lactis subsp. lactis	N/A	C	1	8	P2				MJC 5	N/A
Lacticaseibacillus paracasei	N/A	B	1	9	P2				ATCC 334	N/A
Lactobacillus helveticus	N/A	C	1	10	P2				ATCC 15009	N/A
Lactococcus cremoris	N/A	C	1	11	P2				7313	N/A
Lactococcus cremoris	N/A	C	1	12	P2				7311	N/A
Lactobacillus delbrueckii subsp. bulgaricus	N/A	B	2	1	P2				UL12	N/A
Lacticaseibacillus rhamnosus	N/A	A	2	2	P2				ATCC 8530	N/A
Lactobacillus delbrueckii subsp. bulgaricus	N/A	A	2	3	P2				UL12	N/A
Lactococcus raffinolactis	N/A	A	2	4	P2				ATCC 43920	N/A
Lactococcus lactis subsp. lactis	N/A	B	2	5	P2				29828	N/A
Lactococcus lactis subsp. lactis	N/A	B	2	6	P2				11121	N/A
Lactococcus lactis subsp. lactis bv. diacetylactis	N/A	A	2	7	P2				UL 719	N/A
Lactococcus cremoris	N/A	A	2	8	P2				ATCC 19257	N/A
Lactococcus lactis subsp. lactis	N/A	C	2	9	P2				74308	N/A
Lactococcus cremoris	N/A	B	2	10	P2				7311	N/A
Lacticaseibacillus rhamnosus	N/A	B	2	11	P2				ATCC 13075	N/A
Lactococcus lactis subsp. lactis	N/A	C	2	12	P2				IL 1403	N/A
Lactococcus cremoris	N/A	B	3	1	P2				7313	N/A
Lactococcus cremoris	N/A	A	3	2	P2				KB	N/A
Lactiplantibacillus pentosus	N/A	A	3	3	P2				ATCC 8041	N/A
Lactococcus lactis subsp. lactis	N/A	C	3	4	P2				29828	N/A
Lactococcus lactis subsp. lactis	N/A	C	3	5	P2				MJC 8	N/A
Lacticaseibacillus paracasei	N/A	A	3	6	P2				ATCC 334	N/A
Lactococcus raffinolactis	N/A	C	3	7	P2				ATCC 43920	N/A
Lactococcus lactis subsp. lactis	N/A	C	3	8	P2				11121	N/A
Lactococcus cremoris	N/A	C	3	9	P2				7322	N/A
Lactococcus lactis subsp. lactis	N/A	A	3	10	P2				MJC 8	N/A
Lactococcus lactis subsp. lactis	N/A	A	3	11	P2				11121	N/A
Streptococcus thermophilus	N/A	C	3	12	P2				FYE 41	N/A
Carnobacterium divergens	N/A	C	4	1	P2				M35	N/A
Lactococcus lactis subsp. lactis	N/A	A	4	2	P2				74308	N/A
Lacticaseibacillus rhamnosus	N/A	C	4	3	P2				ATCC 10863	N/A
Pediococcus pentosaceus	N/A	B	4	4	P2				ATCC 33316	N/A
Carnobacterium divergens	N/A	A	4	5	P2				M35	N/A
Lacticaseibacillus rhamnosus	N/A	C	4	6	P2				ATCC 13075	N/A
Lactococcus cremoris	N/A	A	4	7	P2				7311	N/A
Lactobacillus delbrueckii subsp. bulgaricus	N/A	C	4	8	P2				ATCC 11842	N/A
Lactococcus lactis subsp. lactis	N/A	C	4	9	P2				74310	N/A
Lacticaseibacillus rhamnosus	N/A	A	4	10	P2				ATCC 13075	N/A
Lactococcus lactis subsp. lactis	N/A	B	4	11	P2				1919	N/A
Lactococcus cremoris	N/A	C	4	12	P2				KB	N/A
Lacticaseibacillus rhamnosus	N/A	B	5	1	P2				ATCC 27773	N/A
Lacticaseibacillus rhamnosus	N/A	C	5	2	P2				ATCC 8530	N/A
Lactococcus lactis subsp. lactis	N/A	A	5	3	P2				IL 1403	N/A
Pediococcus pentosaceus	N/A	A	5	4	P2				ATCC 33316	N/A
Streptococcus thermophilus	N/A	A	5	5	P2				FYE 41	N/A
Lactococcus lactis subsp. lactis	N/A	B	5	6	P2				LM 0230	N/A
Lactiplantibacillus pentosus	N/A	C	5	7	P2				ATCC 8041	N/A
Lactiplantibacillus pentosus	N/A	B	5	8	P2				ATCC 8041	N/A
Lactococcus lactis subsp. lactis	N/A	B	5	9	P2				74308	N/A
Lactobacillus helveticus	N/A	B	5	10	P2				ATCC 15009	N/A
Lactococcus cremoris	N/A	A	5	11	P2				7313	N/A
Lacticaseibacillus rhamnosus	N/A	C	5	12	P2				ATCC 27773	N/A
Lactococcus lactis subsp. lactis	N/A	A	6	1	P2				MJC 5	N/A
Lactococcus lactis subsp. lactis	N/A	A	6	2	P2				74309	N/A
Lactobacillus delbrueckii subsp. bulgaricus	N/A	C	6	3	P2				UL12	N/A
Lactococcus lactis subsp. lactis	N/A	B	6	4	P2				MJC 8	N/A
Lactococcus lactis subsp. lactis bv. diacetylactis	N/A	C	6	5	P2				UL 719	N/A
Lactococcus lactis subsp. lactis	N/A	B	6	6	P2				74309	N/A
Lactococcus lactis subsp. lactis	N/A	A	6	7	P2				29828	N/A
Lactococcus lactis subsp. lactis	N/A	C	6	8	P2				74309	N/A
Lactococcus lactis subsp. lactis	N/A	A	6	9	P2				74310	N/A
Lactococcus lactis subsp. lactis	N/A	A	6	10	P2				LM 0230	N/A
Lactococcus cremoris	N/A	C	6	11	P2				7328	N/A
Lactococcus cremoris	N/A	C	6	12	P2				ATCC 19257	N/A
Lacticaseibacillus rhamnosus	N/A	A	7	1	P2				ATCC 10863	N/A
Lactococcus cremoris	N/A	A	7	2	P2				7328	N/A
Streptococcus thermophilus	N/A	B	7	3	P2				FYE 41	N/A
Lactococcus cremoris	N/A	B	7	4	P2				7328	N/A
Lactococcus lactis subsp. lactis bv. diacetylactis	N/A	B	7	5	P2				UL 719	N/A
Lactobacillus delbrueckii subsp. bulgaricus	N/A	B	7	6	P2				ATCC 11842	N/A
Lactococcus lactis subsp. lactis	N/A	B	7	7	P2				MJC 5	N/A
Lactococcus raffinolactis	N/A	B	7	8	P2				ATCC 43920	N/A
Carnobacterium divergens	N/A	B	7	9	P2				M35	N/A
	N/A	buffer	7	10	P2					N/A
Lactococcus cremoris	N/A	C	7	11	P2				7308	N/A
Lactococcus cremoris	N/A	B	7	12	P2				7322	N/A
	N/A	buffer	8	1	P2					N/A
Lactococcus lactis subsp. lactis	N/A	B	8	2	P2				IL 1403	N/A
Lactococcus cremoris	N/A	B	8	3	P2				KB	N/A
Lactococcus cremoris	N/A	A	8	4	P2				7308	N/A
Lacticaseibacillus rhamnosus	N/A	B	8	5	P2				ATCC 10863	N/A
Lactococcus cremoris	N/A	A	8	6	P2				7322	N/A
Lacticaseibacillus rhamnosus	N/A	B	8	7	P2				ATCC 8530	N/A
Lacticaseibacillus rhamnosus	N/A	A	8	8	P2				ATCC 27773	N/A
Lactococcus lactis subsp. lactis	N/A	A	8	9	P2				1919	N/A
Lactobacillus delbrueckii subsp. bulgaricus	N/A	A	8	10	P2				ATCC 11842	N/A
Pediococcus pentosaceus	N/A	C	8	11	P2				ATCC 33316	N/A
Lactococcus lactis subsp. lactis	N/A	C	8	12	P2				1919	N/A
Lactococcus cremoris	Lacticaseibacillus paracasei	C	1	1	Interaction	174	62	174 62	7313	ATCC 334
Lacticaseibacillus paracasei	Lactococcus lactis subsp. lactis	C	1	2	Interaction	62	28	62 28	ATCC 334	LM 0230
Lacticaseibacillus rhamnosus	Lactobacillus helveticus	A	1	3	Interaction	111	101	111 101	ATCC 13075	ATCC 15009
Lactococcus lactis subsp. lactis	Lactococcus cremoris	B	1	4	Interaction	134	20	134 20	1919	ATCC 19257
Lactococcus lactis subsp. lactis	Lactococcus cremoris	B	1	5	Interaction	33	155	33 155	MJC 8	7308
Lactiplantibacillus pentosus	Lactococcus lactis subsp. lactis	B	1	6	Interaction	13	392	13 392	ATCC 8041	74310
	N/A	buffer	1	7	Interaction	N	N	N N
Lactobacillus helveticus	Lactococcus lactis subsp. lactis	C	1	8	Interaction	101	32	101 32	ATCC 15009	MJC 5
Lactococcus lactis subsp. lactis	Lacticaseibacillus paracasei	B	1	9	Interaction	32	62	32 62	MJC 5	ATCC 334
Lacticaseibacillus rhamnosus	Lactobacillus helveticus	C	1	10	Interaction	102	101	102 101	ATCC 27773	ATCC 15009
Lactococcus lactis subsp. lactis	Lactococcus cremoris	C	1	11	Interaction	191	174	191 174	11121	7313
Lactococcus raffinolactis	Lactococcus cremoris	C	1	12	Interaction	12	156	12 156	ATCC 43920	7311
Lactococcus lactis subsp. lactis	Lactobacillus delbrueckii subsp. bulgaricus	B	2	1	Interaction	27	53	27 53	IL 1403	UL12
Lactococcus lactis subsp. lactis	Lacticaseibacillus rhamnosus	A	2	2	Interaction	28	103	28 103	LM 0230	ATCC 8530
Lactobacillus delbrueckii subsp. bulgaricus	Lactobacillus delbrueckii subsp. bulgaricus	A	2	3	Interaction	52	53	52 53	ATCC 11842	UL12
Lactococcus cremoris	Lactococcus raffinolactis	A	2	4	Interaction	20	12	20 12	ATCC 19257	ATCC 43920
Lactococcus lactis subsp. lactis	Lactococcus lactis subsp. lactis	B	2	5	Interaction	33	465	33 465	MJC 8	29828
Lacticaseibacillus rhamnosus	Lactococcus lactis subsp. lactis	B	2	6	Interaction	102	191	102 191	ATCC 27773	11121
Lactococcus cremoris	Lactococcus lactis subsp. lactis bv. diacetylactis	A	2	7	Interaction	156	22	156 22	7311	UL 719
Lacticaseibacillus rhamnosus	Lactococcus cremoris	A	2	8	Interaction	110	20	110 20	ATCC 10863	ATCC 19257
Lactococcus lactis subsp. lactis	Lactococcus lactis subsp. lactis	C	2	9	Interaction	27	390	27 390	IL 1403	74308
Lactococcus lactis subsp. lactis	Lactococcus cremoris	B	2	10	Interaction	392	156	392 156	74310	7311
Lactococcus lactis subsp. lactis	Lacticaseibacillus rhamnosus	B	2	11	Interaction	191	111	191 111	11121	ATCC 13075
Lacticaseibacillus rhamnosus	Lactococcus lactis subsp. lactis	C	2	12	Interaction	103	27	103 27	ATCC 8530	IL 1403
Pediococcus pentosaceus	Lactococcus cremoris	B	3	1	Interaction	11	174	11 174	ATCC 33316	7313
Lactococcus cremoris	Lactococcus cremoris	A	3	2	Interaction	176	21	176 21	7322	KB
Lactococcus lactis subsp. lactis bv. diacetylactis	Lactiplantibacillus pentosus	A	3	3	Interaction	22	13	22 13	UL 719	ATCC 8041
Lactococcus cremoris	Lactococcus lactis subsp. lactis	C	3	4	Interaction	156	465	156 465	7311	29828
Lactococcus lactis subsp. lactis	Lactococcus lactis subsp. lactis	C	3	5	Interaction	32	33	32 33	MJC 5	MJC 8
Lacticaseibacillus rhamnosus	Lacticaseibacillus paracasei	A	3	6	Interaction	103	62	103 62	ATCC 8530	ATCC 334
Lactococcus lactis subsp. lactis	Lactococcus raffinolactis	C	3	7	Interaction	390	12	390 12	74308	ATCC 43920
Lactococcus cremoris	Lactococcus lactis subsp. lactis	C	3	8	Interaction	21	191	21 191	KB	11121
Lactococcus lactis subsp. lactis	Lactococcus cremoris	C	3	9	Interaction	28	176	28 176	LM 0230	7322
Lactococcus cremoris	Lactococcus lactis subsp. lactis	A	3	10	Interaction	20	33	20 33	ATCC 19257	MJC 8
Lactococcus raffinolactis	Lactococcus lactis subsp. lactis	A	3	11	Interaction	12	191	12 191	ATCC 43920	11121
Lactococcus lactis subsp. lactis bv. diacetylactis	Streptococcus thermophilus	C	3	12	Interaction	22	18	22 18	UL 719	FYE 41
Lacticaseibacillus rhamnosus	Carnobacterium divergens	C	4	1	Interaction	110	117	110 117	ATCC 10863	M35
Lacticaseibacillus rhamnosus	Lactococcus lactis subsp. lactis	A	4	2	Interaction	103	390	103 390	ATCC 8530	74308
Lactococcus lactis subsp. lactis bv. diacetylactis	Lacticaseibacillus rhamnosus	C	4	3	Interaction	22	110	22 110	UL 719	ATCC 10863
Lactococcus cremoris	Pediococcus pentosaceus	B	4	4	Interaction	176	11	176 11	7322	ATCC 33316
Lactococcus lactis subsp. lactis	Carnobacterium divergens	A	4	5	Interaction	27	117	27 117	IL 1403	M35
Lactococcus cremoris	Lacticaseibacillus rhamnosus	C	4	6	Interaction	171	111	171 111	7328	ATCC 13075
Lactococcus cremoris	Lactococcus cremoris	A	4	7	Interaction	155	156	155 156	7308	7311
Lacticaseibacillus paracasei	Lactobacillus delbrueckii subsp. bulgaricus	C	4	8	Interaction	62	52	62 52	ATCC 334	ATCC 11842
Lactococcus lactis subsp. lactis	Lactococcus lactis subsp. lactis	C	4	9	Interaction	465	392	465 392	29828	74310
Lactococcus cremoris	Lacticaseibacillus rhamnosus	A	4	10	Interaction	171	111	171 111	7328	ATCC 13075
Lactobacillus helveticus	Lactococcus lactis subsp. lactis	B	4	11	Interaction	101	134	101 134	ATCC 15009	1919
Streptococcus thermophilus	Lactococcus cremoris	C	4	12	Interaction	18	21	18 21	FYE 41	KB
Carnobacterium divergens	Lacticaseibacillus rhamnosus	B	5	1	Interaction	117	102	117 102	M35	ATCC 27773
Lactobacillus delbrueckii subsp. bulgaricus	Lacticaseibacillus rhamnosus	C	5	2	Interaction	53	103	53 103	UL12	ATCC 8530
Lacticaseibacillus rhamnosus	Lactococcus lactis subsp. lactis	A	5	3	Interaction	110	27	110 27	ATCC 10863	IL 1403
Lacticaseibacillus rhamnosus	Pediococcus pentosaceus	A	5	4	Interaction	111	11	111 11	ATCC 13075	ATCC 33316
Lacticaseibacillus rhamnosus	Streptococcus thermophilus	A	5	5	Interaction	102	18	102 18	ATCC 27773	FYE 41
Lactiplantibacillus pentosus	Lactococcus lactis subsp. lactis	B	5	6	Interaction	13	28	13 28	ATCC 8041	LM 0230
Lactococcus lactis subsp. lactis	Lactiplantibacillus pentosus	C	5	7	Interaction	390	13	390 13	74308	ATCC 8041
Carnobacterium divergens	Lactiplantibacillus pentosus	B	5	8	Interaction	117	13	117 13	M35	ATCC 8041
Lactobacillus delbrueckii subsp. bulgaricus	Lactococcus lactis subsp. lactis	B	5	9	Interaction	53	390	53 390	UL12	74308
Lactococcus lactis subsp. lactis	Lactobacillus helveticus	B	5	10	Interaction	390	101	390 101	74308	ATCC 15009
Lactococcus lactis subsp. lactis	Lactococcus cremoris	A	5	11	Interaction	191	174	191 174	11121	7313
Lactiplantibacillus pentosus	Lacticaseibacillus rhamnosus	C	5	12	Interaction	13	102	13 102	ATCC 8041	ATCC 27773
Lactococcus cremoris	Lactococcus lactis subsp. lactis	A	6	1	Interaction	176	32	176 32	7322	MJC 5
Lactococcus raffinolactis	Lactococcus lactis subsp. lactis	A	6	2	Interaction	12	391	12 391	ATCC 43920	74309
Lactococcus cremoris	Lactobacillus delbrueckii subsp. bulgaricus	C	6	3	Interaction	171	53	171 53	7328	UL12
Lactococcus cremoris	Lactococcus lactis subsp. lactis	B	6	4	Interaction	20	33	20 33	ATCC 19257	MJC 8
Lactococcus lactis subsp. lactis	Lactococcus lactis subsp. lactis bv. diacetylactis	C	6	5	Interaction	33	22	33 22	MJC 8	UL 719
Lactococcus cremoris	Lactococcus lactis subsp. lactis	B	6	6	Interaction	155	391	155 391	7308	74309
Lactococcus lactis subsp. lactis	Lactococcus lactis subsp. lactis	A	6	7	Interaction	392	465	392 465	74310	29828
Lactococcus cremoris	Lactococcus lactis subsp. lactis	C	6	8	Interaction	156	391	156 391	7311	74309
Lactococcus cremoris	Lactococcus lactis subsp. lactis	A	6	9	Interaction	174	392	174 392	7313	74310
Lacticaseibacillus paracasei	Lactococcus lactis subsp. lactis	A	6	10	Interaction	62	28	62 28	ATCC 334	LM 0230
Lactobacillus delbrueckii subsp. bulgaricus	Lactococcus cremoris	C	6	11	Interaction	53	171	53 171	UL12	7328
Lactococcus lactis subsp. lactis	Lactococcus cremoris	C	6	12	Interaction	134	20	134 20	1919	ATCC 19257
Pediococcus pentosaceus	Lacticaseibacillus rhamnosus	A	7	1	Interaction	11	110	11 110	ATCC 33316	ATCC 10863
Lactobacillus helveticus	Lactococcus cremoris	A	7	2	Interaction	101	171	101 171	ATCC 15009	7328
Lactococcus cremoris	Streptococcus thermophilus	B	7	3	Interaction	21	18	21 18	KB	FYE 41
Lactococcus lactis subsp. lactis	Lactococcus cremoris	B	7	4	Interaction	465	171	465 171	29828	7328
Lactococcus lactis subsp. lactis	Lactococcus lactis subsp. lactis bv. diacetylactis	B	7	5	Interaction	391	22	391 22	74309	UL 719
Lactococcus cremoris	Lactobacillus delbrueckii subsp. bulgaricus	B	7	6	Interaction	155	52	155 52	7308	ATCC 11842
Lactococcus lactis subsp. lactis	Lactococcus lactis subsp. lactis	B	7	7	Interaction	391	32	391 32	74309	MJC 5
Lactobacillus delbrueckii subsp. bulgaricus	Lactococcus raffinolactis	B	7	8	Interaction	52	12	52 12	ATCC 11842	ATCC 43920
Lactococcus lactis subsp. lactis	Carnobacterium divergens	B	7	9	Interaction	32	117	32 117	MJC 5	M35
	N/A	buffer	7	10	Interaction	N	N	N N
Lactococcus lactis subsp. lactis	Lactococcus cremoris	C	7	11	Interaction	465	155	465 155	29828	7308
Carnobacterium divergens	Lactococcus cremoris	B	7	12	Interaction	117	176	117 176	M35	7322
	N/A	buffer	8	1	Interaction	N	N	N N
Lacticaseibacillus rhamnosus	Lactococcus lactis subsp. lactis	B	8	2	Interaction	111	27	111 27	ATCC 13075	IL 1403
Lactococcus cremoris	Lactococcus cremoris	B	8	3	Interaction	174	21	174 21	7313	KB
Lactococcus lactis subsp. lactis	Lactococcus cremoris	A	8	4	Interaction	391	155	391 155	74309	7308
Streptococcus thermophilus	Lacticaseibacillus rhamnosus	B	8	5	Interaction	18	110	18 110	FYE 41	ATCC 10863
Lactococcus lactis subsp. lactis	Lactococcus cremoris	A	8	6	Interaction	134	176	134 176	1919	7322
Streptococcus thermophilus	Lacticaseibacillus rhamnosus	B	8	7	Interaction	18	103	18 103	FYE 41	ATCC 8530
Pediococcus pentosaceus	Lacticaseibacillus rhamnosus	A	8	8	Interaction	11	102	11 102	ATCC 33316	ATCC 27773
Lactococcus lactis subsp. lactis	Lactococcus lactis subsp. lactis	A	8	9	Interaction	28	134	28 134	LM 0230	1919
Lactococcus cremoris	Lactobacillus delbrueckii subsp. bulgaricus	A	8	10	Interaction	21	52	21 52	KB	ATCC 11842
Lactococcus lactis subsp. lactis	Pediococcus pentosaceus	C	8	11	Interaction	392	11	392 11	74310	ATCC 33316
Lactobacillus delbrueckii subsp. bulgaricus	Lactococcus lactis subsp. lactis	C	8	12	Interaction	52	134	52 134	ATCC 11842	1919
