# Supplementary material for: High-throughput characterization of the effect of sodium chloride and potassium chloride on 31 lactic acid bacteria and their co-cultures
Source: Front Microbiol. 2024 Feb 16;15:1328416. doi: 10.3389/fmicb.2024.1328416 (PMC10904479; doi:10.3389/fmicb.2024.1328416)
Supplement: Supplementary file 2 [file Table_2.xlsx]

## Sheet: Salt_Raw data & picture design
Source Table	Colonies	Frames (12h interval)	File Name	Radiusum	X	Y	MeanGray	Growth (Radiusum*MeanGray)	Replicate	Salt %	Salt type	Plate ID	Col 96	Row 96	Media	Temperature	Condition	Unique Colony ID	Acidity (MeanR)	MeanG	MeanB	CntrR	CntrG	CntrB	CntrGray	Strain number	Replicate in plate	X Binned	Y Binned	Int 1	Int 2	Interaction	Strain number 1	Strain number 2	Strain name 1	Isolation source strain 1	Strain name 2	Isolation source strain 2
All-P1- 0% - Copie	1	1	AMF1_9580_2022-07-05_11-25-52	300.945	17079.4	48773.5	0.46054	138.597	REP1	0	0	P1	1	5	PCA-SkimMilk-Litmus	20	monoculture	1, REP1, 0%, P1, 1 5, monoculture	130.804	120.674	159.618	195.988	191.864	207.938	0.746443	117	A	11482.3	45000				M35		Carnobacterium divergens	Smoked mussels	N/A	N/A
All-P1- 0% - Copie	2	1	AMF1_9580_2022-07-05_11-25-52	316.784	17088.6	30429.9	0.486711	154.182	REP1	0	0	P1	1	3	PCA-SkimMilk-Litmus	20	monoculture	2, REP1, 0%, P1, 1 3, monoculture	139.248	127.191	164.599	182.148	168.358	192.889	0.65204	11	C	11482.3	26624.8				ATCC 33316		Pediococcus pentosaceus	Dried beer yeast	N/A	N/A
All-P1- 0% - Copie	3	1	AMF1_9580_2022-07-05_11-25-52	0	17382.4	67244.8	0.497828	0	REP1	0	0	P1	1	7	PCA-SkimMilk-Litmus	20	monoculture	3, REP1, 0%, P1, 1 7, monoculture	141.617	129.959	164.007	134.864	122.395	157.716	0.46745	11	A	11482.3	62500				ATCC 33316		Pediococcus pentosaceus	Dried beer yeast	N/A	N/A
All-P1- 0% - Copie	4	1	AMF1_9580_2022-07-05_11-25-52	649.407	17360	39558.4	0.500564	325.07	REP1	0	0	P1	1	4	PCA-SkimMilk-Litmus	20	monoculture	4, REP1, 0%, P1, 1 4, monoculture	142.551	130.64	164.741	177.778	165.889	188.988	0.642124	110	B	11482.3	36250				ATCC 10863		Lacticaseibacillus rhamnosus	N/A	N/A	N/A
All-P1- 0% - Copie	5	1	AMF1_9580_2022-07-05_11-25-52	570.211	17225.6	21100.8	0.496308	283	REP1	0	0	P1	1	2	PCA-SkimMilk-Litmus	20	monoculture	5, REP1, 0%, P1, 1 2, monoculture	140.119	129.581	166.346	151.346	139.605	172.16	0.536566	27	A	11482.3	17820.1				IL 1403		Lactococcus lactis subsp. lactis	Derivative of the strain IL594, isolated from a cheese starter culture	N/A	N/A
All-P1- 0% - Copie	6	1	AMF1_9580_2022-07-05_11-25-52	681.085	26184.5	12221.3	0.487741	332.193	REP1	0	0	P1	2	1	PCA-SkimMilk-Litmus	20	monoculture	6, REP1, 0%, P1, 2 1, monoculture	140.377	127.447	167.339	150.531	136.556	173.667	0.52432	62	C	22964.5	10000				ATCC 334		Lacticaseibacillus paracasei	Emmental cheese	N/A	N/A
All-P1- 0% - Copie	7	1	AMF1_9580_2022-07-05_11-25-52	601.889	26275.2	39468.8	0.443449	266.907	REP1	0	0	P1	2	4	PCA-SkimMilk-Litmus	20	monoculture	7, REP1, 0%, P1, 2 4, monoculture	128.904	116.419	155.911	158.852	147.889	176.21	0.569835	103	B	22964.5	36250				ATCC 8530		Lacticaseibacillus rhamnosus	human gastrointestinal tract	N/A	N/A
All-P1- 0% - Copie	8	1	AMF1_9580_2022-07-05_11-25-52	776.12	26051.2	75891.2	0.474899	368.579	REP1	0	0	P1	2	8	PCA-SkimMilk-Litmus	20	monoculture	8, REP1, 0%, P1, 2 8, monoculture	137.02	124.25	159.953	145.654	131.247	165.765	0.503	111	A	22964.5	71250				ATCC 13075		Lacticaseibacillus rhamnosus	Ripening Swiss cheese	N/A	N/A
All-P1- 0% - Copie	9	1	AMF1_9580_2022-07-05_11-25-52	300.945	26342	57789.5	0.466723	140.458	REP1	0	0	P1	2	6	PCA-SkimMilk-Litmus	20	monoculture	9, REP1, 0%, P1, 2 6, monoculture	130.972	122.214	160.593	191.012	183.37	204.086	0.712331	12	B	22964.5	52273.5				ATCC 43920		Lactococcus raffinolactis	Raw milk	N/A	N/A
All-P1- 0% - Copie	10	1	AMF1_9580_2022-07-05_11-25-52	617.728	26409.6	48921.6	0.438908	271.126	REP1	0	0	P1	2	5	PCA-SkimMilk-Litmus	20	monoculture	10, REP1, 0%, P1, 2 5, monoculture	125.725	115.288	155.778	159.494	149.16	177.21	0.574942	53	C	22964.5	45000				UL12		Lactobacillus delbrueckii subsp. bulgaricus	Cheddar cheese	N/A	N/A
All-P1- 0% - Copie	11	1	AMF1_9580_2022-07-05_11-25-52	839.477	26656	66572.8	0.490424	411.7	REP1	0	0	P1	2	7	PCA-SkimMilk-Litmus	20	monoculture	11, REP1, 0%, P1, 2 7, monoculture	138.58	128.116	163.507	133.173	120.519	158.704	0.459914	101	C	22964.5	62500				ATCC 15009		Lactobacillus helveticus	Emmental cheese	N/A	N/A
All-P1- 0% - Copie	12	1	AMF1_9580_2022-07-05_11-25-52	316.784	35347.2	30307.2	0.404396	128.106	REP1	0	0	P1	3	3	PCA-SkimMilk-Litmus	20	monoculture	12, REP1, 0%, P1, 3 3, monoculture	116.647	106.695	151.139	134	121.84	159.914	0.465219	22	C	31663.2	26624.8				UL 719		Lactococcus lactis subsp. lactis bv. diacetylactis	Raw milk cheese	N/A	N/A
All-P1- 0% - Copie	13	1	AMF1_9580_2022-07-05_11-25-52	586.05	35212.8	11603.2	0.443769	260.071	REP1	0	0	P1	3	1	PCA-SkimMilk-Litmus	20	monoculture	13, REP1, 0%, P1, 3 1, monoculture	130.024	116.498	160.731	145.062	133.914	172.568	0.513709	111	C	31663.2	10000				ATCC 13075		Lacticaseibacillus rhamnosus	Ripening Swiss cheese	N/A	N/A
All-P1- 0% - Copie	14	1	AMF1_9580_2022-07-05_11-25-52	728.603	35750.4	48652.8	0.430311	313.526	REP1	0	0	P1	3	5	PCA-SkimMilk-Litmus	20	monoculture	14, REP1, 0%, P1, 3 5, monoculture	122.864	113.148	154.092	115.111	104.901	146.926	0.397194	110	C	31663.2	45000				ATCC 10863		Lacticaseibacillus rhamnosus	N/A	N/A	N/A
All-P1- 0% - Copie	15	1	AMF1_9580_2022-07-05_11-25-52	586.05	35616	21526.4	0.415172	243.312	REP1	0	0	P1	3	2	PCA-SkimMilk-Litmus	20	monoculture	15, REP1, 0%, P1, 3 2, monoculture	119.475	109.378	154.032	120.185	110.432	153.198	0.419406	52	B	31663.2	17820.1				ATCC 11842		Lactobacillus delbrueckii subsp. bulgaricus	Bulgarian yogurt	N/A	N/A
All-P1- 0% - Copie	16	1	AMF1_9580_2022-07-05_11-25-52	570.211	35504	67065.6	0.43828	249.912	REP1	0	0	P1	3	7	PCA-SkimMilk-Litmus	20	monoculture	16, REP1, 0%, P1, 3 7, monoculture	123.741	115.132	154.121	142	132.654	164.309	0.508652	21	A	31663.2	62500				KB		Lactococcus cremoris	Commercial starter	N/A	N/A
All-P1- 0% - Copie	17	1	AMF1_9580_2022-07-05_11-25-52	316.784	44414.4	21128.8	0.405258	128.379	REP1	0	0	P1	4	2	PCA-SkimMilk-Litmus	20	monoculture	17, REP1, 0%, P1, 4 2, monoculture	116.399	106.909	152.016	220.494	214.63	225.716	0.83787	20	B	41057.8	17820.1				ATCC 19257		Lactococcus cremoris	Cheese	N/A	N/A
All-P1- 0% - Copie	18	1	AMF1_9580_2022-07-05_11-25-52	538.533	44464	30217.6	0.396525	213.542	REP1	0	0	P1	4	3	PCA-SkimMilk-Litmus	20	monoculture	18, REP1, 0%, P1, 4 3, monoculture	115.195	104.735	150.539	123.099	113.383	155.309	0.431256	156	C	41057.8	26624.8				7311		Lactococcus cremoris	Dairy starter	N/A	N/A
All-P1- 0% - Copie	19	1	AMF1_9580_2022-07-05_11-25-52	300.945	44548.9	57762.5	0.400554	120.545	REP1	0	0	P1	4	6	PCA-SkimMilk-Litmus	20	monoculture	19, REP1, 0%, P1, 4 6, monoculture	113.802	105.738	148.714	229.963	224.444	232.272	0.877287	20	A	41057.8	52273.5				ATCC 19257		Lactococcus cremoris	Cheese	N/A	N/A
All-P1- 0% - Copie	20	1	AMF1_9580_2022-07-05_11-25-52	681.085	44531.2	75667.2	0.44582	303.642	REP1	0	0	P1	4	8	PCA-SkimMilk-Litmus	20	monoculture	20, REP1, 0%, P1, 4 8, monoculture	129.136	117.009	155.825	131.901	120.025	158.235	0.45793	391	C	41057.8	71250				74309		Lactococcus lactis subsp. lactis	Dairy starter	N/A	N/A
All-P1- 0% - Copie	21	1	AMF1_9580_2022-07-05_11-25-52	506.854	53379.2	30284.8	0.462329	234.333	REP1	0	0	P1	5	3	PCA-SkimMilk-Litmus	20	monoculture	21, REP1, 0%, P1, 5 3, monoculture	132.631	121.12	158.231	159.37	145.593	175.593	0.560613	32	B	49408.5	26624.8				MJC 5		Lactococcus lactis subsp. lactis	Raw milk cheese	N/A	N/A
All-P1- 0% - Copie	22	1	AMF1_9580_2022-07-05_11-25-52	411.819	53699.6	39532.9	0.433788	178.642	REP1	0	0	P1	5	4	PCA-SkimMilk-Litmus	20	monoculture	22, REP1, 0%, P1, 5 4, monoculture	123.695	114.013	153.829	218.926	211.79	219.975	0.826466	27	C	49408.5	36250				IL 1403		Lactococcus lactis subsp. lactis	Derivative of the strain IL594, isolated from a cheese starter culture	N/A	N/A
All-P1- 0% - Copie	23	1	AMF1_9580_2022-07-05_11-25-52	0	53760	76787.2	0.425627	0	REP1	0	0	P1	5	8	PCA-SkimMilk-Litmus	20	monoculture	23, REP1, 0%, P1, 5 8, monoculture	123.993	111.981	151.611	106.914	95.1975	137.679	0.358223	18	C	49408.5	71250				FYE 41		Streptococcus thermophilus	Commercial starter	N/A	N/A
All-P1- 0% - Copie	24	1	AMF1_9580_2022-07-05_11-25-52	570.211	62608	39379.2	0.39606	225.838	REP1	0	0	P1	6	4	PCA-SkimMilk-Litmus	20	monoculture	24, REP1, 0%, P1, 6 4, monoculture	112.927	104.619	148.72	112.074	103.222	146.938	0.390451	171	C	59151	36250				7328		Lactococcus cremoris	Dairy starter	N/A	N/A
All-P1- 0% - Copie	25	1	AMF1_9580_2022-07-05_11-25-52	538.533	62944	66707.2	0.383308	206.424	REP1	0	0	P1	6	7	PCA-SkimMilk-Litmus	20	monoculture	25, REP1, 0%, P1, 6 7, monoculture	109.895	101.444	144.091	106.037	96.0864	137.852	0.361793	155	A	59151	62500				7308		Lactococcus cremoris	Dairy starter	N/A	N/A
All-P1- 0% - Copie	26	1	AMF1_9580_2022-07-05_11-25-52	0	72329.6	76160	0.417272	0	REP1	0	0	P1	7	8	PCA-SkimMilk-Litmus	20	monoculture	26, REP1, 0%, P1, 7 8, monoculture	122.109	109.901	147.275	104.025	92.284	132.16	0.346522	18	B	68893.5	71250				FYE 41		Streptococcus thermophilus	Commercial starter	N/A	N/A
All-P1- 0% - Copie	27	1	AMF1_9580_2022-07-05_11-25-52		72128	30396.8	0.383028		REP1	0	0	P1	7	3	PCA-SkimMilk-Litmus	20	monoculture	27, REP1, 0%, P1, 7 3, monoculture	109.79	101.374	146.91	107.901	99.5556	145.741	0.375725	390	C	68893.5	26624.8				74308		Lactococcus lactis subsp. lactis	Dairy starter	N/A	N/A
All-P1- 0% - Copie	28	1	AMF1_9580_2022-07-05_11-25-52	617.728	72016	67065.6	0.389199	240.42	REP1	0	0	P1	7	7	PCA-SkimMilk-Litmus	20	monoculture	28, REP1, 0%, P1, 7 7, monoculture	111.637	102.911	144.436	116.025	107.605	147.42	0.408052	391	A	68893.5	62500				74309		Lactococcus lactis subsp. lactis	Dairy starter	N/A	N/A
All-P1- 0% - Copie	29	1	AMF1_9580_2022-07-05_11-25-52	506.854	80976	21347.2	0.393244	199.317	REP1	0	0	P1	8	2	PCA-SkimMilk-Litmus	20	monoculture	29, REP1, 0%, P1, 8 2, monoculture	113.869	103.918	148.655	110.481	99.2346	143.975	0.374436	110	A	76548.4	17820.1				ATCC 10863		Lacticaseibacillus rhamnosus	N/A	N/A	N/A
All-P1- 0% - Copie	30	1	AMF1_9580_2022-07-05_11-25-52	348.462	81089.4	48685	0.427775	149.063	REP1	0	0	P1	8	5	PCA-SkimMilk-Litmus	20	monoculture	30, REP1, 0%, P1, 8 5, monoculture	122.329	112.516	152.459	226.321	215.407	223.728	0.840994	117	C	76548.4	45000				M35		Carnobacterium divergens	Smoked mussels	N/A	N/A
All-P1- 0% - Copie	31	1	AMF1_9580_2022-07-05_11-25-52	0	81580.8	76294.4	0.431187	0	REP1	0	0	P1	8	8	PCA-SkimMilk-Litmus	20	monoculture	31, REP1, 0%, P1, 8 8, monoculture	125.678	113.365	150.709	108.395	95.2593	134.914	0.358471	11	B	76548.4	71250				ATCC 33316		Pediococcus pentosaceus	Dried beer yeast	N/A	N/A
All-P1- 0% - Copie	32	1	AMF1_9580_2022-07-05_11-25-52	649.407	81183.7	30308.2	0.463419	300.948	REP1	0	0	P1	8	3	PCA-SkimMilk-Litmus	20	monoculture	32, REP1, 0%, P1, 8 3, monoculture	133.729	121.391	158.675	140.778	126.778	161.642	0.485051	21	C	76548.4	26624.8				KB		Lactococcus cremoris	Commercial starter	N/A	N/A
All-P1- 0% - Copie	33	1	AMF1_9580_2022-07-05_11-25-52	538.533	81192.8	39634	0.411607	221.664	REP1	0	0	P1	8	4	PCA-SkimMilk-Litmus	20	monoculture	33, REP1, 0%, P1, 8 4, monoculture	117.408	108.49	150.833	113.481	103.691	146.963	0.392335	62	B	76548.4	36250				ATCC 334		Lacticaseibacillus paracasei	Emmental cheese	N/A	N/A
All-P1- 0% - Copie	34	1	AMF1_9580_2022-07-05_11-25-52	285.105	81513.6	66953.6	0.387803	110.565	REP1	0	0	P1	8	7	PCA-SkimMilk-Litmus	20	monoculture	34, REP1, 0%, P1, 8 7, monoculture	110.352	102.563	144.441	105.358	96.3457	139.074	0.362834	52	C	76548.4	62500				ATCC 11842		Lactobacillus delbrueckii subsp. bulgaricus	Bulgarian yogurt	N/A	N/A
All-P1- 0% - Copie	35	1	AMF1_9580_2022-07-05_11-25-52	395.98	90227.1	21250.3	0.415815	164.654	REP1	0	0	P1	9	2	PCA-SkimMilk-Litmus	20	monoculture	35, REP1, 0%, P1, 9 2, monoculture	119.301	109.538	152.487	113.765	103.049	145.877	0.389757	27	B	86638.9	17820.1				IL 1403		Lactococcus lactis subsp. lactis	Derivative of the strain IL594, isolated from a cheese starter culture	N/A	N/A
All-P1- 0% - Copie	36	1	AMF1_9580_2022-07-05_11-25-52	47.5176	90585.6	39580.8	0.402661	19.1335	REP1	0	0	P1	9	4	PCA-SkimMilk-Litmus	20	monoculture	36, REP1, 0%, P1, 9 4, monoculture	114.663	106.263	150.8	109.259	100.407	144.901	0.379146	465	A	86638.9	36250				29828		Lactococcus lactis subsp. lactis	Dairy starter	N/A	N/A
All-P1- 0% - Copie	37	1	AMF1_9580_2022-07-05_11-25-52	538.533	90316.8	12140.8	0.456028	245.586	REP1	0	0	P1	9	1	PCA-SkimMilk-Litmus	20	monoculture	37, REP1, 0%, P1, 9 1, monoculture	132.377	119.551	160.453	146.457	134.568	168.605	0.516337	32	A	86638.9	10000				MJC 5		Lactococcus lactis subsp. lactis	Raw milk cheese	N/A	N/A
All-P1- 0% - Copie	38	1	AMF1_9580_2022-07-05_11-25-52	696.924	90518.4	48854.4	0.410965	286.412	REP1	0	0	P1	9	5	PCA-SkimMilk-Litmus	20	monoculture	38, REP1, 0%, P1, 9 5, monoculture	117.378	108.33	151.926	110.086	99.8642	145.321	0.376965	53	B	86638.9	45000				UL12		Lactobacillus delbrueckii subsp. bulgaricus	Cheddar cheese	N/A	N/A
All-P1- 0% - Copie	39	1	AMF1_9580_2022-07-05_11-25-52	601.889	99209.6	11849.6	0.422366	254.217	REP1	0	0	P1	10	1	PCA-SkimMilk-Litmus	20	monoculture	39, REP1, 0%, P1, 10 1, monoculture	123.498	111.169	157.752	121.099	108.049	154.272	0.409837	102	C	95337.5	10000				ATCC 27773		Lacticaseibacillus rhamnosus	Derived from existing strain	N/A	N/A
All-P1- 0% - Copie	40	1	AMF1_9580_2022-07-05_11-25-52	538.533	99388.8	58016	0.408868	220.189	REP1	0	0	P1	10	6	PCA-SkimMilk-Litmus	20	monoculture	40, REP1, 0%, P1, 10 6, monoculture	116.326	107.808	151.133	127.506	117.741	156.432	0.448758	62	A	95337.5	52273.5				ATCC 334		Lacticaseibacillus paracasei	Emmental cheese	N/A	N/A
All-P1- 0% - Copie	41	1	AMF1_9580_2022-07-05_11-25-52	649.407	99120	76227.2	0.44515	289.083	REP1	0	0	P1	10	8	PCA-SkimMilk-Litmus	20	monoculture	41, REP1, 0%, P1, 10 8, monoculture	129.094	116.842	154.497	151.383	138.519	170.679	0.532203	21	B	95337.5	71250				KB		Lactococcus cremoris	Commercial starter	N/A	N/A
All-P1- 0% - Copie	42	1	AMF1_9580_2022-07-05_11-25-52	411.819	99097.6	30956.8	0.409226	168.527	REP1	0	0	P1	10	3	PCA-SkimMilk-Litmus	20	monoculture	42, REP1, 0%, P1, 10 3, monoculture	116.8	107.897	152.757	112.642	102.926	149.654	0.389261	20	C	95337.5	26624.8				ATCC 19257		Lactococcus cremoris	Cheese	N/A	N/A
All-P1- 0% - Copie	43	1	AMF1_9580_2022-07-05_11-25-52	95.0352	108259	66774.4	0.448457	42.6192	REP1	0	0	P1	11	7	PCA-SkimMilk-Litmus	20	monoculture	43, REP1, 0%, P1, 11 7, monoculture	124.474	117.666	156.025	122.84	116.494	154.926	0.44375	465	C	105428	62500				29828		Lactococcus lactis subsp. lactis	Dairy starter	N/A	N/A
All-P1- 0% - Copie	44	1	AMF1_9580_2022-07-05_11-25-52	633.568	108685	21235.2	0.516996	327.552	REP1	0	0	P1	11	2	PCA-SkimMilk-Litmus	20	monoculture	44, REP1, 0%, P1, 11 2, monoculture	146.038	134.732	167.61	176.815	165.222	187.988	0.639447	191	A	105428	17820.1				11121		Lactococcus lactis subsp. lactis	Dairy starter	N/A	N/A
All-P1- 0% - Copie	45	1	AMF1_9580_2022-07-05_11-25-52	633.568	108371	57388.8	0.434884	275.528	REP1	0	0	P1	11	6	PCA-SkimMilk-Litmus	20	monoculture	45, REP1, 0%, P1, 11 6, monoculture	121.499	114.286	155.201	119.358	111.753	152.568	0.424711	53	A	105428	52273.5				UL12		Lactobacillus delbrueckii subsp. bulgaricus	Cheddar cheese	N/A	N/A
All-P1- 0% - Copie	46	1	AMF1_9580_2022-07-05_11-25-52	285.105	108601	30385.1	0.44073	125.654	REP1	0	0	P1	11	3	PCA-SkimMilk-Litmus	20	monoculture	46, REP1, 0%, P1, 11 3, monoculture	126.718	115.742	158.025	187.049	175.506	199.296	0.680748	12	C	105428	26624.8				ATCC 43920		Lactococcus raffinolactis	Raw milk	N/A	N/A
All-P1- 0% - Copie	47	1	AMF1_9580_2022-07-05_11-25-52	554.372	117555	21100.8	0.497796	275.964	REP1	0	0	P1	12	2	PCA-SkimMilk-Litmus	20	monoculture	47, REP1, 0%, P1, 12 2, monoculture	142.604	129.951	164.451	152.173	136.296	170.531	0.523278	103	C	114475	17820.1				ATCC 8530		Lacticaseibacillus rhamnosus	human gastrointestinal tract	N/A	N/A
All-P1- 0% - Copie	48	1	AMF1_9580_2022-07-05_11-25-52	364.301	117650	76061.8	0.451773	164.581	REP1	0	0	P1	12	8	PCA-SkimMilk-Litmus	20	monoculture	48, REP1, 0%, P1, 12 8, monoculture	130.743	118.491	153.043	231.272	221.716	227.099	0.86633	52	A	114475	71250				ATCC 11842		Lactobacillus delbrueckii subsp. bulgaricus	Bulgarian yogurt	N/A	N/A
All-P1- 0% - Copie	49	1	AMF1_9580_2022-07-05_11-25-52	586.05	117651	39604.5	0.48028	281.468	REP1	0	0	P1	12	4	PCA-SkimMilk-Litmus	20	monoculture	49, REP1, 0%, P1, 12 4, monoculture	138.335	125.59	161.155	222.605	213.259	221.062	0.832367	18	A	114475	36250				FYE 41		Streptococcus thermophilus	Commercial starter	N/A	N/A
All-P1- 0% - Copie	50	1	AMF1_9580_2022-07-05_11-25-52	681.085	117958	30083.2	0.449492	306.142	REP1	0	0	P1	12	3	PCA-SkimMilk-Litmus	20	monoculture	50, REP1, 0%, P1, 12 3, monoculture	128.151	117.923	158.63	126.877	115.877	157.605	0.441271	22	B	114475	26624.8				UL 719		Lactococcus lactis subsp. lactis bv. diacetylactis	Raw milk cheese	N/A	N/A
All-P1- 0% - Copie	51	1	AMF1_9580_2022-07-05_11-25-52	411.819	117510	67065.6	0.482194	198.577	REP1	0	0	P1	12	7	PCA-SkimMilk-Litmus	20	monoculture	51, REP1, 0%, P1, 12 7, monoculture	138.308	126.066	157.578	214.802	186.691	202.852	0.725668	117	B	114475	62500				M35		Carnobacterium divergens	Smoked mussels	N/A	N/A
All-P1- 0% - Copie	52	1	AMF1_9580_2022-07-05_11-25-52	332.623	118093	12185.6	0.474988	157.992	REP1	0	0	P1	12	1	PCA-SkimMilk-Litmus	20	monoculture	52, REP1, 0%, P1, 12 1, monoculture	139.143	124.272	162.083	123.444	108.654	150.383	0.412266	12	A	114475	10000				ATCC 43920		Lactococcus raffinolactis	Raw milk	N/A	N/A
All-P1- 0% - Copie	53	1	AMF1_9580_2022-07-05_11-25-52		17113.8	12086	0.489745		REP1	0	0	P1	1	1	PCA-SkimMilk-Litmus	20	monoculture	53, REP1, 0%, P1, 1 1, monoculture	142.43	127.947	164.94	164.037	147.025	174.531	0.566364	174	C	11482.3	10000				7313		Lactococcus cremoris	Dairy starter	N/A	N/A
All-P1- 0% - Copie	54	1	AMF1_9580_2022-07-05_11-25-52	855.316	44620.8	11894.4	0.449491	384.457	REP1	0	0	P1	4	1	PCA-SkimMilk-Litmus	20	monoculture	54, REP1, 0%, P1, 4 1, monoculture	132.089	117.923	160.008	166.444	150.049	179.605	0.578512	134	C	41057.8	10000				1919		Lactococcus lactis subsp. lactis	Dairy starter	N/A	N/A
All-P1- 0% - Copie	55	1	AMF1_9580_2022-07-05_11-25-52	554.372	53692.7	12136	0.440565	244.237	REP1	0	0	P1	5	1	PCA-SkimMilk-Litmus	20	monoculture	55, REP1, 0%, P1, 5 1, monoculture	131.057	115.701	157.666	137.457	122.272	158.691	0.466954	33	B	49408.5	10000				MJC 8		Lactococcus lactis subsp. lactis	Raw milk cheese	N/A	N/A
All-P1- 0% - Copie	56	1	AMF1_9580_2022-07-05_11-25-52	2344.2	62858.1	12086.4	0.447071	1048.02	REP1	0	0	P1	6	1	PCA-SkimMilk-Litmus	20	monoculture	56, REP1, 0%, P1, 6 1, monoculture	131.765	117.321	158.155	249.827	249.802	247.975	0.979126	13	C	59151	10000				ATCC 8041		Lactiplantibacillus pentosus	Corn silage	N/A	N/A
All-P1- 0% - Copie	57	1	AMF1_9580_2022-07-05_11-25-52	0	81401.6	11513.6	0.390628	0	REP1	0	0	P1	8	1	PCA-SkimMilk-Litmus	20	monoculture	57, REP1, 0%, P1, 8 1, monoculture	114.97	103.266	152.451	114.173	102.148	152.222	0.386137	101	B	76548.4	10000				ATCC 15009		Lactobacillus helveticus	Emmental cheese	N/A	N/A
All-P1- 0% - Copie	58	1	AMF1_9580_2022-07-05_11-25-52	522.693	108640	12073.6	0.501864	262.321	REP1	0	0	P1	11	1	PCA-SkimMilk-Litmus	20	monoculture	58, REP1, 0%, P1, 11 1, monoculture	144.569	130.964	167.366	186.259	174.494	194.79	0.676682	191	C	105428	10000				11121		Lactococcus lactis subsp. lactis	Dairy starter	N/A	N/A
All-P1- 0% - Copie	59	1	AMF1_9580_2022-07-05_11-25-52	538.533	53603.2	21369.6	0.422698	227.637	REP1	0	0	P1	5	2	PCA-SkimMilk-Litmus	20	monoculture	59, REP1, 0%, P1, 5 2, monoculture	121.43	111.252	152.428	183.593	175.951	193.864	0.682533	33	A	49408.5	17820.1				MJC 8		Lactococcus lactis subsp. lactis	Raw milk cheese	N/A	N/A
All-P1- 0% - Copie	60	1	AMF1_9580_2022-07-05_11-25-52	459.337	72528	21345.9	0.400163	183.809	REP1	0	0	P1	7	2	PCA-SkimMilk-Litmus	20	monoculture	60, REP1, 0%, P1, 7 2, monoculture	115.616	105.64	148.822	196.247	191.185	198.247	0.743716	156	A	68893.5	17820.1				7311		Lactococcus cremoris	Dairy starter	N/A	N/A
All-P1- 0% - Copie	61	1	AMF1_9580_2022-07-05_11-25-52	158.392	99388.8	21616	0.425374	67.3758	REP1	0	0	P1	10	2	PCA-SkimMilk-Litmus	20	monoculture	61, REP1, 0%, P1, 10 2, monoculture	121.081	111.918	155.111	135.284	126.481	163.444	0.483861	392	B	95337.5	17820.1				74310		Lactococcus lactis subsp. lactis	Dairy starter	N/A	N/A
All-P1- 0% - Copie	62	1	AMF1_9580_2022-07-05_11-25-52	95.0352	62787.2	30307.2	0.38128	36.235	REP1	0	0	P1	6	3	PCA-SkimMilk-Litmus	20	monoculture	62, REP1, 0%, P1, 6 3, monoculture	108.186	100.939	147.204	109.901	103.531	148.37	0.39169	103	A	59151	26624.8				ATCC 8530		Lacticaseibacillus rhamnosus	human gastrointestinal tract	N/A	N/A
All-P1- 0% - Copie	63	1	AMF1_9580_2022-07-05_11-25-52	316.784	35056	39356.8	0.414138	131.192	REP1	0	0	P1	3	4	PCA-SkimMilk-Litmus	20	monoculture	63, REP1, 0%, P1, 3 4, monoculture	118.087	109.12	151.953	115.012	105.321	148.407	0.398879	22	A	31663.2	36250				UL 719		Lactococcus lactis subsp. lactis bv. diacetylactis	Raw milk cheese	N/A	N/A
All-P1- 0% - Copie	64	1	AMF1_9580_2022-07-05_11-25-52	285.105	72083.2	39334.4	0.378938	108.037	REP1	0	0	P1	7	4	PCA-SkimMilk-Litmus	20	monoculture	64, REP1, 0%, P1, 7 4, monoculture	107.3	100.356	146.025	107.259	100.494	145.901	0.379493	155	B	68893.5	36250				7308		Lactococcus cremoris	Dairy starter	N/A	N/A
All-P1- 0% - Copie	65	1	AMF1_9580_2022-07-05_11-25-52	0	90249.6	30329.6	0.415151	0	REP1	0	0	P1	9	3	PCA-SkimMilk-Litmus	20	monoculture	65, REP1, 0%, P1, 9 3, monoculture	117.071	109.373	153.797	124.642	117.42	160.074	0.447469	28	C	86638.9	26624.8				LM 0230		Lactococcus lactis subsp. lactis	N/A	N/A	N/A
All-P1- 0% - Copie	66	1	AMF1_9580_2022-07-05_11-25-52	126.714	44643.2	48406.4	0.407485	51.6339	REP1	0	0	P1	4	5	PCA-SkimMilk-Litmus	20	monoculture	66, REP1, 0%, P1, 4 5, monoculture	115.359	107.464	150.044	112.889	103.247	147.148	0.39055	111	B	41057.8	45000				ATCC 13075		Lacticaseibacillus rhamnosus	Ripening Swiss cheese	N/A	N/A
All-P1- 0% - Copie	67	1	AMF1_9580_2022-07-05_11-25-52	934.512	62937.4	48377.6	0.412574	385.556	REP1	0	0	P1	6	5	PCA-SkimMilk-Litmus	20	monoculture	67, REP1, 0%, P1, 6 5, monoculture	118.046	108.731	149.784	233.864	233.062	234.827	0.911894	13	A	59151	45000				ATCC 8041		Lactiplantibacillus pentosus	Corn silage	N/A	N/A
All-P1- 0% - Copie	68	1	AMF1_9580_2022-07-05_11-25-52	332.623	99478.4	48473.6	0.400396	133.181	REP1	0	0	P1	10	5	PCA-SkimMilk-Litmus	20	monoculture	68, REP1, 0%, P1, 10 5, monoculture	113.353	105.699	151.08	116.568	108.395	151.963	0.411225	390	B	95337.5	45000				74308		Lactococcus lactis subsp. lactis	Dairy starter	N/A	N/A
All-P1- 0% - Copie	69	1	AMF1_9580_2022-07-05_11-25-52	506.854	108394	48742.4	0.491065	248.898	REP1	0	0	P1	11	5	PCA-SkimMilk-Litmus	20	monoculture	69, REP1, 0%, P1, 11 5, monoculture	140.452	128.275	163.567	176.889	163.037	190.58	0.630671	191	B	105428	45000				11121		Lactococcus lactis subsp. lactis	Dairy starter	N/A	N/A
All-P1- 0% - Copie	70	1	AMF1_9580_2022-07-05_11-25-52	886.995	117402	48528.9	0.475568	421.827	REP1	0	0	P1	12	5	PCA-SkimMilk-Litmus	20	monoculture	70, REP1, 0%, P1, 12 5, monoculture	135.664	124.417	160.076	241.333	239.864	238.531	0.939214	13	B	114475	45000				ATCC 8041		Lactiplantibacillus pentosus	Corn silage	N/A	N/A
All-P1- 0% - Copie	71	1	AMF1_9580_2022-07-05_11-25-52	0	44665.6	49369.6	0.381037	0	REP1	0	0	P1	4	5	PCA-SkimMilk-Litmus	20	monoculture	71, REP1, 0%, P1, 4 5, monoculture	108.825	100.878	145.899	108.691	99.9753	146.494	0.377411	111	B	41057.8	45000				ATCC 13075		Lacticaseibacillus rhamnosus	Ripening Swiss cheese	N/A	N/A
All-P1- 0% - Copie	72	1	AMF1_9580_2022-07-05_11-25-52	190.07	35817.6	39849.6	0.388437	73.8304	REP1	0	0	P1	3	4	PCA-SkimMilk-Litmus	20	monoculture	72, REP1, 0%, P1, 3 4, monoculture	112.663	102.721	148.635	113.346	103.21	147.494	0.390401	22	A	31663.2	36250				UL 719		Lactococcus lactis subsp. lactis bv. diacetylactis	Raw milk cheese	N/A	N/A
All-P1- 0% - Copie	73	1	AMF1_9580_2022-07-05_11-25-52	522.693	53558.4	57859.2	0.444214	232.187	REP1	0	0	P1	5	6	PCA-SkimMilk-Litmus	20	monoculture	73, REP1, 0%, P1, 5 6, monoculture	125.518	116.609	154.403	156.296	145.704	175.568	0.561059	33	C	49408.5	52273.5				MJC 8		Lactococcus lactis subsp. lactis	Raw milk cheese	N/A	N/A
All-P1- 0% - Copie	74	1	AMF1_9580_2022-07-05_11-25-52	522.693	90496	57769.6	0.450277	235.357	REP1	0	0	P1	9	6	PCA-SkimMilk-Litmus	20	monoculture	74, REP1, 0%, P1, 9 6, monoculture	126.719	118.119	155.078	144.593	136.198	162.741	0.522882	174	A	86638.9	52273.5				7313		Lactococcus cremoris	Dairy starter	N/A	N/A
All-P1- 0% - Copie	75	1	AMF1_9580_2022-07-05_11-25-52		117398	57500.8	0.517792		REP1	0	0	P1	12	6	PCA-SkimMilk-Litmus	20	monoculture	75, REP1, 0%, P1, 12 6, monoculture	148.495	134.93	166.872	144.679	130.642	163.123	0.50057	134	A	114475	52273.5				1919		Lactococcus lactis subsp. lactis	Dairy starter	N/A	N/A
All-P1- 0% - Copie	76	1	AMF1_9580_2022-07-05_11-25-52	15.8392	81468.7	57792.1	0.412729	6.5373	REP1	0	0	P1	8	6	PCA-SkimMilk-Litmus	20	monoculture	76, REP1, 0%, P1, 8 6, monoculture	117.589	108.77	149.118	106.914	95.5432	140.753	0.359611	156	B	76548.4	52273.5				7311		Lactococcus cremoris	Dairy starter	N/A	N/A
All-P1- 0% - Copie	77	1	AMF1_9580_2022-07-05_11-25-52	63.3568	44486.4	67244.8	0.389563	24.6814	REP1	0	0	P1	4	7	PCA-SkimMilk-Litmus	20	monoculture	77, REP1, 0%, P1, 4 7, monoculture	111.302	103.001	147.083	109.63	102.185	146.111	0.386286	465	B	41057.8	62500				29828		Lactococcus lactis subsp. lactis	Dairy starter	N/A	N/A
All-P1- 0% - Copie	78	1	AMF1_9580_2022-07-05_11-25-52	586.05	53939.2	66886.4	0.4217	247.137	REP1	0	0	P1	5	7	PCA-SkimMilk-Litmus	20	monoculture	78, REP1, 0%, P1, 5 7, monoculture	119.901	111.003	150.816	124.123	115.691	152.63	0.440528	391	B	49408.5	62500				74309		Lactococcus lactis subsp. lactis	Dairy starter	N/A	N/A
All-P1- 0% - Copie	79	1	AMF1_9580_2022-07-05_11-25-52	443.497	90169.9	66893.8	0.495208	219.623	REP1	0	0	P1	9	7	PCA-SkimMilk-Litmus	20	monoculture	79, REP1, 0%, P1, 9 7, monoculture	139.618	129.307	161.198	137.099	126.321	157.728	0.483217	32	C	86638.9	62500				MJC 5		Lactococcus lactis subsp. lactis	Raw milk cheese	N/A	N/A
All-P1- 0% - Copie	80	1	AMF1_9580_2022-07-05_11-25-52	269.266	35504	76339.2	0.460284	123.939	REP1	0	0	P1	3	8	PCA-SkimMilk-Litmus	20	monoculture	80, REP1, 0%, P1, 3 8, monoculture	134.723	120.611	156.666	192.593	173.963	194.235	0.67455	174	B	31663.2	71250				7313		Lactococcus cremoris	Dairy starter	N/A	N/A
All-P1- 0% - Copie	81	1	AMF1_9580_2022-07-05_11-25-52	126.714	62451.2	76227.2	0.364986	46.2486	REP1	0	0	P1	6	8	PCA-SkimMilk-Litmus	20	monoculture	81, REP1, 0%, P1, 6 8, monoculture	105.655	96.8814	141.867	109.802	100.617	144.815	0.379989	134	B	59151	71250				1919		Lactococcus lactis subsp. lactis	Dairy starter	N/A	N/A
All-P1- 0% - Copie	82	1	AMF1_9580_2022-07-05_11-25-52	95.0352	108438	76182.4	0.471051	44.7664	REP1	0	0	P1	11	8	PCA-SkimMilk-Litmus	20	monoculture	82, REP1, 0%, P1, 11 8, monoculture	133.095	123.292	158.928	153.383	143.469	172.605	0.552085	392	A	105428	71250				74310		Lactococcus lactis subsp. lactis	Dairy starter	N/A	N/A
All-P1- 0% - Copie	83	1	AMF1_9580_2022-07-05_11-25-52	47.5176	90742.4	76115.2	0.409102	19.4395	REP1	0	0	P1	9	8	PCA-SkimMilk-Litmus	20	monoculture	83, REP1, 0%, P1, 9 8, monoculture	116.361	107.866	149.505	114.259	105.654	146.025	0.400218	28	B	86638.9	71250				LM 0230		Lactococcus lactis subsp. lactis	N/A	N/A	N/A
All-P1- 0% - Copie	1	2	BMF1_9616_2022-07-05_21-52-10	380.141	17079.4	48773.5	0.467135	177.577	REP1	0	0	P1	1	5	PCA-SkimMilk-Litmus	20	monoculture	1, REP1, 0%, P1, 1 5, monoculture	134.474	123.382	159.625	208.975	205.173	216.074	0.798271	117	A	11482.3	45000				M35		Carnobacterium divergens	Smoked mussels	N/A	N/A
All-P1- 0% - Copie	2	2	BMF1_9616_2022-07-05_21-52-10	348.462	17088.6	30429.9	0.50037	174.36	REP1	0	0	P1	1	3	PCA-SkimMilk-Litmus	20	monoculture	2, REP1, 0%, P1, 1 3, monoculture	145.94	131.591	165.724	202.358	175.79	193.852	0.679312	11	C	11482.3	26624.8				ATCC 33316		Pediococcus pentosaceus	Dried beer yeast	N/A	N/A
All-P1- 0% - Copie	3	2	BMF1_9616_2022-07-05_21-52-10	0	17382.4	67244.8	0.508211	0	REP1	0	0	P1	1	7	PCA-SkimMilk-Litmus	20	monoculture	3, REP1, 0%, P1, 1 7, monoculture	147.239	133.528	164.731	137.012	123.506	155.012	0.467636	11	A	11482.3	62500				ATCC 33316		Pediococcus pentosaceus	Dried beer yeast	N/A	N/A
All-P1- 0% - Copie	4	2	BMF1_9616_2022-07-05_21-52-10	681.085	17360	39558.4	0.529848	360.871	REP1	0	0	P1	1	4	PCA-SkimMilk-Litmus	20	monoculture	4, REP1, 0%, P1, 1 4, monoculture	153.787	138.872	169.216	191.235	175.79	194.457	0.679312	110	B	11482.3	36250				ATCC 10863		Lacticaseibacillus rhamnosus	N/A	N/A	N/A
All-P1- 0% - Copie	5	2	BMF1_9616_2022-07-05_21-52-10	617.728	17225.6	21100.8	0.546092	337.337	REP1	0	0	P1	1	2	PCA-SkimMilk-Litmus	20	monoculture	5, REP1, 0%, P1, 1 2, monoculture	154.331	142.885	172.634	187.988	175.741	194.222	0.679112	27	A	11482.3	17820.1				IL 1403		Lactococcus lactis subsp. lactis	Derivative of the strain IL594, isolated from a cheese starter culture	N/A	N/A
All-P1- 0% - Copie	6	2	BMF1_9616_2022-07-05_21-52-10	712.764	26184.5	12221.3	0.507199	361.513	REP1	0	0	P1	2	1	PCA-SkimMilk-Litmus	20	monoculture	6, REP1, 0%, P1, 2 1, monoculture	148.471	133.278	169.57	163.457	147.111	177.63	0.563203	62	C	22964.5	10000				ATCC 334		Lacticaseibacillus paracasei	Emmental cheese	N/A	N/A
All-P1- 0% - Copie	7	2	BMF1_9616_2022-07-05_21-52-10	617.728	26275.2	39468.8	0.468277	289.268	REP1	0	0	P1	2	4	PCA-SkimMilk-Litmus	20	monoculture	7, REP1, 0%, P1, 2 4, monoculture	138.216	123.664	159.048	172.642	156.568	183.716	0.601489	103	B	22964.5	36250				ATCC 8530		Lacticaseibacillus rhamnosus	human gastrointestinal tract	N/A	N/A
All-P1- 0% - Copie	8	2	BMF1_9616_2022-07-05_21-52-10	807.799	26051.2	75891.2	0.494475	399.436	REP1	0	0	P1	2	8	PCA-SkimMilk-Litmus	20	monoculture	8, REP1, 0%, P1, 2 8, monoculture	145.55	130.135	162.378	169.914	155.333	182.457	0.596491	111	A	22964.5	71250				ATCC 13075		Lacticaseibacillus rhamnosus	Ripening Swiss cheese	N/A	N/A
All-P1- 0% - Copie	9	2	BMF1_9616_2022-07-05_21-52-10	348.462	26342	57789.5	0.482612	168.172	REP1	0	0	P1	2	6	PCA-SkimMilk-Litmus	20	monoculture	9, REP1, 0%, P1, 2 6, monoculture	139.533	127.205	161.914	205.889	184.198	200.222	0.71335	12	B	22964.5	52273.5				ATCC 43920		Lactococcus raffinolactis	Raw milk	N/A	N/A
All-P1- 0% - Copie	10	2	BMF1_9616_2022-07-05_21-52-10	649.407	26409.6	48921.6	0.464965	301.951	REP1	0	0	P1	2	5	PCA-SkimMilk-Litmus	20	monoculture	10, REP1, 0%, P1, 2 5, monoculture	136.729	122.846	158.731	181.099	167.346	190.84	0.645124	53	C	22964.5	45000				UL12		Lactobacillus delbrueckii subsp. bulgaricus	Cheddar cheese	N/A	N/A
All-P1- 0% - Copie	11	2	BMF1_9616_2022-07-05_21-52-10	839.477	26656	66572.8	0.511524	429.412	REP1	0	0	P1	2	7	PCA-SkimMilk-Litmus	20	monoculture	11, REP1, 0%, P1, 2 7, monoculture	147.688	134.346	166.376	137.889	120.272	157.111	0.454541	101	C	22964.5	62500				ATCC 15009		Lactobacillus helveticus	Emmental cheese	N/A	N/A
All-P1- 0% - Copie	12	2	BMF1_9616_2022-07-05_21-52-10	696.924	35347.2	30307.2	0.424656	295.953	REP1	0	0	P1	3	3	PCA-SkimMilk-Litmus	20	monoculture	12, REP1, 0%, P1, 3 3, monoculture	125.886	112.89	153.167	155.407	142.383	172.481	0.54406	22	C	31663.2	26624.8				UL 719		Lactococcus lactis subsp. lactis bv. diacetylactis	Raw milk cheese	N/A	N/A
All-P1- 0% - Copie	13	2	BMF1_9616_2022-07-05_21-52-10	601.889	35212.8	11603.2	0.46844	281.949	REP1	0	0	P1	3	1	PCA-SkimMilk-Litmus	20	monoculture	13, REP1, 0%, P1, 3 1, monoculture	139.25	123.705	163.512	173.852	161.926	190.605	0.623182	111	C	31663.2	10000				ATCC 13075		Lacticaseibacillus rhamnosus	Ripening Swiss cheese	N/A	N/A
All-P1- 0% - Copie	14	2	BMF1_9616_2022-07-05_21-52-10	760.281	35750.4	48652.8	0.459588	349.416	REP1	0	0	P1	3	5	PCA-SkimMilk-Litmus	20	monoculture	14, REP1, 0%, P1, 3 5, monoculture	134.549	121.518	157.988	129.444	115.111	151.765	0.433648	110	C	31663.2	45000				ATCC 10863		Lacticaseibacillus rhamnosus	N/A	N/A	N/A
All-P1- 0% - Copie	15	2	BMF1_9616_2022-07-05_21-52-10	649.407	35616	21526.4	0.420142	272.843	REP1	0	0	P1	3	2	PCA-SkimMilk-Litmus	20	monoculture	15, REP1, 0%, P1, 3 2, monoculture	123.747	111.775	154.232	124.407	111.284	152.111	0.418154	52	B	31663.2	17820.1				ATCC 11842		Lactobacillus delbrueckii subsp. bulgaricus	Bulgarian yogurt	N/A	N/A
All-P1- 0% - Copie	16	2	BMF1_9616_2022-07-05_21-52-10	586.05	35504	67065.6	0.464557	272.254	REP1	0	0	P1	3	7	PCA-SkimMilk-Litmus	20	monoculture	16, REP1, 0%, P1, 3 7, monoculture	134.708	122.746	157.537	165.457	153.37	178.321	0.588544	21	A	31663.2	62500				KB		Lactococcus cremoris	Commercial starter	N/A	N/A
All-P1- 0% - Copie	17	2	BMF1_9616_2022-07-05_21-52-10	364.301	44414.4	21128.8	0.404976	147.533	REP1	0	0	P1	4	2	PCA-SkimMilk-Litmus	20	monoculture	17, REP1, 0%, P1, 4 2, monoculture	119.186	108.029	151.322	229.654	223.321	232.444	0.871745	20	B	41057.8	17820.1				ATCC 19257		Lactococcus cremoris	Cheese	N/A	N/A
All-P1- 0% - Copie	18	2	BMF1_9616_2022-07-05_21-52-10	601.889	44464	30217.6	0.431063	259.452	REP1	0	0	P1	4	3	PCA-SkimMilk-Litmus	20	monoculture	18, REP1, 0%, P1, 4 3, monoculture	126.653	114.473	154.321	147.988	134.704	167.778	0.51297	156	C	41057.8	26624.8				7311		Lactococcus cremoris	Dairy starter	N/A	N/A
All-P1- 0% - Copie	19	2	BMF1_9616_2022-07-05_21-52-10	348.462	44548.9	57762.5	0.403738	140.687	REP1	0	0	P1	4	6	PCA-SkimMilk-Litmus	20	monoculture	19, REP1, 0%, P1, 4 6, monoculture	117.14	107.723	148.395	243.556	236.444	236.864	0.924876	20	A	41057.8	52273.5				ATCC 19257		Lactococcus cremoris	Cheese	N/A	N/A
All-P1- 0% - Copie	20	2	BMF1_9616_2022-07-05_21-52-10	728.603	44531.2	75667.2	0.475633	346.548	REP1	0	0	P1	4	8	PCA-SkimMilk-Litmus	20	monoculture	20, REP1, 0%, P1, 4 8, monoculture	140.95	125.481	159.955	153.506	138.309	170.605	0.527565	391	C	41057.8	71250				74309		Lactococcus lactis subsp. lactis	Dairy starter	N/A	N/A
All-P1- 0% - Copie	21	2	BMF1_9616_2022-07-05_21-52-10	522.693	53379.2	30284.8	0.484696	253.347	REP1	0	0	P1	5	3	PCA-SkimMilk-Litmus	20	monoculture	21, REP1, 0%, P1, 5 3, monoculture	139.371	127.72	160.738	172.148	159.235	184.42	0.612286	32	B	49408.5	26624.8				MJC 5		Lactococcus lactis subsp. lactis	Raw milk cheese	N/A	N/A
All-P1- 0% - Copie	22	2	BMF1_9616_2022-07-05_21-52-10	475.176	53699.6	39532.9	0.45647	216.904	REP1	0	0	P1	5	4	PCA-SkimMilk-Litmus	20	monoculture	22, REP1, 0%, P1, 5 4, monoculture	131.713	120.748	156.965	236.321	228.877	230.481	0.894237	27	C	49408.5	36250				IL 1403		Lactococcus lactis subsp. lactis	Derivative of the strain IL594, isolated from a cheese starter culture	N/A	N/A
All-P1- 0% - Copie	23	2	BMF1_9616_2022-07-05_21-52-10	0	53760	76787.2	0.432981	0	REP1	0	0	P1	5	8	PCA-SkimMilk-Litmus	20	monoculture	23, REP1, 0%, P1, 5 8, monoculture	130.532	114.946	151.306	116.815	100.852	140.358	0.375918	18	C	49408.5	71250				FYE 41		Streptococcus thermophilus	Commercial starter	N/A	N/A
All-P1- 0% - Copie	24	2	BMF1_9616_2022-07-05_21-52-10	601.889	62608	39379.2	0.431583	259.765	REP1	0	0	P1	6	4	PCA-SkimMilk-Litmus	20	monoculture	24, REP1, 0%, P1, 6 4, monoculture	124.364	114.601	152.749	130.691	121.654	156.432	0.460139	171	C	59151	36250				7328		Lactococcus cremoris	Dairy starter	N/A	N/A
All-P1- 0% - Copie	25	2	BMF1_9616_2022-07-05_21-52-10	586.05	62944	66707.2	0.412707	241.867	REP1	0	0	P1	6	7	PCA-SkimMilk-Litmus	20	monoculture	25, REP1, 0%, P1, 6 7, monoculture	121.263	109.939	148.348	118.333	106.247	141.37	0.397761	155	A	59151	62500				7308		Lactococcus cremoris	Dairy starter	N/A	N/A
All-P1- 0% - Copie	26	2	BMF1_9616_2022-07-05_21-52-10	0	72329.6	76160	0.420508	0	REP1	0	0	P1	7	8	PCA-SkimMilk-Litmus	20	monoculture	26, REP1, 0%, P1, 7 8, monoculture	128.202	111.865	146.74	110.049	95.284	130.235	0.353376	18	B	68893.5	71250				FYE 41		Streptococcus thermophilus	Commercial starter	N/A	N/A
All-P1- 0% - Copie	27	2	BMF1_9616_2022-07-05_21-52-10	1092.9	72128	30396.8	0.394347	430.984	REP1	0	0	P1	7	3	PCA-SkimMilk-Litmus	20	monoculture	27, REP1, 0%, P1, 7 3, monoculture	114.925	105.404	147.755	109.333	98.3827	140.704	0.365922	390	C	68893.5	26624.8				74308		Lactococcus lactis subsp. lactis	Dairy starter	N/A	N/A
All-P1- 0% - Copie	28	2	BMF1_9616_2022-07-05_21-52-10	649.407	72016	67065.6	0.42613	276.732	REP1	0	0	P1	7	7	PCA-SkimMilk-Litmus	20	monoculture	28, REP1, 0%, P1, 7 7, monoculture	125.204	113.254	150.313	143.741	132.123	162.333	0.502524	391	A	68893.5	62500				74309		Lactococcus lactis subsp. lactis	Dairy starter	N/A	N/A
All-P1- 0% - Copie	29	2	BMF1_9616_2022-07-05_21-52-10	554.372	80976	21347.2	0.406058	225.107	REP1	0	0	P1	8	2	PCA-SkimMilk-Litmus	20	monoculture	29, REP1, 0%, P1, 8 2, monoculture	120.358	108.296	149.887	125.642	113.84	152.481	0.4285	110	A	76548.4	17820.1				ATCC 10863		Lacticaseibacillus rhamnosus	N/A	N/A	N/A
All-P1- 0% - Copie	30	2	BMF1_9616_2022-07-05_21-52-10	411.819	81089.4	48685	0.43902	180.797	REP1	0	0	P1	8	5	PCA-SkimMilk-Litmus	20	monoculture	30, REP1, 0%, P1, 8 5, monoculture	129.683	116.438	152.859	233.037	200.136	204.741	0.777878	117	C	76548.4	45000				M35		Carnobacterium divergens	Smoked mussels	N/A	N/A
All-P1- 0% - Copie	31	2	BMF1_9616_2022-07-05_21-52-10	0	81580.8	76294.4	0.433411	0	REP1	0	0	P1	8	8	PCA-SkimMilk-Litmus	20	monoculture	31, REP1, 0%, P1, 8 8, monoculture	131.114	115.052	149.695	114.123	99.8025	132.815	0.37167	11	B	76548.4	71250				ATCC 33316		Pediococcus pentosaceus	Dried beer yeast	N/A	N/A
All-P1- 0% - Copie	32	2	BMF1_9616_2022-07-05_21-52-10	665.246	81183.7	30308.2	0.473292	314.856	REP1	0	0	P1	8	3	PCA-SkimMilk-Litmus	20	monoculture	32, REP1, 0%, P1, 8 3, monoculture	138.794	124.903	160.426	143.753	128.914	162.099	0.489529	21	C	76548.4	26624.8				KB		Lactococcus cremoris	Commercial starter	N/A	N/A
All-P1- 0% - Copie	33	2	BMF1_9616_2022-07-05_21-52-10	570.211	81192.8	39634	0.449251	256.168	REP1	0	0	P1	8	4	PCA-SkimMilk-Litmus	20	monoculture	33, REP1, 0%, P1, 8 4, monoculture	130.954	118.965	156.509	122.617	109.136	147.568	0.409457	62	B	76548.4	36250				ATCC 334		Lacticaseibacillus paracasei	Emmental cheese	N/A	N/A
All-P1- 0% - Copie	34	2	BMF1_9616_2022-07-05_21-52-10	411.819	81513.6	66953.6	0.393447	162.029	REP1	0	0	P1	8	7	PCA-SkimMilk-Litmus	20	monoculture	34, REP1, 0%, P1, 8 7, monoculture	114.335	105.181	144.31	105.37	93.9259	133.728	0.347878	52	C	76548.4	62500				ATCC 11842		Lactobacillus delbrueckii subsp. bulgaricus	Bulgarian yogurt	N/A	N/A
All-P1- 0% - Copie	35	2	BMF1_9616_2022-07-05_21-52-10	475.176	90227.1	21250.3	0.439827	208.995	REP1	0	0	P1	9	2	PCA-SkimMilk-Litmus	20	monoculture	35, REP1, 0%, P1, 9 2, monoculture	127.946	116.637	155.123	129.321	119.198	149.741	0.450192	27	B	86638.9	17820.1				IL 1403		Lactococcus lactis subsp. lactis	Derivative of the strain IL594, isolated from a cheese starter culture	N/A	N/A
All-P1- 0% - Copie	36	2	BMF1_9616_2022-07-05_21-52-10	126.714	90585.6	39580.8	0.402373	50.9861	REP1	0	0	P1	9	4	PCA-SkimMilk-Litmus	20	monoculture	36, REP1, 0%, P1, 9 4, monoculture	115.733	107.386	150.085	108.346	99.6173	141.605	0.37092	465	A	86638.9	36250				29828		Lactococcus lactis subsp. lactis	Dairy starter	N/A	N/A
All-P1- 0% - Copie	37	2	BMF1_9616_2022-07-05_21-52-10	554.372	90316.8	12140.8	0.48735	270.173	REP1	0	0	P1	9	1	PCA-SkimMilk-Litmus	20	monoculture	37, REP1, 0%, P1, 9 1, monoculture	142.721	128.375	165.002	171.173	158.025	184.864	0.607387	32	A	86638.9	10000				MJC 5		Lactococcus lactis subsp. lactis	Raw milk cheese	N/A	N/A
All-P1- 0% - Copie	38	2	BMF1_9616_2022-07-05_21-52-10	728.603	90518.4	48854.4	0.433026	315.504	REP1	0	0	P1	9	5	PCA-SkimMilk-Litmus	20	monoculture	38, REP1, 0%, P1, 9 5, monoculture	126.72	114.957	154.586	121.025	110.543	150.123	0.415155	53	B	86638.9	45000				UL12		Lactobacillus delbrueckii subsp. bulgaricus	Cheddar cheese	N/A	N/A
All-P1- 0% - Copie	39	2	BMF1_9616_2022-07-05_21-52-10	649.407	99209.6	11849.6	0.450077	292.283	REP1	0	0	P1	10	1	PCA-SkimMilk-Litmus	20	monoculture	39, REP1, 0%, P1, 10 1, monoculture	133.978	119.169	160.675	135.667	120.173	158.333	0.454141	102	C	95337.5	10000				ATCC 27773		Lacticaseibacillus rhamnosus	Derived from existing strain	N/A	N/A
All-P1- 0% - Copie	40	2	BMF1_9616_2022-07-05_21-52-10	570.211	99388.8	58016	0.446857	254.803	REP1	0	0	P1	10	6	PCA-SkimMilk-Litmus	20	monoculture	40, REP1, 0%, P1, 10 6, monoculture	129.182	118.374	155.95	151.815	141.395	171.099	0.540061	62	A	95337.5	52273.5				ATCC 334		Lacticaseibacillus paracasei	Emmental cheese	N/A	N/A
All-P1- 0% - Copie	41	2	BMF1_9616_2022-07-05_21-52-10	681.085	99120	76227.2	0.468545	319.119	REP1	0	0	P1	10	8	PCA-SkimMilk-Litmus	20	monoculture	41, REP1, 0%, P1, 10 8, monoculture	138.592	123.731	158.782	165.975	150.049	178.16	0.575099	21	B	95337.5	71250				KB		Lactococcus cremoris	Commercial starter	N/A	N/A
All-P1- 0% - Copie	42	2	BMF1_9616_2022-07-05_21-52-10	491.015	99097.6	30956.8	0.411058	201.836	REP1	0	0	P1	10	3	PCA-SkimMilk-Litmus	20	monoculture	42, REP1, 0%, P1, 10 3, monoculture	119.844	109.531	152.426	113.296	100.667	147.605	0.375169	20	C	95337.5	26624.8				ATCC 19257		Lactococcus cremoris	Cheese	N/A	N/A
All-P1- 0% - Copie	43	2	BMF1_9616_2022-07-05_21-52-10	633.568	108259	66774.4	0.44672	283.027	REP1	0	0	P1	11	7	PCA-SkimMilk-Litmus	20	monoculture	43, REP1, 0%, P1, 11 7, monoculture	125.515	118.34	155.599	123.062	115.086	154.099	0.433548	465	C	105428	62500				29828		Lactococcus lactis subsp. lactis	Dairy starter	N/A	N/A
All-P1- 0% - Copie	44	2	BMF1_9616_2022-07-05_21-52-10	649.407	108685	21235.2	0.532015	345.494	REP1	0	0	P1	11	2	PCA-SkimMilk-Litmus	20	monoculture	44, REP1, 0%, P1, 11 2, monoculture	152.555	139.408	169.562	181.37	165.778	187.988	0.638776	191	A	105428	17820.1				11121		Lactococcus lactis subsp. lactis	Dairy starter	N/A	N/A
All-P1- 0% - Copie	45	2	BMF1_9616_2022-07-05_21-52-10	681.085	108371	57388.8	0.458431	312.231	REP1	0	0	P1	11	6	PCA-SkimMilk-Litmus	20	monoculture	45, REP1, 0%, P1, 11 6, monoculture	131.007	121.233	157.957	129	117.79	154.235	0.444494	53	A	105428	52273.5				UL12		Lactobacillus delbrueckii subsp. bulgaricus	Cheddar cheese	N/A	N/A
All-P1- 0% - Copie	46	2	BMF1_9616_2022-07-05_21-52-10	316.784	108601	30385.1	0.474788	150.405	REP1	0	0	P1	11	3	PCA-SkimMilk-Litmus	20	monoculture	46, REP1, 0%, P1, 11 3, monoculture	139.538	125.273	161.36	203.79	179.852	197.481	0.695756	12	C	105428	26624.8				ATCC 43920		Lactococcus raffinolactis	Raw milk	N/A	N/A
All-P1- 0% - Copie	47	2	BMF1_9616_2022-07-05_21-52-10	586.05	117555	21100.8	0.532745	312.215	REP1	0	0	P1	12	2	PCA-SkimMilk-Litmus	20	monoculture	47, REP1, 0%, P1, 12 2, monoculture	155.24	139.588	169.881	174.148	157.84	181.716	0.606638	103	C	114475	17820.1				ATCC 8530		Lacticaseibacillus rhamnosus	human gastrointestinal tract	N/A	N/A
All-P1- 0% - Copie	48	2	BMF1_9616_2022-07-05_21-52-10	411.819	117650	76061.8	0.454444	187.149	REP1	0	0	P1	12	8	PCA-SkimMilk-Litmus	20	monoculture	48, REP1, 0%, P1, 12 8, monoculture	133.411	120.248	152.86	247.222	236.111	236.086	0.923527	52	A	114475	71250				ATCC 11842		Lactobacillus delbrueckii subsp. bulgaricus	Bulgarian yogurt	N/A	N/A
All-P1- 0% - Copie	49	2	BMF1_9616_2022-07-05_21-52-10	617.728	117651	39604.5	0.491889	303.854	REP1	0	0	P1	12	4	PCA-SkimMilk-Litmus	20	monoculture	49, REP1, 0%, P1, 12 4, monoculture	145.592	129.497	161.339	234.259	204.086	209.802	0.793872	18	A	114475	36250				FYE 41		Streptococcus thermophilus	Commercial starter	N/A	N/A
All-P1- 0% - Copie	50	2	BMF1_9616_2022-07-05_21-52-10	728.603	117958	30083.2	0.47054	342.837	REP1	0	0	P1	12	3	PCA-SkimMilk-Litmus	20	monoculture	50, REP1, 0%, P1, 12 3, monoculture	136.288	124.223	160.691	127.173	115.815	153.074	0.436497	22	B	114475	26624.8				UL 719		Lactococcus lactis subsp. lactis bv. diacetylactis	Raw milk cheese	N/A	N/A
All-P1- 0% - Copie	51	2	BMF1_9616_2022-07-05_21-52-10	443.497	117510	67065.6	0.494164	219.16	REP1	0	0	P1	12	7	PCA-SkimMilk-Litmus	20	monoculture	51, REP1, 0%, P1, 12 7, monoculture	145.095	130.058	159.24	224.086	184.358	197.049	0.714	117	B	114475	62500				M35		Carnobacterium divergens	Smoked mussels	N/A	N/A
All-P1- 0% - Copie	52	2	BMF1_9616_2022-07-05_21-52-10	411.819	118093	12185.6	0.486823	200.483	REP1	0	0	P1	12	1	PCA-SkimMilk-Litmus	20	monoculture	52, REP1, 0%, P1, 12 1, monoculture	145.84	128.245	162.949	128.765	112.185	149.58	0.421802	12	A	114475	10000				ATCC 43920		Lactococcus raffinolactis	Raw milk	N/A	N/A
All-P1- 0% - Copie	53	2	BMF1_9616_2022-07-05_21-52-10	1346.33	17113.8	12086	0.498602	671.283	REP1	0	0	P1	1	1	PCA-SkimMilk-Litmus	20	monoculture	53, REP1, 0%, P1, 1 1, monoculture	147.077	131.155	165.727	171.346	149.938	178.481	0.574649	174	C	11482.3	10000				7313		Lactococcus cremoris	Dairy starter	N/A	N/A
All-P1- 0% - Copie	54	2	BMF1_9616_2022-07-05_21-52-10	886.995	44620.8	11894.4	0.462941	410.626	REP1	0	0	P1	4	1	PCA-SkimMilk-Litmus	20	monoculture	54, REP1, 0%, P1, 4 1, monoculture	139.261	122.346	161.693	179.519	158.728	186.852	0.610236	134	C	41057.8	10000				1919		Lactococcus lactis subsp. lactis	Dairy starter	N/A	N/A
All-P1- 0% - Copie	55	2	BMF1_9616_2022-07-05_21-52-10	570.211	53692.7	12136	0.451265	257.316	REP1	0	0	P1	5	1	PCA-SkimMilk-Litmus	20	monoculture	55, REP1, 0%, P1, 5 1, monoculture	135.998	119.462	158.743	149.37	133.494	165.148	0.508072	33	B	49408.5	10000				MJC 8		Lactococcus lactis subsp. lactis	Raw milk cheese	N/A	N/A
All-P1- 0% - Copie	56	2	BMF1_9616_2022-07-05_21-52-10	1599.76	62858.1	12086.4	0.465373	744.485	REP1	0	0	P1	6	1	PCA-SkimMilk-Litmus	20	monoculture	56, REP1, 0%, P1, 6 1, monoculture	139.398	122.947	160.22	252.531	251.741	248.654	0.986805	13	C	59151	10000				ATCC 8041		Lactiplantibacillus pentosus	Corn silage	N/A	N/A
All-P1- 0% - Copie	57	2	BMF1_9616_2022-07-05_21-52-10	0	81401.6	11513.6	0.380994	0	REP1	0	0	P1	8	1	PCA-SkimMilk-Litmus	20	monoculture	57, REP1, 0%, P1, 8 1, monoculture	114.039	102.105	150.992	113.136	101.457	150.395	0.378368	101	B	76548.4	10000				ATCC 15009		Lactobacillus helveticus	Emmental cheese	N/A	N/A
All-P1- 0% - Copie	58	2	BMF1_9616_2022-07-05_21-52-10	554.372	108640	12073.6	0.51963	288.068	REP1	0	0	P1	11	1	PCA-SkimMilk-Litmus	20	monoculture	58, REP1, 0%, P1, 11 1, monoculture	151.54	136.348	169.88	192	179.951	196.741	0.696156	191	C	105428	10000				11121		Lactococcus lactis subsp. lactis	Dairy starter	N/A	N/A
All-P1- 0% - Copie	59	2	BMF1_9616_2022-07-05_21-52-10	570.211	53603.2	21369.6	0.438928	250.282	REP1	0	0	P1	5	2	PCA-SkimMilk-Litmus	20	monoculture	59, REP1, 0%, P1, 5 2, monoculture	128.159	116.415	155.04	197.556	187.247	204.556	0.725696	33	A	49408.5	17820.1				MJC 8		Lactococcus lactis subsp. lactis	Raw milk cheese	N/A	N/A
All-P1- 0% - Copie	60	2	BMF1_9616_2022-07-05_21-52-10	554.372	72528	21345.9	0.419826	232.74	REP1	0	0	P1	7	2	PCA-SkimMilk-Litmus	20	monoculture	60, REP1, 0%, P1, 7 2, monoculture	122.749	111.697	151.196	244.457	246.642	240.864	0.966162	156	A	68893.5	17820.1				7311		Lactococcus cremoris	Dairy starter	N/A	N/A
All-P1- 0% - Copie	61	2	BMF1_9616_2022-07-05_21-52-10	174.231	99388.8	21616	0.417667	72.7705	REP1	0	0	P1	10	2	PCA-SkimMilk-Litmus	20	monoculture	61, REP1, 0%, P1, 10 2, monoculture	120.874	111.164	153.386	135.556	127.519	162.346	0.483881	392	B	95337.5	17820.1				74310		Lactococcus lactis subsp. lactis	Dairy starter	N/A	N/A
All-P1- 0% - Copie	62	2	BMF1_9616_2022-07-05_21-52-10	221.749	62787.2	30307.2	0.369609	81.9603	REP1	0	0	P1	6	3	PCA-SkimMilk-Litmus	20	monoculture	62, REP1, 0%, P1, 6 3, monoculture	107.259	99.2934	145.302	109.074	101.901	147.074	0.380167	103	A	59151	26624.8				ATCC 8530		Lacticaseibacillus rhamnosus	human gastrointestinal tract	N/A	N/A
All-P1- 0% - Copie	63	2	BMF1_9616_2022-07-05_21-52-10	364.301	35056	39356.8	0.464982	169.394	REP1	0	0	P1	3	4	PCA-SkimMilk-Litmus	20	monoculture	63, REP1, 0%, P1, 3 4, monoculture	134.93	122.851	160.136	151.765	140.42	173.296	0.536112	22	A	31663.2	36250				UL 719		Lactococcus lactis subsp. lactis bv. diacetylactis	Raw milk cheese	N/A	N/A
All-P1- 0% - Copie	64	2	BMF1_9616_2022-07-05_21-52-10	380.141	72083.2	39334.4	0.379445	144.242	REP1	0	0	P1	7	4	PCA-SkimMilk-Litmus	20	monoculture	64, REP1, 0%, P1, 7 4, monoculture	109.318	101.723	145.497	107.914	98.9259	143.049	0.368121	155	B	68893.5	36250				7308		Lactococcus cremoris	Dairy starter	N/A	N/A
All-P1- 0% - Copie	65	2	BMF1_9616_2022-07-05_21-52-10	126.714	90249.6	30329.6	0.450872	57.1316	REP1	0	0	P1	9	3	PCA-SkimMilk-Litmus	20	monoculture	65, REP1, 0%, P1, 9 3, monoculture	128.492	119.365	157.713	149.358	139.383	173.074	0.531914	28	C	86638.9	26624.8				LM 0230		Lactococcus lactis subsp. lactis	N/A	N/A	N/A
All-P1- 0% - Copie	66	2	BMF1_9616_2022-07-05_21-52-10	316.784	44643.2	48406.4	0.432958	137.154	REP1	0	0	P1	4	5	PCA-SkimMilk-Litmus	20	monoculture	66, REP1, 0%, P1, 4 5, monoculture	125.805	114.941	154.138	122.148	109.901	148.568	0.412556	111	B	41057.8	45000				ATCC 13075		Lacticaseibacillus rhamnosus	Ripening Swiss cheese	N/A	N/A
All-P1- 0% - Copie	67	2	BMF1_9616_2022-07-05_21-52-10	1061.23	62937.4	48377.6	0.42706	453.208	REP1	0	0	P1	6	5	PCA-SkimMilk-Litmus	20	monoculture	67, REP1, 0%, P1, 6 5, monoculture	124.072	113.484	151.383	248.753	249.086	246.691	0.976058	13	A	59151	45000				ATCC 8041		Lactiplantibacillus pentosus	Corn silage	N/A	N/A
All-P1- 0% - Copie	68	2	BMF1_9616_2022-07-05_21-52-10	380.141	99478.4	48473.6	0.42897	163.069	REP1	0	0	P1	10	5	PCA-SkimMilk-Litmus	20	monoculture	68, REP1, 0%, P1, 10 5, monoculture	123.588	113.956	154.618	141.667	131.642	164.778	0.500575	390	B	95337.5	45000				74308		Lactococcus lactis subsp. lactis	Dairy starter	N/A	N/A
All-P1- 0% - Copie	69	2	BMF1_9616_2022-07-05_21-52-10	522.693	108394	48742.4	0.505631	264.29	REP1	0	0	P1	11	5	PCA-SkimMilk-Litmus	20	monoculture	69, REP1, 0%, P1, 11 5, monoculture	146.576	132.891	165.723	182.099	168.864	192.062	0.651272	191	B	105428	45000				11121		Lactococcus lactis subsp. lactis	Dairy starter	N/A	N/A
All-P1- 0% - Copie	70	2	BMF1_9616_2022-07-05_21-52-10	1077.07	117402	48528.9	0.489724	527.465	REP1	0	0	P1	12	5	PCA-SkimMilk-Litmus	20	monoculture	70, REP1, 0%, P1, 12 5, monoculture	141.937	128.962	161.276	248.469	247.469	243.309	0.969511	13	B	114475	45000				ATCC 8041		Lactiplantibacillus pentosus	Corn silage	N/A	N/A
All-P1- 0% - Copie	71	2	BMF1_9616_2022-07-05_21-52-10	31.6784	44665.6	49369.6	0.378666	11.9955	REP1	0	0	P1	4	5	PCA-SkimMilk-Litmus	20	monoculture	71, REP1, 0%, P1, 4 5, monoculture	111.137	101.53	144.8	112.198	101.198	145.469	0.377318	111	B	41057.8	45000				ATCC 13075		Lacticaseibacillus rhamnosus	Ripening Swiss cheese	N/A	N/A
All-P1- 0% - Copie	72	2	BMF1_9616_2022-07-05_21-52-10	237.588	35817.6	39849.6	0.429456	102.034	REP1	0	0	P1	3	4	PCA-SkimMilk-Litmus	20	monoculture	72, REP1, 0%, P1, 3 4, monoculture	125.412	114.076	152.974	140.926	130.012	162.642	0.493977	22	A	31663.2	36250				UL 719		Lactococcus lactis subsp. lactis bv. diacetylactis	Raw milk cheese	N/A	N/A
All-P1- 0% - Copie	73	2	BMF1_9616_2022-07-05_21-52-10	554.372	53558.4	57859.2	0.478586	265.314	REP1	0	0	P1	5	6	PCA-SkimMilk-Litmus	20	monoculture	73, REP1, 0%, P1, 5 6, monoculture	136.864	126.211	160.308	172.284	162.901	186.543	0.627131	33	C	49408.5	52273.5				MJC 8		Lactococcus lactis subsp. lactis	Raw milk cheese	N/A	N/A
All-P1- 0% - Copie	74	2	BMF1_9616_2022-07-05_21-52-10	554.372	90496	57769.6	0.479774	265.973	REP1	0	0	P1	9	6	PCA-SkimMilk-Litmus	20	monoculture	74, REP1, 0%, P1, 9 6, monoculture	137.271	126.504	158.876	165.815	154.086	176.765	0.591443	174	A	86638.9	52273.5				7313		Lactococcus cremoris	Dairy starter	N/A	N/A
All-P1- 0% - Copie	75	2	BMF1_9616_2022-07-05_21-52-10		117398	57500.8	0.528542		REP1	0	0	P1	12	6	PCA-SkimMilk-Litmus	20	monoculture	75, REP1, 0%, P1, 12 6, monoculture	154.222	138.55	168.242	161.63	147.037	175.16	0.562903	134	A	114475	52273.5				1919		Lactococcus lactis subsp. lactis	Dairy starter	N/A	N/A
All-P1- 0% - Copie	76	2	BMF1_9616_2022-07-05_21-52-10	491.015	81468.7	57792.1	0.45758	224.679	REP1	0	0	P1	8	6	PCA-SkimMilk-Litmus	20	monoculture	76, REP1, 0%, P1, 8 6, monoculture	130.851	121.022	154.952	116.42	101.247	137.086	0.377518	156	B	76548.4	52273.5				7311		Lactococcus cremoris	Dairy starter	N/A	N/A
All-P1- 0% - Copie	77	2	BMF1_9616_2022-07-05_21-52-10	221.749	44486.4	67244.8	0.387459	85.9185	REP1	0	0	P1	4	7	PCA-SkimMilk-Litmus	20	monoculture	77, REP1, 0%, P1, 4 7, monoculture	112.177	103.702	146.139	111.148	102.543	144.185	0.382766	465	B	41057.8	62500				29828		Lactococcus lactis subsp. lactis	Dairy starter	N/A	N/A
All-P1- 0% - Copie	78	2	BMF1_9616_2022-07-05_21-52-10	649.407	53939.2	66886.4	0.478133	310.503	REP1	0	0	P1	5	7	PCA-SkimMilk-Litmus	20	monoculture	78, REP1, 0%, P1, 5 7, monoculture	137.897	126.099	158.772	153.037	140.642	166.012	0.537012	391	B	49408.5	62500				74309		Lactococcus lactis subsp. lactis	Dairy starter	N/A	N/A
All-P1- 0% - Copie	79	2	BMF1_9616_2022-07-05_21-52-10	475.176	90169.9	66893.8	0.544205	258.593	REP1	0	0	P1	9	7	PCA-SkimMilk-Litmus	20	monoculture	79, REP1, 0%, P1, 9 7, monoculture	154.13	142.419	169.021	148.321	136.185	161.037	0.518968	32	C	86638.9	62500				MJC 5		Lactococcus lactis subsp. lactis	Raw milk cheese	N/A	N/A
All-P1- 0% - Copie	80	2	BMF1_9616_2022-07-05_21-52-10	300.945	35504	76339.2	0.47947	144.294	REP1	0	0	P1	3	8	PCA-SkimMilk-Litmus	20	monoculture	80, REP1, 0%, P1, 3 8, monoculture	143.048	126.429	158.753	195.111	173.506	193.395	0.670065	174	B	31663.2	71250				7313		Lactococcus cremoris	Dairy starter	N/A	N/A
All-P1- 0% - Copie	81	2	BMF1_9616_2022-07-05_21-52-10	221.749	62451.2	76227.2	0.408081	90.4913	REP1	0	0	P1	6	8	PCA-SkimMilk-Litmus	20	monoculture	81, REP1, 0%, P1, 6 8, monoculture	120.212	108.796	147.96	184	172.012	195.037	0.664018	134	B	59151	71250				1919		Lactococcus lactis subsp. lactis	Dairy starter	N/A	N/A
All-P1- 0% - Copie	82	2	BMF1_9616_2022-07-05_21-52-10	110.874	108438	76182.4	0.463639	51.4057	REP1	0	0	P1	11	8	PCA-SkimMilk-Litmus	20	monoculture	82, REP1, 0%, P1, 11 8, monoculture	133.34	122.519	158.096	154.63	143.272	172.951	0.547658	392	A	105428	71250				74310		Lactococcus lactis subsp. lactis	Dairy starter	N/A	N/A
All-P1- 0% - Copie	83	2	BMF1_9616_2022-07-05_21-52-10	126.714	90742.4	76115.2	0.40043	50.7399	REP1	0	0	P1	9	8	PCA-SkimMilk-Litmus	20	monoculture	83, REP1, 0%, P1, 9 8, monoculture	116.3	106.906	147.628	112.963	104.444	144.284	0.390463	28	B	86638.9	71250				LM 0230		Lactococcus lactis subsp. lactis	N/A	N/A	N/A
All-P1- 0% - Copie	1	3	CMF1_9652_2022-07-06_11-38-48	443.497	17079.4	48773.5	0.472475	209.542	REP1	0	0	P1	1	5	PCA-SkimMilk-Litmus	20	monoculture	1, REP1, 0%, P1, 1 5, monoculture	142.549	125.229	166.405	221.284	193.247	206.741	0.748971	117	A	11482.3	45000				M35		Carnobacterium divergens	Smoked mussels	N/A	N/A
All-P1- 0% - Copie	2	3	CMF1_9652_2022-07-06_11-38-48	395.98	17088.6	30429.9	0.511809	202.666	REP1	0	0	P1	1	3	PCA-SkimMilk-Litmus	20	monoculture	2, REP1, 0%, P1, 1 3, monoculture	157.828	134.905	172.206	221.358	154.272	172.63	0.590535	11	C	11482.3	26624.8				ATCC 33316		Pediococcus pentosaceus	Dried beer yeast	N/A	N/A
All-P1- 0% - Copie	3	3	CMF1_9652_2022-07-06_11-38-48	0	17382.4	67244.8	0.506395	0	REP1	0	0	P1	1	7	PCA-SkimMilk-Litmus	20	monoculture	3, REP1, 0%, P1, 1 7, monoculture	155.506	133.573	169.873	148.741	128.691	163.383	0.48655	11	A	11482.3	62500				ATCC 33316		Pediococcus pentosaceus	Dried beer yeast	N/A	N/A
All-P1- 0% - Copie	4	3	CMF1_9652_2022-07-06_11-38-48	712.764	17360	39558.4	0.541237	385.774	REP1	0	0	P1	1	4	PCA-SkimMilk-Litmus	20	monoculture	4, REP1, 0%, P1, 1 4, monoculture	164.056	142.144	178.472	197.136	172.58	198.407	0.66496	110	B	11482.3	36250				ATCC 10863		Lacticaseibacillus rhamnosus	N/A	N/A	N/A
All-P1- 0% - Copie	5	3	CMF1_9652_2022-07-06_11-38-48	681.085	17225.6	21100.8	0.577808	393.536	REP1	0	0	P1	1	2	PCA-SkimMilk-Litmus	20	monoculture	5, REP1, 0%, P1, 1 2, monoculture	166.772	151.141	185.391	194.309	178.136	204.296	0.687544	27	A	11482.3	17820.1				IL 1403		Lactococcus lactis subsp. lactis	Derivative of the strain IL594, isolated from a cheese starter culture	N/A	N/A
All-P1- 0% - Copie	6	3	CMF1_9652_2022-07-06_11-38-48	744.442	26184.5	12221.3	0.516708	384.659	REP1	0	0	P1	2	1	PCA-SkimMilk-Litmus	20	monoculture	6, REP1, 0%, P1, 2 1, monoculture	156.788	136.11	177.271	181.099	159.605	194.148	0.612215	62	C	22964.5	10000				ATCC 334		Lacticaseibacillus paracasei	Emmental cheese	N/A	N/A
All-P1- 0% - Copie	7	3	CMF1_9652_2022-07-06_11-38-48	649.407	26275.2	39468.8	0.479409	311.331	REP1	0	0	P1	2	4	PCA-SkimMilk-Litmus	20	monoculture	7, REP1, 0%, P1, 2 4, monoculture	148.072	126.935	167.855	179.802	156.506	188.84	0.599619	103	B	22964.5	36250				ATCC 8530		Lacticaseibacillus rhamnosus	human gastrointestinal tract	N/A	N/A
All-P1- 0% - Copie	8	3	CMF1_9652_2022-07-06_11-38-48	823.638	26051.2	75891.2	0.507305	417.836	REP1	0	0	P1	2	8	PCA-SkimMilk-Litmus	20	monoculture	8, REP1, 0%, P1, 2 8, monoculture	154.498	133.797	171.58	189.469	167.654	198.025	0.644936	111	A	22964.5	71250				ATCC 13075		Lacticaseibacillus rhamnosus	Ripening Swiss cheese	N/A	N/A
All-P1- 0% - Copie	9	3	CMF1_9652_2022-07-06_11-38-48	380.141	26342	57789.5	0.492563	187.243	REP1	0	0	P1	2	6	PCA-SkimMilk-Litmus	20	monoculture	9, REP1, 0%, P1, 2 6, monoculture	151.258	130.171	167.418	228.136	165.531	182.222	0.636304	12	B	22964.5	52273.5				ATCC 43920		Lactococcus raffinolactis	Raw milk	N/A	N/A
All-P1- 0% - Copie	10	3	CMF1_9652_2022-07-06_11-38-48	681.085	26409.6	48921.6	0.479563	326.623	REP1	0	0	P1	2	5	PCA-SkimMilk-Litmus	20	monoculture	10, REP1, 0%, P1, 2 5, monoculture	147.206	126.973	167.579	191.926	169.802	199.938	0.653669	53	C	22964.5	45000				UL12		Lactobacillus delbrueckii subsp. bulgaricus	Cheddar cheese	N/A	N/A
All-P1- 0% - Copie	11	3	CMF1_9652_2022-07-06_11-38-48	839.477	26656	66572.8	0.516312	433.432	REP1	0	0	P1	2	7	PCA-SkimMilk-Litmus	20	monoculture	11, REP1, 0%, P1, 2 7, monoculture	156.128	136.013	173.972	148.407	124.383	165.185	0.469035	101	C	22964.5	62500				ATCC 15009		Lactobacillus helveticus	Emmental cheese	N/A	N/A
All-P1- 0% - Copie	12	3	CMF1_9652_2022-07-06_11-38-48	744.442	35347.2	30307.2	0.438	326.066	REP1	0	0	P1	3	3	PCA-SkimMilk-Litmus	20	monoculture	12, REP1, 0%, P1, 3 3, monoculture	135.627	116.748	162.108	177.086	155.099	189.086	0.593897	22	C	31663.2	26624.8				UL 719		Lactococcus lactis subsp. lactis bv. diacetylactis	Raw milk cheese	N/A	N/A
All-P1- 0% - Copie	13	3	CMF1_9652_2022-07-06_11-38-48	633.568	35212.8	11603.2	0.479094	303.539	REP1	0	0	P1	3	1	PCA-SkimMilk-Litmus	20	monoculture	13, REP1, 0%, P1, 3 1, monoculture	147.474	126.857	171.869	195.568	178	208.235	0.686992	111	C	31663.2	10000				ATCC 13075		Lacticaseibacillus rhamnosus	Ripening Swiss cheese	N/A	N/A
All-P1- 0% - Copie	14	3	CMF1_9652_2022-07-06_11-38-48	839.477	35750.4	48652.8	0.471245	395.6	REP1	0	0	P1	3	5	PCA-SkimMilk-Litmus	20	monoculture	14, REP1, 0%, P1, 3 5, monoculture	144.056	124.926	166.164	144.259	125.037	163.605	0.471695	110	C	31663.2	45000				ATCC 10863		Lacticaseibacillus rhamnosus	N/A	N/A	N/A
All-P1- 0% - Copie	15	3	CMF1_9652_2022-07-06_11-38-48	696.924	35616	21526.4	0.438008	305.258	REP1	0	0	P1	3	2	PCA-SkimMilk-Litmus	20	monoculture	15, REP1, 0%, P1, 3 2, monoculture	133.537	116.75	163.403	142.568	123.568	163.42	0.465723	52	B	31663.2	17820.1				ATCC 11842		Lactobacillus delbrueckii subsp. bulgaricus	Bulgarian yogurt	N/A	N/A
All-P1- 0% - Copie	16	3	CMF1_9652_2022-07-06_11-38-48	617.728	35504	67065.6	0.476489	294.341	REP1	0	0	P1	3	7	PCA-SkimMilk-Litmus	20	monoculture	16, REP1, 0%, P1, 3 7, monoculture	143.599	126.216	166.41	176.815	159.457	189.79	0.611613	21	A	31663.2	62500				KB		Lactococcus cremoris	Commercial starter	N/A	N/A
All-P1- 0% - Copie	17	3	CMF1_9652_2022-07-06_11-38-48	427.658	44414.4	21128.8	0.409482	175.118	REP1	0	0	P1	4	2	PCA-SkimMilk-Litmus	20	monoculture	17, REP1, 0%, P1, 4 2, monoculture	125.786	109.733	158.928	242.63	231.42	242.79	0.904145	20	B	41057.8	17820.1				ATCC 19257		Lactococcus cremoris	Cheese	N/A	N/A
All-P1- 0% - Copie	18	3	CMF1_9652_2022-07-06_11-38-48	649.407	44464	30217.6	0.460922	299.326	REP1	0	0	P1	4	3	PCA-SkimMilk-Litmus	20	monoculture	18, REP1, 0%, P1, 4 3, monoculture	140.389	122.387	166.335	167.173	148.531	183.802	0.567199	156	C	41057.8	26624.8				7311		Lactococcus cremoris	Dairy starter	N/A	N/A
All-P1- 0% - Copie	19	3	CMF1_9652_2022-07-06_11-38-48	395.98	44548.9	57762.5	0.409451	162.134	REP1	0	0	P1	4	6	PCA-SkimMilk-Litmus	20	monoculture	19, REP1, 0%, P1, 4 6, monoculture	124.67	109.725	156.222	251	233.58	237.259	0.912928	20	A	41057.8	52273.5				ATCC 19257		Lactococcus cremoris	Cheese	N/A	N/A
All-P1- 0% - Copie	20	3	CMF1_9652_2022-07-06_11-38-48	776.12	44531.2	75667.2	0.490007	380.304	REP1	0	0	P1	4	8	PCA-SkimMilk-Litmus	20	monoculture	20, REP1, 0%, P1, 4 8, monoculture	150.964	129.542	168.666	176.407	155.494	188.37	0.595503	391	C	41057.8	71250				74309		Lactococcus lactis subsp. lactis	Dairy starter	N/A	N/A
All-P1- 0% - Copie	21	3	CMF1_9652_2022-07-06_11-38-48	538.533	53379.2	30284.8	0.495426	266.803	REP1	0	0	P1	5	3	PCA-SkimMilk-Litmus	20	monoculture	21, REP1, 0%, P1, 5 3, monoculture	147.318	130.875	169.587	181.568	160.358	193.309	0.615277	32	B	49408.5	26624.8				MJC 5		Lactococcus lactis subsp. lactis	Raw milk cheese	N/A	N/A
All-P1- 0% - Copie	22	3	CMF1_9652_2022-07-06_11-38-48	538.533	53699.6	39532.9	0.484086	260.696	REP1	0	0	P1	5	4	PCA-SkimMilk-Litmus	20	monoculture	22, REP1, 0%, P1, 5 4, monoculture	143.099	128.085	167.599	243.951	229.827	236.901	0.897671	27	C	49408.5	36250				IL 1403		Lactococcus lactis subsp. lactis	Derivative of the strain IL594, isolated from a cheese starter culture	N/A	N/A
All-P1- 0% - Copie	23	3	CMF1_9652_2022-07-06_11-38-48	0	53760	76787.2	0.433409	0	REP1	0	0	P1	5	8	PCA-SkimMilk-Litmus	20	monoculture	23, REP1, 0%, P1, 5 8, monoculture	139.339	115.619	155.521	141.58	121.284	158.679	0.456439	18	C	49408.5	71250				FYE 41		Streptococcus thermophilus	Commercial starter	N/A	N/A
All-P1- 0% - Copie	24	3	CMF1_9652_2022-07-06_11-38-48	633.568	62608	39379.2	0.463453	293.629	REP1	0	0	P1	6	4	PCA-SkimMilk-Litmus	20	monoculture	24, REP1, 0%, P1, 6 4, monoculture	136.684	123.009	165.096	172.605	160.111	191	0.614273	171	C	59151	36250				7328		Lactococcus cremoris	Dairy starter	N/A	N/A
All-P1- 0% - Copie	25	3	CMF1_9652_2022-07-06_11-38-48	633.568	62944	66707.2	0.440963	279.38	REP1	0	0	P1	6	7	PCA-SkimMilk-Litmus	20	monoculture	25, REP1, 0%, P1, 6 7, monoculture	134.183	117.477	159.518	136.667	119.79	157.815	0.450366	155	A	59151	62500				7308		Lactococcus cremoris	Dairy starter	N/A	N/A
All-P1- 0% - Copie	26	3	CMF1_9652_2022-07-06_11-38-48	31.6784	72329.6	76160	0.422174	13.3738	REP1	0	0	P1	7	8	PCA-SkimMilk-Litmus	20	monoculture	26, REP1, 0%, P1, 7 8, monoculture	136.817	112.855	151.205	130.543	109.741	142.481	0.409515	18	B	68893.5	71250				FYE 41		Streptococcus thermophilus	Commercial starter	N/A	N/A
All-P1- 0% - Copie	27	3	CMF1_9652_2022-07-06_11-38-48	1077.07	72128	30396.8	0.406805	438.156	REP1	0	0	P1	7	3	PCA-SkimMilk-Litmus	20	monoculture	27, REP1, 0%, P1, 7 3, monoculture	123.392	109.074	157.051	126.086	111.864	154.889	0.418147	390	C	68893.5	26624.8				74308		Lactococcus lactis subsp. lactis	Dairy starter	N/A	N/A
All-P1- 0% - Copie	28	3	CMF1_9652_2022-07-06_11-38-48	696.924	72016	67065.6	0.447662	311.986	REP1	0	0	P1	7	7	PCA-SkimMilk-Litmus	20	monoculture	28, REP1, 0%, P1, 7 7, monoculture	136.498	119.125	160.456	167.358	152.852	183.864	0.584764	391	A	68893.5	62500				74309		Lactococcus lactis subsp. lactis	Dairy starter	N/A	N/A
All-P1- 0% - Copie	29	3	CMF1_9652_2022-07-06_11-38-48	586.05	80976	21347.2	0.417332	244.577	REP1	0	0	P1	8	2	PCA-SkimMilk-Litmus	20	monoculture	29, REP1, 0%, P1, 8 2, monoculture	128.541	111.664	158.818	154.074	135.667	177.16	0.514905	110	A	76548.4	17820.1				ATCC 10863		Lacticaseibacillus rhamnosus	N/A	N/A	N/A
All-P1- 0% - Copie	30	3	CMF1_9652_2022-07-06_11-38-48	459.337	81089.4	48685	0.454757	208.887	REP1	0	0	P1	8	5	PCA-SkimMilk-Litmus	20	monoculture	30, REP1, 0%, P1, 8 5, monoculture	143.056	120.87	160.185	242.728	172.086	181.333	0.662953	117	C	76548.4	45000				M35		Carnobacterium divergens	Smoked mussels	N/A	N/A
All-P1- 0% - Copie	31	3	CMF1_9652_2022-07-06_11-38-48	110.874	81580.8	76294.4	0.430413	47.7218	REP1	0	0	P1	8	8	PCA-SkimMilk-Litmus	20	monoculture	31, REP1, 0%, P1, 8 8, monoculture	138.98	114.882	153.548	136.963	116.84	148.654	0.438372	11	B	76548.4	71250				ATCC 33316		Pediococcus pentosaceus	Dried beer yeast	N/A	N/A
All-P1- 0% - Copie	32	3	CMF1_9652_2022-07-06_11-38-48	681.085	81183.7	30308.2	0.475611	323.932	REP1	0	0	P1	8	3	PCA-SkimMilk-Litmus	20	monoculture	32, REP1, 0%, P1, 8 3, monoculture	144.636	126	168.127	149.247	131.185	171.272	0.496688	21	C	76548.4	26624.8				KB		Lactococcus cremoris	Commercial starter	N/A	N/A
All-P1- 0% - Copie	33	3	CMF1_9652_2022-07-06_11-38-48	601.889	81192.8	39634	0.477565	287.441	REP1	0	0	P1	8	4	PCA-SkimMilk-Litmus	20	monoculture	33, REP1, 0%, P1, 8 4, monoculture	143.771	126.481	167.573	132.136	114.556	156.358	0.429088	62	B	76548.4	36250				ATCC 334		Lacticaseibacillus paracasei	Emmental cheese	N/A	N/A
All-P1- 0% - Copie	34	3	CMF1_9652_2022-07-06_11-38-48	506.854	81513.6	66953.6	0.406539	206.056	REP1	0	0	P1	8	7	PCA-SkimMilk-Litmus	20	monoculture	34, REP1, 0%, P1, 8 7, monoculture	123.208	109.009	153.027	115.704	102.765	140.519	0.38116	52	C	76548.4	62500				ATCC 11842		Lactobacillus delbrueckii subsp. bulgaricus	Bulgarian yogurt	N/A	N/A
All-P1- 0% - Copie	35	3	CMF1_9652_2022-07-06_11-38-48	554.372	90227.1	21250.3	0.46466	257.594	REP1	0	0	P1	9	2	PCA-SkimMilk-Litmus	20	monoculture	35, REP1, 0%, P1, 9 2, monoculture	138.261	123.306	165.884	168.889	153.765	180.827	0.588477	27	B	86638.9	17820.1				IL 1403		Lactococcus lactis subsp. lactis	Derivative of the strain IL594, isolated from a cheese starter culture	N/A	N/A
All-P1- 0% - Copie	36	3	CMF1_9652_2022-07-06_11-38-48	221.749	90585.6	39580.8	0.410523	91.0329	REP1	0	0	P1	9	4	PCA-SkimMilk-Litmus	20	monoculture	36, REP1, 0%, P1, 9 4, monoculture	123.188	109.989	157.644	115.123	102.617	145.84	0.380558	465	A	86638.9	36250				29828		Lactococcus lactis subsp. lactis	Dairy starter	N/A	N/A
All-P1- 0% - Copie	37	3	CMF1_9652_2022-07-06_11-38-48	570.211	90316.8	12140.8	0.50509	288.008	REP1	0	0	P1	9	1	PCA-SkimMilk-Litmus	20	monoculture	37, REP1, 0%, P1, 9 1, monoculture	151.148	133.252	173.981	180.84	162.827	196.556	0.625314	32	A	86638.9	10000				MJC 5		Lactococcus lactis subsp. lactis	Raw milk cheese	N/A	N/A
All-P1- 0% - Copie	38	3	CMF1_9652_2022-07-06_11-38-48	776.12	90518.4	48854.4	0.445515	345.773	REP1	0	0	P1	9	5	PCA-SkimMilk-Litmus	20	monoculture	38, REP1, 0%, P1, 9 5, monoculture	136.28	118.597	163.45	139.704	121.556	164.037	0.457543	53	B	86638.9	45000				UL12		Lactobacillus delbrueckii subsp. bulgaricus	Cheddar cheese	N/A	N/A
All-P1- 0% - Copie	39	3	CMF1_9652_2022-07-06_11-38-48	681.085	99209.6	11849.6	0.476787	324.733	REP1	0	0	P1	10	1	PCA-SkimMilk-Litmus	20	monoculture	39, REP1, 0%, P1, 10 1, monoculture	145.833	126.29	171.514	156.259	136.667	177.395	0.51897	102	C	95337.5	10000				ATCC 27773		Lacticaseibacillus rhamnosus	Derived from existing strain	N/A	N/A
All-P1- 0% - Copie	40	3	CMF1_9652_2022-07-06_11-38-48	617.728	99388.8	58016	0.478091	295.331	REP1	0	0	P1	10	6	PCA-SkimMilk-Litmus	20	monoculture	40, REP1, 0%, P1, 10 6, monoculture	143.305	126.61	167.853	177	160.222	190.901	0.614724	62	A	95337.5	52273.5				ATCC 334		Lacticaseibacillus paracasei	Emmental cheese	N/A	N/A
All-P1- 0% - Copie	41	3	CMF1_9652_2022-07-06_11-38-48	712.764	99120	76227.2	0.480927	342.787	REP1	0	0	P1	10	8	PCA-SkimMilk-Litmus	20	monoculture	41, REP1, 0%, P1, 10 8, monoculture	147.593	127.308	168.616	171.963	149.333	185.951	0.570461	21	B	95337.5	71250				KB		Lactococcus cremoris	Commercial starter	N/A	N/A
All-P1- 0% - Copie	42	3	CMF1_9652_2022-07-06_11-38-48	601.889	99097.6	30956.8	0.412627	248.356	REP1	0	0	P1	10	3	PCA-SkimMilk-Litmus	20	monoculture	42, REP1, 0%, P1, 10 3, monoculture	125.54	110.506	159.234	115.198	97.8148	150.074	0.361036	20	C	95337.5	26624.8				ATCC 19257		Lactococcus cremoris	Cheese	N/A	N/A
All-P1- 0% - Copie	43	3	CMF1_9652_2022-07-06_11-38-48	681.085	108259	66774.4	0.449499	306.147	REP1	0	0	P1	11	7	PCA-SkimMilk-Litmus	20	monoculture	43, REP1, 0%, P1, 11 7, monoculture	130.652	119.577	161.678	127.346	112.691	157.556	0.42151	465	C	105428	62500				29828		Lactococcus lactis subsp. lactis	Dairy starter	N/A	N/A
All-P1- 0% - Copie	44	3	CMF1_9652_2022-07-06_11-38-48	681.085	108685	21235.2	0.533139	363.113	REP1	0	0	P1	11	2	PCA-SkimMilk-Litmus	20	monoculture	44, REP1, 0%, P1, 11 2, monoculture	157.789	140.152	176.877	183	163.309	193.481	0.627271	191	A	105428	17820.1				11121		Lactococcus lactis subsp. lactis	Dairy starter	N/A	N/A
All-P1- 0% - Copie	45	3	CMF1_9652_2022-07-06_11-38-48	728.603	108371	57388.8	0.47463	345.817	REP1	0	0	P1	11	6	PCA-SkimMilk-Litmus	20	monoculture	45, REP1, 0%, P1, 11 6, monoculture	141.522	125.759	167.453	150.84	134.444	174.062	0.509937	53	A	105428	52273.5				UL12		Lactobacillus delbrueckii subsp. bulgaricus	Cheddar cheese	N/A	N/A
All-P1- 0% - Copie	46	3	CMF1_9652_2022-07-06_11-38-48	649.407	108601	30385.1	0.495085	321.512	REP1	0	0	P1	11	3	PCA-SkimMilk-Litmus	20	monoculture	46, REP1, 0%, P1, 11 3, monoculture	153.781	130.791	168.832	222.926	169.815	184.593	0.653719	12	C	105428	26624.8				ATCC 43920		Lactococcus raffinolactis	Raw milk	N/A	N/A
All-P1- 0% - Copie	47	3	CMF1_9652_2022-07-06_11-38-48	617.728	117555	21100.8	0.552374	341.217	REP1	0	0	P1	12	2	PCA-SkimMilk-Litmus	20	monoculture	47, REP1, 0%, P1, 12 2, monoculture	166.298	144.884	179.896	187.432	165.642	195.074	0.636756	103	C	114475	17820.1				ATCC 8530		Lacticaseibacillus rhamnosus	human gastrointestinal tract	N/A	N/A
All-P1- 0% - Copie	48	3	CMF1_9652_2022-07-06_11-38-48	459.337	117650	76061.8	0.461454	211.963	REP1	0	0	P1	12	8	PCA-SkimMilk-Litmus	20	monoculture	48, REP1, 0%, P1, 12 8, monoculture	139.528	122.518	160.337	252.469	237.284	240.506	0.927984	52	A	114475	71250				ATCC 11842		Lactobacillus delbrueckii subsp. bulgaricus	Bulgarian yogurt	N/A	N/A
All-P1- 0% - Copie	49	3	CMF1_9652_2022-07-06_11-38-48	665.246	117651	39604.5	0.496451	330.262	REP1	0	0	P1	12	4	PCA-SkimMilk-Litmus	20	monoculture	49, REP1, 0%, P1, 12 4, monoculture	155.379	131.127	166.611	244	191.704	197.642	0.742698	18	A	114475	36250				FYE 41		Streptococcus thermophilus	Commercial starter	N/A	N/A
All-P1- 0% - Copie	50	3	CMF1_9652_2022-07-06_11-38-48	776.12	117958	30083.2	0.479555	372.193	REP1	0	0	P1	12	3	PCA-SkimMilk-Litmus	20	monoculture	50, REP1, 0%, P1, 12 3, monoculture	144.336	126.971	168.123	145.951	131.099	167.37	0.496336	22	B	114475	26624.8				UL 719		Lactococcus lactis subsp. lactis bv. diacetylactis	Raw milk cheese	N/A	N/A
All-P1- 0% - Copie	51	3	CMF1_9652_2022-07-06_11-38-48	491.015	117510	67065.6	0.503636	247.293	REP1	0	0	P1	12	7	PCA-SkimMilk-Litmus	20	monoculture	51, REP1, 0%, P1, 12 7, monoculture	156.571	132.894	166.474	235.667	180.605	196.333	0.697581	117	B	114475	62500				M35		Carnobacterium divergens	Smoked mussels	N/A	N/A
All-P1- 0% - Copie	52	3	CMF1_9652_2022-07-06_11-38-48	522.693	118093	12185.6	0.486332	254.203	REP1	0	0	P1	12	1	PCA-SkimMilk-Litmus	20	monoculture	52, REP1, 0%, P1, 12 1, monoculture	154.397	128.638	166.948	145.309	126.296	162.123	0.476814	12	A	114475	10000				ATCC 43920		Lactococcus raffinolactis	Raw milk	N/A	N/A
All-P1- 0% - Copie	53	3	CMF1_9652_2022-07-06_11-38-48	1314.65	17113.8	12086	0.498604	655.491	REP1	0	0	P1	1	1	PCA-SkimMilk-Litmus	20	monoculture	53, REP1, 0%, P1, 1 1, monoculture	151.463	131.657	172.271	176.284	148.42	184.321	0.566747	174	C	11482.3	10000				7313		Lactococcus cremoris	Dairy starter	N/A	N/A
All-P1- 0% - Copie	54	3	CMF1_9652_2022-07-06_11-38-48	902.834	44620.8	11894.4	0.464737	419.58	REP1	0	0	P1	4	1	PCA-SkimMilk-Litmus	20	monoculture	54, REP1, 0%, P1, 4 1, monoculture	145.077	123.325	168.072	184.617	154.988	191.21	0.593446	134	C	41057.8	10000				1919		Lactococcus lactis subsp. lactis	Dairy starter	N/A	N/A
All-P1- 0% - Copie	55	3	CMF1_9652_2022-07-06_11-38-48	586.05	53692.7	12136	0.454072	266.109	REP1	0	0	P1	5	1	PCA-SkimMilk-Litmus	20	monoculture	55, REP1, 0%, P1, 5 1, monoculture	141.506	120.702	165.928	160.173	141.654	176.42	0.539245	33	B	49408.5	10000				MJC 8		Lactococcus lactis subsp. lactis	Raw milk cheese	N/A	N/A
All-P1- 0% - Copie	56	3	CMF1_9652_2022-07-06_11-38-48	1441.37	62858.1	12086.4	0.485449	699.71	REP1	0	0	P1	6	1	PCA-SkimMilk-Litmus	20	monoculture	56, REP1, 0%, P1, 6 1, monoculture	149.569	128.42	169.212	253.704	251.79	252.765	0.986952	13	C	59151	10000				ATCC 8041		Lactiplantibacillus pentosus	Corn silage	N/A	N/A
All-P1- 0% - Copie	57	3	CMF1_9652_2022-07-06_11-38-48	0	81401.6	11513.6	0.371955	0	REP1	0	0	P1	8	1	PCA-SkimMilk-Litmus	20	monoculture	57, REP1, 0%, P1, 8 1, monoculture	115.523	100.501	156.375	112.185	97.2963	153.778	0.358928	101	B	76548.4	10000				ATCC 15009		Lactobacillus helveticus	Emmental cheese	N/A	N/A
All-P1- 0% - Copie	58	3	CMF1_9652_2022-07-06_11-38-48	570.211	108640	12073.6	0.527107	300.562	REP1	0	0	P1	11	1	PCA-SkimMilk-Litmus	20	monoculture	58, REP1, 0%, P1, 11 1, monoculture	158.036	138.668	177.696	193.123	172.444	199.889	0.664408	191	C	105428	10000				11121		Lactococcus lactis subsp. lactis	Dairy starter	N/A	N/A
All-P1- 0% - Copie	59	3	CMF1_9652_2022-07-06_11-38-48	601.889	53603.2	21369.6	0.450574	271.196	REP1	0	0	P1	5	2	PCA-SkimMilk-Litmus	20	monoculture	59, REP1, 0%, P1, 5 2, monoculture	135.494	119.841	163.581	200.605	186.444	210.444	0.721319	33	A	49408.5	17820.1				MJC 8		Lactococcus lactis subsp. lactis	Raw milk cheese	N/A	N/A
All-P1- 0% - Copie	60	3	CMF1_9652_2022-07-06_11-38-48	681.085	72528	21345.9	0.456888	311.18	REP1	0	0	P1	7	2	PCA-SkimMilk-Litmus	20	monoculture	60, REP1, 0%, P1, 7 2, monoculture	134.713	121.394	163.301	253.815	254.086	253.012	0.996286	156	A	68893.5	17820.1				7311		Lactococcus cremoris	Dairy starter	N/A	N/A
All-P1- 0% - Copie	61	3	CMF1_9652_2022-07-06_11-38-48	190.07	99388.8	21616	0.411225	78.1616	REP1	0	0	P1	10	2	PCA-SkimMilk-Litmus	20	monoculture	61, REP1, 0%, P1, 10 2, monoculture	123.565	110.161	158.712	167.778	155.222	183.691	0.594399	392	B	95337.5	17820.1				74310		Lactococcus lactis subsp. lactis	Dairy starter	N/A	N/A
All-P1- 0% - Copie	62	3	CMF1_9652_2022-07-06_11-38-48	269.266	62787.2	30307.2	0.359055	96.6813	REP1	0	0	P1	6	3	PCA-SkimMilk-Litmus	20	monoculture	62, REP1, 0%, P1, 6 3, monoculture	107.681	97.3274	150.396	108.494	99.963	150.642	0.369768	103	A	59151	26624.8				ATCC 8530		Lacticaseibacillus rhamnosus	human gastrointestinal tract	N/A	N/A
All-P1- 0% - Copie	63	3	CMF1_9652_2022-07-06_11-38-48	411.819	35056	39356.8	0.503185	207.221	REP1	0	0	P1	3	4	PCA-SkimMilk-Litmus	20	monoculture	63, REP1, 0%, P1, 3 4, monoculture	150.565	132.784	172.88	182.123	166.025	197.198	0.638312	22	A	31663.2	36250				UL 719		Lactococcus lactis subsp. lactis bv. diacetylactis	Raw milk cheese	N/A	N/A
All-P1- 0% - Copie	64	3	CMF1_9652_2022-07-06_11-38-48	427.658	72083.2	39334.4	0.401893	171.873	REP1	0	0	P1	7	4	PCA-SkimMilk-Litmus	20	monoculture	64, REP1, 0%, P1, 7 4, monoculture	119.92	107.866	156.059	124.963	110.926	156.79	0.414333	155	B	68893.5	36250				7308		Lactococcus cremoris	Dairy starter	N/A	N/A
All-P1- 0% - Copie	65	3	CMF1_9652_2022-07-06_11-38-48	174.231	90249.6	30329.6	0.52468	91.4156	REP1	0	0	P1	9	3	PCA-SkimMilk-Litmus	20	monoculture	65, REP1, 0%, P1, 9 3, monoculture	148.624	138.071	176.545	191.914	184.901	212.062	0.715046	28	C	86638.9	26624.8				LM 0230		Lactococcus lactis subsp. lactis	N/A	N/A	N/A
All-P1- 0% - Copie	66	3	CMF1_9652_2022-07-06_11-38-48	427.658	44643.2	48406.4	0.447245	191.268	REP1	0	0	P1	4	5	PCA-SkimMilk-Litmus	20	monoculture	66, REP1, 0%, P1, 4 5, monoculture	135.555	119.022	162.319	139.259	122.802	162.025	0.462612	111	B	41057.8	45000				ATCC 13075		Lacticaseibacillus rhamnosus	Ripening Swiss cheese	N/A	N/A
All-P1- 0% - Copie	67	3	CMF1_9652_2022-07-06_11-38-48	1203.78	62937.4	48377.6	0.451172	543.111	REP1	0	0	P1	6	5	PCA-SkimMilk-Litmus	20	monoculture	67, REP1, 0%, P1, 6 5, monoculture	134.672	119.988	161.653	251.272	249.79	251.667	0.978822	13	A	59151	45000				ATCC 8041		Lactiplantibacillus pentosus	Corn silage	N/A	N/A
All-P1- 0% - Copie	68	3	CMF1_9652_2022-07-06_11-38-48	443.497	99478.4	48473.6	0.45586	202.173	REP1	0	0	P1	10	5	PCA-SkimMilk-Litmus	20	monoculture	68, REP1, 0%, P1, 10 5, monoculture	135.674	121.142	166.537	175.938	160.827	193.605	0.617184	390	B	95337.5	45000				74308		Lactococcus lactis subsp. lactis	Dairy starter	N/A	N/A
All-P1- 0% - Copie	69	3	CMF1_9652_2022-07-06_11-38-48	554.372	108394	48742.4	0.511317	283.46	REP1	0	0	P1	11	5	PCA-SkimMilk-Litmus	20	monoculture	69, REP1, 0%, P1, 11 5, monoculture	152.876	134.784	173.218	185.457	167.79	197.383	0.645488	191	B	105428	45000				11121		Lactococcus lactis subsp. lactis	Dairy starter	N/A	N/A
All-P1- 0% - Copie	70	3	CMF1_9652_2022-07-06_11-38-48	1267.14	117402	48528.9	0.504787	639.634	REP1	0	0	P1	12	5	PCA-SkimMilk-Litmus	20	monoculture	70, REP1, 0%, P1, 12 5, monoculture	150.756	133.178	169.896	252.025	250.025	251.025	0.979775	13	B	114475	45000				ATCC 8041		Lactiplantibacillus pentosus	Corn silage	N/A	N/A
All-P1- 0% - Copie	71	3	CMF1_9652_2022-07-06_11-38-48	142.553	44665.6	49369.6	0.429848	61.276	REP1	0	0	P1	4	5	PCA-SkimMilk-Litmus	20	monoculture	71, REP1, 0%, P1, 4 5, monoculture	130.101	114.743	159.499	147.272	131.679	172.272	0.498695	111	B	41057.8	45000				ATCC 13075		Lacticaseibacillus rhamnosus	Ripening Swiss cheese	N/A	N/A
All-P1- 0% - Copie	72	3	CMF1_9652_2022-07-06_11-38-48	285.105	35817.6	39849.6	0.471834	134.522	REP1	0	0	P1	3	4	PCA-SkimMilk-Litmus	20	monoculture	72, REP1, 0%, P1, 3 4, monoculture	143.025	125.071	167.749	170.543	153.086	185.988	0.585717	22	A	31663.2	36250				UL 719		Lactococcus lactis subsp. lactis bv. diacetylactis	Raw milk cheese	N/A	N/A
All-P1- 0% - Copie	73	3	CMF1_9652_2022-07-06_11-38-48	586.05	53558.4	57859.2	0.503593	295.131	REP1	0	0	P1	5	6	PCA-SkimMilk-Litmus	20	monoculture	73, REP1, 0%, P1, 5 6, monoculture	147.089	132.884	170.961	175.84	162.37	190.975	0.623457	33	C	49408.5	52273.5				MJC 8		Lactococcus lactis subsp. lactis	Raw milk cheese	N/A	N/A
All-P1- 0% - Copie	74	3	CMF1_9652_2022-07-06_11-38-48	601.889	90496	57769.6	0.480603	289.27	REP1	0	0	P1	9	6	PCA-SkimMilk-Litmus	20	monoculture	74, REP1, 0%, P1, 9 6, monoculture	143.225	127.228	167.478	173.667	155.136	186.815	0.594048	174	A	86638.9	52273.5				7313		Lactococcus cremoris	Dairy starter	N/A	N/A
All-P1- 0% - Copie	75	3	CMF1_9652_2022-07-06_11-38-48		117398	57500.8	0.515579		REP1	0	0	P1	12	6	PCA-SkimMilk-Litmus	20	monoculture	75, REP1, 0%, P1, 12 6, monoculture	158.357	135.833	173.493	170.654	148.16	183.235	0.565693	134	A	114475	52273.5				1919		Lactococcus lactis subsp. lactis	Dairy starter	N/A	N/A
All-P1- 0% - Copie	76	3	CMF1_9652_2022-07-06_11-38-48	1346.33	81468.7	57792.1	0.527126	709.686	REP1	0	0	P1	8	6	PCA-SkimMilk-Litmus	20	monoculture	76, REP1, 0%, P1, 8 6, monoculture	150.328	138.673	172.029	216.198	211.111	219.062	0.82159	156	B	76548.4	52273.5				7311		Lactococcus cremoris	Dairy starter	N/A	N/A
All-P1- 0% - Copie	77	3	CMF1_9652_2022-07-06_11-38-48	300.945	44486.4	67244.8	0.432201	130.069	REP1	0	0	P1	4	7	PCA-SkimMilk-Litmus	20	monoculture	77, REP1, 0%, P1, 4 7, monoculture	128.566	115.322	160.267	151.099	138.309	176.593	0.525645	465	B	41057.8	62500				29828		Lactococcus lactis subsp. lactis	Dairy starter	N/A	N/A
All-P1- 0% - Copie	78	3	CMF1_9652_2022-07-06_11-38-48	696.924	53939.2	66886.4	0.501808	349.722	REP1	0	0	P1	5	7	PCA-SkimMilk-Litmus	20	monoculture	78, REP1, 0%, P1, 5 7, monoculture	150.973	132.445	170.173	170.198	152.062	184.247	0.581552	391	B	49408.5	62500				74309		Lactococcus lactis subsp. lactis	Dairy starter	N/A	N/A
All-P1- 0% - Copie	79	3	CMF1_9652_2022-07-06_11-38-48	491.015	90169.9	66893.8	0.577829	283.723	REP1	0	0	P1	9	7	PCA-SkimMilk-Litmus	20	monoculture	79, REP1, 0%, P1, 9 7, monoculture	167.291	151.146	181.821	158.605	142.333	172.543	0.542005	32	C	86638.9	62500				MJC 5		Lactococcus lactis subsp. lactis	Raw milk cheese	N/A	N/A
All-P1- 0% - Copie	80	3	CMF1_9652_2022-07-06_11-38-48	332.623	35504	76339.2	0.481468	160.147	REP1	0	0	P1	3	8	PCA-SkimMilk-Litmus	20	monoculture	80, REP1, 0%, P1, 3 8, monoculture	149.126	127.441	166.382	196.568	168.605	197.901	0.648801	174	B	31663.2	71250				7313		Lactococcus cremoris	Dairy starter	N/A	N/A
All-P1- 0% - Copie	81	3	CMF1_9652_2022-07-06_11-38-48	269.266	62451.2	76227.2	0.50782	136.739	REP1	0	0	P1	6	8	PCA-SkimMilk-Litmus	20	monoculture	81, REP1, 0%, P1, 6 8, monoculture	150.158	133.924	170.138	199.16	179.864	208.358	0.69457	134	B	59151	71250				1919		Lactococcus lactis subsp. lactis	Dairy starter	N/A	N/A
All-P1- 0% - Copie	82	3	CMF1_9652_2022-07-06_11-38-48	110.874	108438	76182.4	0.473048	52.4489	REP1	0	0	P1	11	8	PCA-SkimMilk-Litmus	20	monoculture	82, REP1, 0%, P1, 11 8, monoculture	137.809	125.37	165.75	171.802	160.123	190.654	0.614323	392	A	105428	71250				74310		Lactococcus lactis subsp. lactis	Dairy starter	N/A	N/A
All-P1- 0% - Copie	83	3	CMF1_9652_2022-07-06_11-38-48	142.553	90742.4	76115.2	0.399651	56.9713	REP1	0	0	P1	9	8	PCA-SkimMilk-Litmus	20	monoculture	83, REP1, 0%, P1, 9 8, monoculture	119.209	107.314	153.996	124.568	113.432	156.198	0.424521	28	B	86638.9	71250				LM 0230		Lactococcus lactis subsp. lactis	N/A	N/A	N/A
All-P1- 0% - Copie	1	4	DMF1_9698_2022-07-06_16-00-12	475.176	17079.4	48773.5	0.479157	227.684	REP1	0	0	P1	1	5	PCA-SkimMilk-Litmus	20	monoculture	1, REP1, 0%, P1, 1 5, monoculture	144.21	126.352	163.624	226.284	187.741	194.901	0.727695	117	A	11482.3	45000				M35		Carnobacterium divergens	Smoked mussels	N/A	N/A
All-P1- 0% - Copie	2	4	DMF1_9698_2022-07-06_16-00-12	427.658	17088.6	30429.9	0.523483	223.872	REP1	0	0	P1	1	3	PCA-SkimMilk-Litmus	20	monoculture	2, REP1, 0%, P1, 1 3, monoculture	161.135	137.3	169.394	231.667	156.198	168.716	0.59999	11	C	11482.3	26624.8				ATCC 33316		Pediococcus pentosaceus	Dried beer yeast	N/A	N/A
All-P1- 0% - Copie	3	4	DMF1_9698_2022-07-06_16-00-12	0	17382.4	67244.8	0.513722	0	REP1	0	0	P1	1	7	PCA-SkimMilk-Litmus	20	monoculture	3, REP1, 0%, P1, 1 7, monoculture	157.976	134.889	166.658	151.395	130.543	161.716	0.496126	11	A	11482.3	62500				ATCC 33316		Pediococcus pentosaceus	Dried beer yeast	N/A	N/A
All-P1- 0% - Copie	4	4	DMF1_9698_2022-07-06_16-00-12	728.603	17360	39558.4	0.549139	400.105	REP1	0	0	P1	1	4	PCA-SkimMilk-Litmus	20	monoculture	4, REP1, 0%, P1, 1 4, monoculture	166.226	143.637	175.918	197.42	172.963	194	0.667866	110	B	11482.3	36250				ATCC 10863		Lacticaseibacillus rhamnosus	N/A	N/A	N/A
All-P1- 0% - Copie	5	4	DMF1_9698_2022-07-06_16-00-12	696.924	17225.6	21100.8	0.593641	413.723	REP1	0	0	P1	1	2	PCA-SkimMilk-Litmus	20	monoculture	5, REP1, 0%, P1, 1 2, monoculture	169.74	154.629	184.994	191.63	177.333	198.741	0.68556	27	A	11482.3	17820.1				IL 1403		Lactococcus lactis subsp. lactis	Derivative of the strain IL594, isolated from a cheese starter culture	N/A	N/A
All-P1- 0% - Copie	6	4	DMF1_9698_2022-07-06_16-00-12	744.442	26184.5	12221.3	0.53058	394.986	REP1	0	0	P1	2	1	PCA-SkimMilk-Litmus	20	monoculture	6, REP1, 0%, P1, 2 1, monoculture	160.065	139.053	176.375	184.457	164.494	191.951	0.633578	62	C	22964.5	10000				ATCC 334		Lacticaseibacillus paracasei	Emmental cheese	N/A	N/A
All-P1- 0% - Copie	7	4	DMF1_9698_2022-07-06_16-00-12	681.085	26275.2	39468.8	0.493286	335.97	REP1	0	0	P1	2	4	PCA-SkimMilk-Litmus	20	monoculture	7, REP1, 0%, P1, 2 4, monoculture	151.418	129.842	166.194	181.519	157.642	184.716	0.605838	103	B	22964.5	36250				ATCC 8530		Lacticaseibacillus rhamnosus	human gastrointestinal tract	N/A	N/A
All-P1- 0% - Copie	8	4	DMF1_9698_2022-07-06_16-00-12	823.638	26051.2	75891.2	0.515722	424.768	REP1	0	0	P1	2	8	PCA-SkimMilk-Litmus	20	monoculture	8, REP1, 0%, P1, 2 8, monoculture	156.499	135.383	169.272	196.728	172.802	198.494	0.667216	111	A	22964.5	71250				ATCC 13075		Lacticaseibacillus rhamnosus	Ripening Swiss cheese	N/A	N/A
All-P1- 0% - Copie	9	4	DMF1_9698_2022-07-06_16-00-12	411.819	26342	57789.5	0.500809	206.243	REP1	0	0	P1	2	6	PCA-SkimMilk-Litmus	20	monoculture	9, REP1, 0%, P1, 2 6, monoculture	155.002	131.7	165.01	236.901	168.667	177.432	0.650472	12	B	22964.5	52273.5				ATCC 43920		Lactococcus raffinolactis	Raw milk	N/A	N/A
All-P1- 0% - Copie	10	4	DMF1_9698_2022-07-06_16-00-12	712.764	26409.6	48921.6	0.492478	351.02	REP1	0	0	P1	2	5	PCA-SkimMilk-Litmus	20	monoculture	10, REP1, 0%, P1, 2 5, monoculture	149.894	129.642	165.725	192.519	170.815	197.198	0.659169	53	C	22964.5	45000				UL12		Lactobacillus delbrueckii subsp. bulgaricus	Cheddar cheese	N/A	N/A
All-P1- 0% - Copie	11	4	DMF1_9698_2022-07-06_16-00-12	839.477	26656	66572.8	0.522474	438.605	REP1	0	0	P1	2	7	PCA-SkimMilk-Litmus	20	monoculture	11, REP1, 0%, P1, 2 7, monoculture	157.235	137.051	171.254	150.593	128.272	162.877	0.48693	101	C	22964.5	62500				ATCC 15009		Lactobacillus helveticus	Emmental cheese	N/A	N/A
All-P1- 0% - Copie	12	4	DMF1_9698_2022-07-06_16-00-12	776.12	35347.2	30307.2	0.455768	353.731	REP1	0	0	P1	3	3	PCA-SkimMilk-Litmus	20	monoculture	12, REP1, 0%, P1, 3 3, monoculture	140.089	120.575	161.162	174.407	153.21	183.21	0.587894	22	C	31663.2	26624.8				UL 719		Lactococcus lactis subsp. lactis bv. diacetylactis	Raw milk cheese	N/A	N/A
All-P1- 0% - Copie	13	4	DMF1_9698_2022-07-06_16-00-12	744.442	35212.8	11603.2	0.495952	369.208	REP1	0	0	P1	3	1	PCA-SkimMilk-Litmus	20	monoculture	13, REP1, 0%, P1, 3 1, monoculture	152.06	130.5	171.005	198.741	180	206.21	0.696356	111	C	31663.2	10000				ATCC 13075		Lacticaseibacillus rhamnosus	Ripening Swiss cheese	N/A	N/A
All-P1- 0% - Copie	14	4	DMF1_9698_2022-07-06_16-00-12	855.316	35750.4	48652.8	0.484361	414.282	REP1	0	0	P1	3	5	PCA-SkimMilk-Litmus	20	monoculture	14, REP1, 0%, P1, 3 5, monoculture	147.06	127.637	164.73	147.543	130.099	163.321	0.494327	110	C	31663.2	45000				ATCC 10863		Lacticaseibacillus rhamnosus	N/A	N/A	N/A
All-P1- 0% - Copie	15	4	DMF1_9698_2022-07-06_16-00-12	760.281	35616	21526.4	0.459466	349.324	REP1	0	0	P1	3	2	PCA-SkimMilk-Litmus	20	monoculture	15, REP1, 0%, P1, 3 2, monoculture	137.758	121.488	162.86	147.025	125.802	162.556	0.476933	52	B	31663.2	17820.1				ATCC 11842		Lactobacillus delbrueckii subsp. bulgaricus	Bulgarian yogurt	N/A	N/A
All-P1- 0% - Copie	16	4	DMF1_9698_2022-07-06_16-00-12	633.568	35504	67065.6	0.48799	309.175	REP1	0	0	P1	3	7	PCA-SkimMilk-Litmus	20	monoculture	16, REP1, 0%, P1, 3 7, monoculture	145.157	128.534	164.553	180.123	163.975	188.617	0.631479	21	A	31663.2	62500				KB		Lactococcus cremoris	Commercial starter	N/A	N/A
All-P1- 0% - Copie	17	4	DMF1_9698_2022-07-06_16-00-12	491.015	44414.4	21128.8	0.428234	210.27	REP1	0	0	P1	4	2	PCA-SkimMilk-Litmus	20	monoculture	17, REP1, 0%, P1, 4 2, monoculture	130.586	113.774	158.026	245.198	232.593	239.259	0.909282	20	B	41057.8	17820.1				ATCC 19257		Lactococcus cremoris	Cheese	N/A	N/A
All-P1- 0% - Copie	18	4	DMF1_9698_2022-07-06_16-00-12	665.246	44464	30217.6	0.481956	320.62	REP1	0	0	P1	4	3	PCA-SkimMilk-Litmus	20	monoculture	18, REP1, 0%, P1, 4 3, monoculture	145.368	127.043	166.122	166.716	147.235	177.383	0.563703	156	C	41057.8	26624.8				7311		Lactococcus cremoris	Dairy starter	N/A	N/A
All-P1- 0% - Copie	19	4	DMF1_9698_2022-07-06_16-00-12	443.497	44548.9	57762.5	0.425828	188.854	REP1	0	0	P1	4	6	PCA-SkimMilk-Litmus	20	monoculture	19, REP1, 0%, P1, 4 6, monoculture	127.706	113.18	155.147	253.259	233.333	234.222	0.912281	20	A	41057.8	52273.5				ATCC 19257		Lactococcus cremoris	Cheese	N/A	N/A
All-P1- 0% - Copie	20	4	DMF1_9698_2022-07-06_16-00-12	791.96	44531.2	75667.2	0.494801	391.863	REP1	0	0	P1	4	8	PCA-SkimMilk-Litmus	20	monoculture	20, REP1, 0%, P1, 4 8, monoculture	152.317	130.216	165.855	187.148	162.704	192.827	0.626331	391	C	41057.8	71250				74309		Lactococcus lactis subsp. lactis	Dairy starter	N/A	N/A
All-P1- 0% - Copie	21	4	DMF1_9698_2022-07-06_16-00-12	554.372	53379.2	30284.8	0.514972	285.486	REP1	0	0	P1	5	3	PCA-SkimMilk-Litmus	20	monoculture	21, REP1, 0%, P1, 5 3, monoculture	151.197	135.198	169.168	182.642	162.173	189.79	0.624182	32	B	49408.5	26624.8				MJC 5		Lactococcus lactis subsp. lactis	Raw milk cheese	N/A	N/A
All-P1- 0% - Copie	22	4	DMF1_9698_2022-07-06_16-00-12	570.211	53699.6	39532.9	0.506717	288.936	REP1	0	0	P1	5	4	PCA-SkimMilk-Litmus	20	monoculture	22, REP1, 0%, P1, 5 4, monoculture	147.868	133.159	167.902	244.963	230.975	234.173	0.902734	27	C	49408.5	36250				IL 1403		Lactococcus lactis subsp. lactis	Derivative of the strain IL594, isolated from a cheese starter culture	N/A	N/A
All-P1- 0% - Copie	23	4	DMF1_9698_2022-07-06_16-00-12	190.07	53760	76787.2	0.447238	85.0066	REP1	0	0	P1	5	8	PCA-SkimMilk-Litmus	20	monoculture	23, REP1, 0%, P1, 5 8, monoculture	142.947	118.468	153.657	148.543	125.84	158.259	0.477083	18	C	49408.5	71250				FYE 41		Streptococcus thermophilus	Commercial starter	N/A	N/A
All-P1- 0% - Copie	24	4	DMF1_9698_2022-07-06_16-00-12	649.407	62608	39379.2	0.485558	315.325	REP1	0	0	P1	6	4	PCA-SkimMilk-Litmus	20	monoculture	24, REP1, 0%, P1, 6 4, monoculture	141.017	127.933	165.273	176.37	164.148	190.877	0.632179	171	C	59151	36250				7328		Lactococcus cremoris	Dairy starter	N/A	N/A
All-P1- 0% - Copie	25	4	DMF1_9698_2022-07-06_16-00-12	665.246	62944	66707.2	0.461063	306.721	REP1	0	0	P1	6	7	PCA-SkimMilk-Litmus	20	monoculture	25, REP1, 0%, P1, 6 7, monoculture	138.917	121.883	159.177	145.42	127.148	160.407	0.482381	155	A	59151	62500				7308		Lactococcus cremoris	Dairy starter	N/A	N/A
All-P1- 0% - Copie	26	4	DMF1_9698_2022-07-06_16-00-12	332.623	72329.6	76160	0.440621	146.561	REP1	0	0	P1	7	8	PCA-SkimMilk-Litmus	20	monoculture	26, REP1, 0%, P1, 7 8, monoculture	141.181	116.833	150.225	144.654	125.037	149.605	0.473834	18	B	68893.5	71250				FYE 41		Streptococcus thermophilus	Commercial starter	N/A	N/A
All-P1- 0% - Copie	27	4	DMF1_9698_2022-07-06_16-00-12	1061.23	72128	30396.8	0.425644	451.704	REP1	0	0	P1	7	3	PCA-SkimMilk-Litmus	20	monoculture	27, REP1, 0%, P1, 7 3, monoculture	127.432	113.134	156.322	132.432	120.173	157.741	0.454141	390	C	68893.5	26624.8				74308		Lactococcus lactis subsp. lactis	Dairy starter	N/A	N/A
All-P1- 0% - Copie	28	4	DMF1_9698_2022-07-06_16-00-12	728.603	72016	67065.6	0.462613	337.061	REP1	0	0	P1	7	7	PCA-SkimMilk-Litmus	20	monoculture	28, REP1, 0%, P1, 7 7, monoculture	140.2	122.266	159.018	171.42	153.914	181.346	0.590743	391	A	68893.5	62500				74309		Lactococcus lactis subsp. lactis	Dairy starter	N/A	N/A
All-P1- 0% - Copie	29	4	DMF1_9698_2022-07-06_16-00-12	617.728	80976	21347.2	0.435612	269.09	REP1	0	0	P1	8	2	PCA-SkimMilk-Litmus	20	monoculture	29, REP1, 0%, P1, 8 2, monoculture	132.627	115.596	158.188	153.877	137.346	172.667	0.523667	110	A	76548.4	17820.1				ATCC 10863		Lacticaseibacillus rhamnosus	N/A	N/A	N/A
All-P1- 0% - Copie	30	4	DMF1_9698_2022-07-06_16-00-12	506.854	81089.4	48685	0.477485	242.015	REP1	0	0	P1	8	5	PCA-SkimMilk-Litmus	20	monoculture	30, REP1, 0%, P1, 8 5, monoculture	149.859	125.939	159.683	246.84	172.519	175.654	0.666067	117	C	76548.4	45000				M35		Carnobacterium divergens	Smoked mussels	N/A	N/A
All-P1- 0% - Copie	31	4	DMF1_9698_2022-07-06_16-00-12	364.301	81580.8	76294.4	0.44883	163.509	REP1	0	0	P1	8	8	PCA-SkimMilk-Litmus	20	monoculture	31, REP1, 0%, P1, 8 8, monoculture	143.148	118.861	152.146	148.062	127.062	152.506	0.482031	11	B	76548.4	71250				ATCC 33316		Pediococcus pentosaceus	Dried beer yeast	N/A	N/A
All-P1- 0% - Copie	32	4	DMF1_9698_2022-07-06_16-00-12	681.085	81183.7	30308.2	0.492277	335.282	REP1	0	0	P1	8	3	PCA-SkimMilk-Litmus	20	monoculture	32, REP1, 0%, P1, 8 3, monoculture	147.885	129.592	166.814	152.012	135.185	169.494	0.51492	21	C	76548.4	26624.8				KB		Lactococcus cremoris	Commercial starter	N/A	N/A
All-P1- 0% - Copie	33	4	DMF1_9698_2022-07-06_16-00-12	633.568	81192.8	39634	0.500878	317.34	REP1	0	0	P1	8	4	PCA-SkimMilk-Litmus	20	monoculture	33, REP1, 0%, P1, 8 4, monoculture	149.645	131.717	167.696	138.444	121.469	157.753	0.459389	62	B	76548.4	36250				ATCC 334		Lacticaseibacillus paracasei	Emmental cheese	N/A	N/A
All-P1- 0% - Copie	34	4	DMF1_9698_2022-07-06_16-00-12	586.05	81513.6	66953.6	0.428653	251.212	REP1	0	0	P1	8	7	PCA-SkimMilk-Litmus	20	monoculture	34, REP1, 0%, P1, 8 7, monoculture	127.63	113.877	152.641	130.025	116.284	147.333	0.438397	52	C	76548.4	62500				ATCC 11842		Lactobacillus delbrueckii subsp. bulgaricus	Bulgarian yogurt	N/A	N/A
All-P1- 0% - Copie	35	4	DMF1_9698_2022-07-06_16-00-12	586.05	90227.1	21250.3	0.489712	286.996	REP1	0	0	P1	9	2	PCA-SkimMilk-Litmus	20	monoculture	35, REP1, 0%, P1, 9 2, monoculture	143.333	128.959	166.291	173.79	160.704	184.309	0.618234	27	B	86638.9	17820.1				IL 1403		Lactococcus lactis subsp. lactis	Derivative of the strain IL594, isolated from a cheese starter culture	N/A	N/A
All-P1- 0% - Copie	36	4	DMF1_9698_2022-07-06_16-00-12	285.105	90585.6	39580.8	0.430624	122.773	REP1	0	0	P1	9	4	PCA-SkimMilk-Litmus	20	monoculture	36, REP1, 0%, P1, 9 4, monoculture	126.151	114.364	157.174	123.296	112.173	148.728	0.421752	465	A	86638.9	36250				29828		Lactococcus lactis subsp. lactis	Dairy starter	N/A	N/A
All-P1- 0% - Copie	37	4	DMF1_9698_2022-07-06_16-00-12	586.05	90316.8	12140.8	0.524136	307.17	REP1	0	0	P1	9	1	PCA-SkimMilk-Litmus	20	monoculture	37, REP1, 0%, P1, 9 1, monoculture	154.581	137.462	173.573	183.173	166.321	194.099	0.640976	32	A	86638.9	10000				MJC 5		Lactococcus lactis subsp. lactis	Raw milk cheese	N/A	N/A
All-P1- 0% - Copie	38	4	DMF1_9698_2022-07-06_16-00-12	791.96	90518.4	48854.4	0.463474	367.053	REP1	0	0	P1	9	5	PCA-SkimMilk-Litmus	20	monoculture	38, REP1, 0%, P1, 9 5, monoculture	140.436	122.478	162.224	142.358	123.383	161.531	0.467137	53	B	86638.9	45000				UL12		Lactobacillus delbrueckii subsp. bulgaricus	Cheddar cheese	N/A	N/A
All-P1- 0% - Copie	39	4	DMF1_9698_2022-07-06_16-00-12	712.764	99209.6	11849.6	0.498234	355.123	REP1	0	0	P1	10	1	PCA-SkimMilk-Litmus	20	monoculture	39, REP1, 0%, P1, 10 1, monoculture	151.031	131.064	171.714	156.531	135.815	173.37	0.517469	102	C	95337.5	10000				ATCC 27773		Lacticaseibacillus rhamnosus	Derived from existing strain	N/A	N/A
All-P1- 0% - Copie	40	4	DMF1_9698_2022-07-06_16-00-12	649.407	99388.8	58016	0.503039	326.677	REP1	0	0	P1	10	6	PCA-SkimMilk-Litmus	20	monoculture	40, REP1, 0%, P1, 10 6, monoculture	148.667	132.251	167.978	177.469	159.296	187.765	0.612536	62	A	95337.5	52273.5				ATCC 334		Lacticaseibacillus paracasei	Emmental cheese	N/A	N/A
All-P1- 0% - Copie	41	4	DMF1_9698_2022-07-06_16-00-12	728.603	99120	76227.2	0.499539	363.965	REP1	0	0	P1	10	8	PCA-SkimMilk-Litmus	20	monoculture	41, REP1, 0%, P1, 10 8, monoculture	151.392	131.386	167.965	173.704	152.333	183.247	0.584345	21	B	95337.5	71250				KB		Lactococcus cremoris	Commercial starter	N/A	N/A
All-P1- 0% - Copie	42	4	DMF1_9698_2022-07-06_16-00-12	760.281	99097.6	30956.8	0.431268	327.885	REP1	0	0	P1	10	3	PCA-SkimMilk-Litmus	20	monoculture	42, REP1, 0%, P1, 10 3, monoculture	129.141	114.523	158.51	117.16	100.889	147.531	0.376068	20	C	95337.5	26624.8				ATCC 19257		Lactococcus cremoris	Cheese	N/A	N/A
All-P1- 0% - Copie	43	4	DMF1_9698_2022-07-06_16-00-12	712.764	108259	66774.4	0.469944	334.959	REP1	0	0	P1	11	7	PCA-SkimMilk-Litmus	20	monoculture	43, REP1, 0%, P1, 11 7, monoculture	134.598	124.076	161.774	129.235	117.272	157.321	0.442395	465	C	105428	62500				29828		Lactococcus lactis subsp. lactis	Dairy starter	N/A	N/A
All-P1- 0% - Copie	44	4	DMF1_9698_2022-07-06_16-00-12	681.085	108685	21235.2	0.554254	377.494	REP1	0	0	P1	11	2	PCA-SkimMilk-Litmus	20	monoculture	44, REP1, 0%, P1, 11 2, monoculture	162.146	144.901	176.739	184.049	165.58	191.667	0.637977	191	A	105428	17820.1				11121		Lactococcus lactis subsp. lactis	Dairy starter	N/A	N/A
All-P1- 0% - Copie	45	4	DMF1_9698_2022-07-06_16-00-12	744.442	108371	57388.8	0.500826	372.836	REP1	0	0	P1	11	6	PCA-SkimMilk-Litmus	20	monoculture	45, REP1, 0%, P1, 11 6, monoculture	147.782	131.704	168.792	168.284	150.432	183.519	0.576648	53	A	105428	52273.5				UL12		Lactobacillus delbrueckii subsp. bulgaricus	Cheddar cheese	N/A	N/A
All-P1- 0% - Copie	46	4	DMF1_9698_2022-07-06_16-00-12	681.085	108601	30385.1	0.524003	356.891	REP1	0	0	P1	11	3	PCA-SkimMilk-Litmus	20	monoculture	46, REP1, 0%, P1, 11 3, monoculture	161.653	137.429	169.094	228.642	173	183.049	0.668016	12	C	105428	26624.8				ATCC 43920		Lactococcus raffinolactis	Raw milk	N/A	N/A
All-P1- 0% - Copie	47	4	DMF1_9698_2022-07-06_16-00-12	649.407	117555	21100.8	0.577316	374.913	REP1	0	0	P1	12	2	PCA-SkimMilk-Litmus	20	monoculture	47, REP1, 0%, P1, 12 2, monoculture	172.072	150.597	180.571	192.222	169.691	193.864	0.654621	103	C	114475	17820.1				ATCC 8530		Lacticaseibacillus rhamnosus	human gastrointestinal tract	N/A	N/A
All-P1- 0% - Copie	48	4	DMF1_9698_2022-07-06_16-00-12	475.176	117650	76061.8	0.481238	228.673	REP1	0	0	P1	12	8	PCA-SkimMilk-Litmus	20	monoculture	48, REP1, 0%, P1, 12 8, monoculture	144.045	126.866	160.738	253.877	238.716	238.728	0.934073	52	A	114475	71250				ATCC 11842		Lactobacillus delbrueckii subsp. bulgaricus	Bulgarian yogurt	N/A	N/A
All-P1- 0% - Copie	49	4	DMF1_9698_2022-07-06_16-00-12	696.924	117651	39604.5	0.515725	359.421	REP1	0	0	P1	12	4	PCA-SkimMilk-Litmus	20	monoculture	49, REP1, 0%, P1, 12 4, monoculture	160.957	135.384	165.535	247.198	190.358	192.901	0.738292	18	A	114475	36250				FYE 41		Streptococcus thermophilus	Commercial starter	N/A	N/A
All-P1- 0% - Copie	50	4	DMF1_9698_2022-07-06_16-00-12	791.96	117958	30083.2	0.500598	396.453	REP1	0	0	P1	12	3	PCA-SkimMilk-Litmus	20	monoculture	50, REP1, 0%, P1, 12 3, monoculture	148.993	131.648	168.431	152.753	137.358	169.284	0.523717	22	B	114475	26624.8				UL 719		Lactococcus lactis subsp. lactis bv. diacetylactis	Raw milk cheese	N/A	N/A
All-P1- 0% - Copie	51	4	DMF1_9698_2022-07-06_16-00-12	538.533	117510	67065.6	0.525396	282.943	REP1	0	0	P1	12	7	PCA-SkimMilk-Litmus	20	monoculture	51, REP1, 0%, P1, 12 7, monoculture	162.56	137.773	166.166	237.568	181.827	192.938	0.703754	117	B	114475	62500				M35		Carnobacterium divergens	Smoked mussels	N/A	N/A
All-P1- 0% - Copie	52	4	DMF1_9698_2022-07-06_16-00-12	586.05	118093	12185.6	0.510571	299.22	REP1	0	0	P1	12	1	PCA-SkimMilk-Litmus	20	monoculture	52, REP1, 0%, P1, 12 1, monoculture	161.733	134.111	167.05	154.951	136.642	164.827	0.520818	12	A	114475	10000				ATCC 43920		Lactococcus raffinolactis	Raw milk	N/A	N/A
All-P1- 0% - Copie	53	4	DMF1_9698_2022-07-06_16-00-12	966.191	17113.8	12086	0.508904	491.698	REP1	0	0	P1	1	1	PCA-SkimMilk-Litmus	20	monoculture	53, REP1, 0%, P1, 1 1, monoculture	153.205	133.699	170.621	174.877	148.802	180.938	0.57005	174	C	11482.3	10000				7313		Lactococcus cremoris	Dairy starter	N/A	N/A
All-P1- 0% - Copie	54	4	DMF1_9698_2022-07-06_16-00-12	902.834	44620.8	11894.4	0.478817	432.292	REP1	0	0	P1	4	1	PCA-SkimMilk-Litmus	20	monoculture	54, REP1, 0%, P1, 4 1, monoculture	148.182	126.268	167.258	182.938	155.42	186.556	0.596841	134	C	41057.8	10000				1919		Lactococcus lactis subsp. lactis	Dairy starter	N/A	N/A
All-P1- 0% - Copie	55	4	DMF1_9698_2022-07-06_16-00-12	601.889	53692.7	12136	0.470901	283.43	REP1	0	0	P1	5	1	PCA-SkimMilk-Litmus	20	monoculture	55, REP1, 0%, P1, 5 1, monoculture	144.693	124.313	164.646	162.543	143.383	173.16	0.548108	33	B	49408.5	10000				MJC 8		Lactococcus lactis subsp. lactis	Raw milk cheese	N/A	N/A
All-P1- 0% - Copie	56	4	DMF1_9698_2022-07-06_16-00-12	1520.56	62858.1	12086.4	0.510253	775.872	REP1	0	0	P1	6	1	PCA-SkimMilk-Litmus	20	monoculture	56, REP1, 0%, P1, 6 1, monoculture	154.774	134.033	169.754	254.346	253.37	251.37	0.993402	13	C	59151	10000				ATCC 8041		Lactiplantibacillus pentosus	Corn silage	N/A	N/A
All-P1- 0% - Copie	57	4	DMF1_9698_2022-07-06_16-00-12	269.266	81401.6	11513.6	0.396484	106.76	REP1	0	0	P1	8	1	PCA-SkimMilk-Litmus	20	monoculture	57, REP1, 0%, P1, 8 1, monoculture	120.066	105.932	156.991	114.111	100.173	151.321	0.373169	101	B	76548.4	10000				ATCC 15009		Lactobacillus helveticus	Emmental cheese	N/A	N/A
All-P1- 0% - Copie	58	4	DMF1_9698_2022-07-06_16-00-12	586.05	108640	12073.6	0.548268	321.313	REP1	0	0	P1	11	1	PCA-SkimMilk-Litmus	20	monoculture	58, REP1, 0%, P1, 11 1, monoculture	162.323	143.422	177.561	193.667	175.494	197.457	0.678113	191	C	105428	10000				11121		Lactococcus lactis subsp. lactis	Dairy starter	N/A	N/A
All-P1- 0% - Copie	59	4	DMF1_9698_2022-07-06_16-00-12	617.728	53603.2	21369.6	0.469587	290.077	REP1	0	0	P1	5	2	PCA-SkimMilk-Litmus	20	monoculture	59, REP1, 0%, P1, 5 2, monoculture	139.486	123.988	162.886	202.691	186.667	209.531	0.723347	33	A	49408.5	17820.1				MJC 8		Lactococcus lactis subsp. lactis	Raw milk cheese	N/A	N/A
All-P1- 0% - Copie	60	4	DMF1_9698_2022-07-06_16-00-12	791.96	72528	21345.9	0.487307	385.927	REP1	0	0	P1	7	2	PCA-SkimMilk-Litmus	20	monoculture	60, REP1, 0%, P1, 7 2, monoculture	140.943	128.365	164.864	254.494	254.519	253.37	0.998051	156	A	68893.5	17820.1				7311		Lactococcus cremoris	Dairy starter	N/A	N/A
All-P1- 0% - Copie	61	4	DMF1_9698_2022-07-06_16-00-12	205.909	99388.8	21616	0.428267	88.1842	REP1	0	0	P1	10	2	PCA-SkimMilk-Litmus	20	monoculture	61, REP1, 0%, P1, 10 2, monoculture	127.136	113.782	157.601	169	158.235	183.444	0.608237	392	B	95337.5	17820.1				74310		Lactococcus lactis subsp. lactis	Dairy starter	N/A	N/A
All-P1- 0% - Copie	62	4	DMF1_9698_2022-07-06_16-00-12	300.945	62787.2	30307.2	0.383667	115.462	REP1	0	0	P1	6	3	PCA-SkimMilk-Litmus	20	monoculture	62, REP1, 0%, P1, 6 3, monoculture	113.718	102.766	150.922	119.099	108.309	152.531	0.406108	103	A	59151	26624.8				ATCC 8530		Lacticaseibacillus rhamnosus	human gastrointestinal tract	N/A	N/A
All-P1- 0% - Copie	63	4	DMF1_9698_2022-07-06_16-00-12	427.658	35056	39356.8	0.518608	221.787	REP1	0	0	P1	3	4	PCA-SkimMilk-Litmus	20	monoculture	63, REP1, 0%, P1, 3 4, monoculture	154.47	136.096	171.998	186.173	168.593	197.123	0.650172	22	A	31663.2	36250				UL 719		Lactococcus lactis subsp. lactis bv. diacetylactis	Raw milk cheese	N/A	N/A
All-P1- 0% - Copie	64	4	DMF1_9698_2022-07-06_16-00-12	443.497	72083.2	39334.4	0.427617	189.647	REP1	0	0	P1	7	4	PCA-SkimMilk-Litmus	20	monoculture	64, REP1, 0%, P1, 7 4, monoculture	125.297	113.622	156.459	128.728	116.42	155.42	0.438946	155	B	68893.5	36250				7308		Lactococcus cremoris	Dairy starter	N/A	N/A
All-P1- 0% - Copie	65	4	DMF1_9698_2022-07-06_16-00-12	190.07	90249.6	30329.6	0.561829	106.787	REP1	0	0	P1	9	3	PCA-SkimMilk-Litmus	20	monoculture	65, REP1, 0%, P1, 9 3, monoculture	156.852	146.772	180.296	203.914	198.778	218.951	0.77238	28	C	86638.9	26624.8				LM 0230		Lactococcus lactis subsp. lactis	N/A	N/A	N/A
All-P1- 0% - Copie	66	4	DMF1_9698_2022-07-06_16-00-12	522.693	44643.2	48406.4	0.463307	242.167	REP1	0	0	P1	4	5	PCA-SkimMilk-Litmus	20	monoculture	66, REP1, 0%, P1, 4 5, monoculture	139.494	122.437	161.47	145.506	129.185	164.296	0.490628	111	B	41057.8	45000				ATCC 13075		Lacticaseibacillus rhamnosus	Ripening Swiss cheese	N/A	N/A
All-P1- 0% - Copie	67	4	DMF1_9698_2022-07-06_16-00-12	1378.01	62937.4	48377.6	0.476256	656.286	REP1	0	0	P1	6	5	PCA-SkimMilk-Litmus	20	monoculture	67, REP1, 0%, P1, 6 5, monoculture	139.926	125.635	162.077	252.259	250.605	251.123	0.982206	13	A	59151	45000				ATCC 8041		Lactiplantibacillus pentosus	Corn silage	N/A	N/A
All-P1- 0% - Copie	68	4	DMF1_9698_2022-07-06_16-00-12	491.015	99478.4	48473.6	0.477916	234.664	REP1	0	0	P1	10	5	PCA-SkimMilk-Litmus	20	monoculture	68, REP1, 0%, P1, 10 5, monoculture	141.008	126.045	166.089	180.222	166.235	193.099	0.640626	390	B	95337.5	45000				74308		Lactococcus lactis subsp. lactis	Dairy starter	N/A	N/A
All-P1- 0% - Copie	69	4	DMF1_9698_2022-07-06_16-00-12	570.211	108394	48742.4	0.532781	303.798	REP1	0	0	P1	11	5	PCA-SkimMilk-Litmus	20	monoculture	69, REP1, 0%, P1, 11 5, monoculture	157.975	139.597	173.717	189.753	172.049	197.691	0.664168	191	B	105428	45000				11121		Lactococcus lactis subsp. lactis	Dairy starter	N/A	N/A
All-P1- 0% - Copie	70	4	DMF1_9698_2022-07-06_16-00-12	1378.01	117402	48528.9	0.530253	730.694	REP1	0	0	P1	12	5	PCA-SkimMilk-Litmus	20	monoculture	70, REP1, 0%, P1, 12 5, monoculture	156.65	138.973	170.611	253.16	252.148	250.173	0.988454	13	B	114475	45000				ATCC 8041		Lactiplantibacillus pentosus	Corn silage	N/A	N/A
All-P1- 0% - Copie	71	4	DMF1_9698_2022-07-06_16-00-12	205.909	44665.6	49369.6	0.455766	93.8465	REP1	0	0	P1	4	5	PCA-SkimMilk-Litmus	20	monoculture	71, REP1, 0%, P1, 4 5, monoculture	135.022	120.574	160.612	152.296	137.63	172.506	0.524816	111	B	41057.8	45000				ATCC 13075		Lacticaseibacillus rhamnosus	Ripening Swiss cheese	N/A	N/A
All-P1- 0% - Copie	72	4	DMF1_9698_2022-07-06_16-00-12	316.784	35817.6	39849.6	0.490766	155.467	REP1	0	0	P1	3	4	PCA-SkimMilk-Litmus	20	monoculture	72, REP1, 0%, P1, 3 4, monoculture	146.831	129.219	166.672	177.049	156.951	187.37	0.603039	22	A	31663.2	36250				UL 719		Lactococcus lactis subsp. lactis bv. diacetylactis	Raw milk cheese	N/A	N/A
All-P1- 0% - Copie	73	4	DMF1_9698_2022-07-06_16-00-12	617.728	53558.4	57859.2	0.523347	323.286	REP1	0	0	P1	5	6	PCA-SkimMilk-Litmus	20	monoculture	73, REP1, 0%, P1, 5 6, monoculture	151.151	137.267	171.506	175.123	161.519	188.889	0.621532	33	C	49408.5	52273.5				MJC 8		Lactococcus lactis subsp. lactis	Raw milk cheese	N/A	N/A
All-P1- 0% - Copie	74	4	DMF1_9698_2022-07-06_16-00-12	617.728	90496	57769.6	0.500682	309.286	REP1	0	0	P1	9	6	PCA-SkimMilk-Litmus	20	monoculture	74, REP1, 0%, P1, 9 6, monoculture	148.152	131.669	167.028	178.309	159.222	187.272	0.612236	174	A	86638.9	52273.5				7313		Lactococcus cremoris	Dairy starter	N/A	N/A
All-P1- 0% - Copie	75	4	DMF1_9698_2022-07-06_16-00-12	776.12	117398	57500.8	0.531591	412.578	REP1	0	0	P1	12	6	PCA-SkimMilk-Litmus	20	monoculture	75, REP1, 0%, P1, 12 6, monoculture	162.263	139.303	172.54	178.395	157.58	185.296	0.605588	134	A	114475	52273.5				1919		Lactococcus lactis subsp. lactis	Dairy starter	N/A	N/A
All-P1- 0% - Copie	76	4	DMF1_9698_2022-07-06_16-00-12	1663.12	81468.7	57792.1	0.56456	938.928	REP1	0	0	P1	8	6	PCA-SkimMilk-Litmus	20	monoculture	76, REP1, 0%, P1, 8 6, monoculture	158.3	147.446	175.446	236.568	235.012	236.432	0.919078	156	B	76548.4	52273.5				7311		Lactococcus cremoris	Dairy starter	N/A	N/A
All-P1- 0% - Copie	77	4	DMF1_9698_2022-07-06_16-00-12	332.623	44486.4	67244.8	0.452527	150.521	REP1	0	0	P1	4	7	PCA-SkimMilk-Litmus	20	monoculture	77, REP1, 0%, P1, 4 7, monoculture	132.47	119.774	160.119	153.605	140.728	174.358	0.537362	465	B	41057.8	62500				29828		Lactococcus lactis subsp. lactis	Dairy starter	N/A	N/A
All-P1- 0% - Copie	78	4	DMF1_9698_2022-07-06_16-00-12	712.764	53939.2	66886.4	0.518098	369.282	REP1	0	0	P1	5	7	PCA-SkimMilk-Litmus	20	monoculture	78, REP1, 0%, P1, 5 7, monoculture	154.615	135.97	168.737	177.21	159.21	185.346	0.612186	391	B	49408.5	62500				74309		Lactococcus lactis subsp. lactis	Dairy starter	N/A	N/A
All-P1- 0% - Copie	79	4	DMF1_9698_2022-07-06_16-00-12	506.854	90169.9	66893.8	0.599911	304.068	REP1	0	0	P1	9	7	PCA-SkimMilk-Litmus	20	monoculture	79, REP1, 0%, P1, 9 7, monoculture	171.842	156.178	182.806	160.827	144.148	171.123	0.551207	32	C	86638.9	62500				MJC 5		Lactococcus lactis subsp. lactis	Raw milk cheese	N/A	N/A
All-P1- 0% - Copie	80	4	DMF1_9698_2022-07-06_16-00-12	364.301	35504	76339.2	0.491971	179.226	REP1	0	0	P1	3	8	PCA-SkimMilk-Litmus	20	monoculture	80, REP1, 0%, P1, 3 8, monoculture	150.068	129.517	164.09	198.79	169.556	195.481	0.654071	174	B	31663.2	71250				7313		Lactococcus cremoris	Dairy starter	N/A	N/A
All-P1- 0% - Copie	81	4	DMF1_9698_2022-07-06_16-00-12	285.105	62451.2	76227.2	0.545003	155.383	REP1	0	0	P1	6	8	PCA-SkimMilk-Litmus	20	monoculture	81, REP1, 0%, P1, 6 8, monoculture	159.041	142.616	173.68	206.494	184.321	209.778	0.71385	134	B	59151	71250				1919		Lactococcus lactis subsp. lactis	Dairy starter	N/A	N/A
All-P1- 0% - Copie	82	4	DMF1_9698_2022-07-06_16-00-12	126.714	108438	76182.4	0.496417	62.9028	REP1	0	0	P1	11	8	PCA-SkimMilk-Litmus	20	monoculture	82, REP1, 0%, P1, 11 8, monoculture	142.789	130.615	165.814	182.802	172.383	195.074	0.665517	392	A	105428	71250				74310		Lactococcus lactis subsp. lactis	Dairy starter	N/A	N/A
All-P1- 0% - Copie	83	4	DMF1_9698_2022-07-06_16-00-12	158.392	90742.4	76115.2	0.43314	68.6059	REP1	0	0	P1	9	8	PCA-SkimMilk-Litmus	20	monoculture	83, REP1, 0%, P1, 9 8, monoculture	127.845	114.986	155.942	141.21	129.728	164.877	0.492828	28	B	86638.9	71250				LM 0230		Lactococcus lactis subsp. lactis	N/A	N/A	N/A
All-P1- 0% - Copie	1	5	EMF1_9734_2022-07-06_21-46-35	522.693	17079.4	48773.5	0.482174	252.029	REP1	0	0	P1	1	5	PCA-SkimMilk-Litmus	20	monoculture	1, REP1, 0%, P1, 1 5, monoculture	144.549	123.99	161.056	228.16	183.951	189.667	0.719172	117	A	11482.3	45000				M35		Carnobacterium divergens	Smoked mussels	N/A	N/A
All-P1- 0% - Copie	2	5	EMF1_9734_2022-07-06_21-46-35	459.337	17088.6	30429.9	0.529398	243.172	REP1	0	0	P1	1	3	PCA-SkimMilk-Litmus	20	monoculture	2, REP1, 0%, P1, 1 3, monoculture	163.278	135.938	168.046	237.716	155.827	164.79	0.608012	11	C	11482.3	26624.8				ATCC 33316		Pediococcus pentosaceus	Dried beer yeast	N/A	N/A
All-P1- 0% - Copie	3	5	EMF1_9734_2022-07-06_21-46-35	190.07	17382.4	67244.8	0.515625	98.0049	REP1	0	0	P1	1	7	PCA-SkimMilk-Litmus	20	monoculture	3, REP1, 0%, P1, 1 7, monoculture	158.93	132.453	164.011	162.123	138.123	165.938	0.538037	11	A	11482.3	62500				ATCC 33316		Pediococcus pentosaceus	Dried beer yeast	N/A	N/A
All-P1- 0% - Copie	4	5	EMF1_9734_2022-07-06_21-46-35	744.442	17360	39558.4	0.550099	409.517	REP1	0	0	P1	1	4	PCA-SkimMilk-Litmus	20	monoculture	4, REP1, 0%, P1, 1 4, monoculture	166.431	141.175	174.373	199.877	170.099	194.506	0.664422	110	B	11482.3	36250				ATCC 10863		Lacticaseibacillus rhamnosus	N/A	N/A	N/A
All-P1- 0% - Copie	5	5	EMF1_9734_2022-07-06_21-46-35	712.764	17225.6	21100.8	0.597218	425.675	REP1	0	0	P1	1	2	PCA-SkimMilk-Litmus	20	monoculture	5, REP1, 0%, P1, 1 2, monoculture	168.635	153.096	184.048	196.963	180.519	204.654	0.705607	27	A	11482.3	17820.1				IL 1403		Lactococcus lactis subsp. lactis	Derivative of the strain IL594, isolated from a cheese starter culture	N/A	N/A
All-P1- 0% - Copie	6	5	EMF1_9734_2022-07-06_21-46-35	744.442	26184.5	12221.3	0.531602	395.747	REP1	0	0	P1	2	1	PCA-SkimMilk-Litmus	20	monoculture	6, REP1, 0%, P1, 2 1, monoculture	159.825	136.495	174.599	185.667	159.753	192.716	0.62353	62	C	22964.5	10000				ATCC 334		Lacticaseibacillus paracasei	Emmental cheese	N/A	N/A
All-P1- 0% - Copie	7	5	EMF1_9734_2022-07-06_21-46-35	696.924	26275.2	39468.8	0.495406	345.261	REP1	0	0	P1	2	4	PCA-SkimMilk-Litmus	20	monoculture	7, REP1, 0%, P1, 2 4, monoculture	151.528	127.338	164.727	180.667	151.864	182.827	0.592349	103	B	22964.5	36250				ATCC 8530		Lacticaseibacillus rhamnosus	human gastrointestinal tract	N/A	N/A
All-P1- 0% - Copie	8	5	EMF1_9734_2022-07-06_21-46-35	823.638	26051.2	75891.2	0.51853	427.081	REP1	0	0	P1	2	8	PCA-SkimMilk-Litmus	20	monoculture	8, REP1, 0%, P1, 2 8, monoculture	155.511	133.188	167.844	196.198	172.519	197.531	0.673986	111	A	22964.5	71250				ATCC 13075		Lacticaseibacillus rhamnosus	Ripening Swiss cheese	N/A	N/A
All-P1- 0% - Copie	9	5	EMF1_9734_2022-07-06_21-46-35	443.497	26342	57789.5	0.509596	226.004	REP1	0	0	P1	2	6	PCA-SkimMilk-Litmus	20	monoculture	9, REP1, 0%, P1, 2 6, monoculture	157.307	130.928	163.275	240.074	166.494	172	0.650173	12	B	22964.5	52273.5				ATCC 43920		Lactococcus raffinolactis	Raw milk	N/A	N/A
All-P1- 0% - Copie	10	5	EMF1_9734_2022-07-06_21-46-35	712.764	26409.6	48921.6	0.494589	352.525	REP1	0	0	P1	2	5	PCA-SkimMilk-Litmus	20	monoculture	10, REP1, 0%, P1, 2 5, monoculture	150.249	127.131	164.352	192.296	166.728	194.543	0.6511	53	C	22964.5	45000				UL12		Lactobacillus delbrueckii subsp. bulgaricus	Cheddar cheese	N/A	N/A
All-P1- 0% - Copie	11	5	EMF1_9734_2022-07-06_21-46-35	839.477	26656	66572.8	0.523142	439.165	REP1	0	0	P1	2	7	PCA-SkimMilk-Litmus	20	monoculture	11, REP1, 0%, P1, 2 7, monoculture	158.23	134.355	169.987	156.469	129.889	165.444	0.50549	101	C	22964.5	62500				ATCC 15009		Lactobacillus helveticus	Emmental cheese	N/A	N/A
All-P1- 0% - Copie	12	5	EMF1_9734_2022-07-06_21-46-35	791.96	35347.2	30307.2	0.463267	366.889	REP1	0	0	P1	3	3	PCA-SkimMilk-Litmus	20	monoculture	12, REP1, 0%, P1, 3 3, monoculture	141.172	119.207	160.048	180.173	155.444	185.864	0.6065	22	C	31663.2	26624.8				UL 719		Lactococcus lactis subsp. lactis bv. diacetylactis	Raw milk cheese	N/A	N/A
All-P1- 0% - Copie	13	5	EMF1_9734_2022-07-06_21-46-35	744.442	35212.8	11603.2	0.500337	372.472	REP1	0	0	P1	3	1	PCA-SkimMilk-Litmus	20	monoculture	13, REP1, 0%, P1, 3 1, monoculture	151.379	128.585	169.426	197.259	176.309	204.926	0.688967	111	C	31663.2	10000				ATCC 13075		Lacticaseibacillus rhamnosus	Ripening Swiss cheese	N/A	N/A
All-P1- 0% - Copie	14	5	EMF1_9734_2022-07-06_21-46-35	855.316	35750.4	48652.8	0.488633	417.936	REP1	0	0	P1	3	5	PCA-SkimMilk-Litmus	20	monoculture	14, REP1, 0%, P1, 3 5, monoculture	147.573	125.624	163.35	157.63	136	169.654	0.529644	110	C	31663.2	45000				ATCC 10863		Lacticaseibacillus rhamnosus	N/A	N/A	N/A
All-P1- 0% - Copie	15	5	EMF1_9734_2022-07-06_21-46-35	791.96	35616	21526.4	0.469226	371.608	REP1	0	0	P1	3	2	PCA-SkimMilk-Litmus	20	monoculture	15, REP1, 0%, P1, 3 2, monoculture	138.581	120.714	162.022	163.284	138.938	172.383	0.541258	52	B	31663.2	17820.1				ATCC 11842		Lactobacillus delbrueckii subsp. bulgaricus	Bulgarian yogurt	N/A	N/A
All-P1- 0% - Copie	16	5	EMF1_9734_2022-07-06_21-46-35	633.568	35504	67065.6	0.490539	310.79	REP1	0	0	P1	3	7	PCA-SkimMilk-Litmus	20	monoculture	16, REP1, 0%, P1, 3 7, monoculture	144.512	126.106	163.048	181	163.914	188.815	0.639975	21	A	31663.2	62500				KB		Lactococcus cremoris	Commercial starter	N/A	N/A
All-P1- 0% - Copie	17	5	EMF1_9734_2022-07-06_21-46-35	538.533	44414.4	21128.8	0.437889	235.817	REP1	0	0	P1	4	2	PCA-SkimMilk-Litmus	20	monoculture	17, REP1, 0%, P1, 4 2, monoculture	131.562	112.786	157.154	244.568	228.765	238.469	0.896306	20	B	41057.8	17820.1				ATCC 19257		Lactococcus cremoris	Cheese	N/A	N/A
All-P1- 0% - Copie	18	5	EMF1_9734_2022-07-06_21-46-35	681.085	44464	30217.6	0.486575	331.399	REP1	0	0	P1	4	3	PCA-SkimMilk-Litmus	20	monoculture	18, REP1, 0%, P1, 4 3, monoculture	146.059	125.104	164.826	172.963	147.358	182.247	0.574538	156	C	41057.8	26624.8				7311		Lactococcus cremoris	Dairy starter	N/A	N/A
All-P1- 0% - Copie	19	5	EMF1_9734_2022-07-06_21-46-35	491.015	44548.9	57762.5	0.433682	212.944	REP1	0	0	P1	4	6	PCA-SkimMilk-Litmus	20	monoculture	19, REP1, 0%, P1, 4 6, monoculture	128.671	111.722	153.76	253.444	227.481	230.432	0.891231	20	A	41057.8	52273.5				ATCC 19257		Lactococcus cremoris	Cheese	N/A	N/A
All-P1- 0% - Copie	20	5	EMF1_9734_2022-07-06_21-46-35	791.96	44531.2	75667.2	0.501598	397.245	REP1	0	0	P1	4	8	PCA-SkimMilk-Litmus	20	monoculture	20, REP1, 0%, P1, 4 8, monoculture	153.345	128.904	164.913	188.691	160.728	189.852	0.627385	391	C	41057.8	71250				74309		Lactococcus lactis subsp. lactis	Dairy starter	N/A	N/A
All-P1- 0% - Copie	21	5	EMF1_9734_2022-07-06_21-46-35	570.211	53379.2	30284.8	0.517834	295.275	REP1	0	0	P1	5	3	PCA-SkimMilk-Litmus	20	monoculture	21, REP1, 0%, P1, 5 3, monoculture	150.508	133.012	167.747	185.284	163.593	192.198	0.638706	32	B	49408.5	26624.8				MJC 5		Lactococcus lactis subsp. lactis	Raw milk cheese	N/A	N/A
All-P1- 0% - Copie	22	5	EMF1_9734_2022-07-06_21-46-35	601.889	53699.6	39532.9	0.519535	312.703	REP1	0	0	P1	5	4	PCA-SkimMilk-Litmus	20	monoculture	22, REP1, 0%, P1, 5 4, monoculture	149.915	133.442	168.432	245.173	228.21	233.012	0.89411	27	C	49408.5	36250				IL 1403		Lactococcus lactis subsp. lactis	Derivative of the strain IL594, isolated from a cheese starter culture	N/A	N/A
All-P1- 0% - Copie	23	5	EMF1_9734_2022-07-06_21-46-35	253.427	53760	76787.2	0.450605	114.195	REP1	0	0	P1	5	8	PCA-SkimMilk-Litmus	20	monoculture	23, REP1, 0%, P1, 5 8, monoculture	143.615	116.003	150.682	155.457	130.815	159.667	0.509149	18	C	49408.5	71250				FYE 41		Streptococcus thermophilus	Commercial starter	N/A	N/A
All-P1- 0% - Copie	24	5	EMF1_9734_2022-07-06_21-46-35	665.246	62608	39379.2	0.493648	328.397	REP1	0	0	P1	6	4	PCA-SkimMilk-Litmus	20	monoculture	24, REP1, 0%, P1, 6 4, monoculture	141.132	126.893	164.701	180.333	167.148	194.247	0.652759	171	C	59151	36250				7328		Lactococcus cremoris	Dairy starter	N/A	N/A
All-P1- 0% - Copie	25	5	EMF1_9734_2022-07-06_21-46-35	681.085	62944	66707.2	0.468938	319.387	REP1	0	0	P1	6	7	PCA-SkimMilk-Litmus	20	monoculture	25, REP1, 0%, P1, 6 7, monoculture	139.875	120.641	158.864	155.173	134.16	166.765	0.522373	155	A	59151	62500				7308		Lactococcus cremoris	Dairy starter	N/A	N/A
All-P1- 0% - Copie	26	5	EMF1_9734_2022-07-06_21-46-35	395.98	72329.6	76160	0.447751	177.3	REP1	0	0	P1	7	8	PCA-SkimMilk-Litmus	20	monoculture	26, REP1, 0%, P1, 7 8, monoculture	142.689	115.281	147.996	165.704	144.765	162.099	0.56429	18	B	68893.5	71250				FYE 41		Streptococcus thermophilus	Commercial starter	N/A	N/A
All-P1- 0% - Copie	27	5	EMF1_9734_2022-07-06_21-46-35	744.442	72128	30396.8	0.433037	322.371	REP1	0	0	P1	7	3	PCA-SkimMilk-Litmus	20	monoculture	27, REP1, 0%, P1, 7 3, monoculture	127.594	111.558	155.088	143.938	128.852	164.951	0.501391	390	C	68893.5	26624.8				74308		Lactococcus lactis subsp. lactis	Dairy starter	N/A	N/A
All-P1- 0% - Copie	28	5	EMF1_9734_2022-07-06_21-46-35	744.442	72016	67065.6	0.469521	349.531	REP1	0	0	P1	7	7	PCA-SkimMilk-Litmus	20	monoculture	28, REP1, 0%, P1, 7 7, monoculture	141.054	120.789	158.453	177.593	157.531	187.346	0.614746	391	A	68893.5	62500				74309		Lactococcus lactis subsp. lactis	Dairy starter	N/A	N/A
All-P1- 0% - Copie	29	5	EMF1_9734_2022-07-06_21-46-35	633.568	80976	21347.2	0.440087	278.825	REP1	0	0	P1	8	2	PCA-SkimMilk-Litmus	20	monoculture	29, REP1, 0%, P1, 8 2, monoculture	132.394	113.342	156.596	162.593	143.42	179.284	0.558971	110	A	76548.4	17820.1				ATCC 10863		Lacticaseibacillus rhamnosus	N/A	N/A	N/A
All-P1- 0% - Copie	30	5	EMF1_9734_2022-07-06_21-46-35	538.533	81089.4	48685	0.486458	261.974	REP1	0	0	P1	8	5	PCA-SkimMilk-Litmus	20	monoculture	30, REP1, 0%, P1, 8 5, monoculture	153.245	125.074	158.17	247.012	167.815	171.765	0.655395	117	C	76548.4	45000				M35		Carnobacterium divergens	Smoked mussels	N/A	N/A
All-P1- 0% - Copie	31	5	EMF1_9734_2022-07-06_21-46-35	427.658	81580.8	76294.4	0.454657	194.438	REP1	0	0	P1	8	8	PCA-SkimMilk-Litmus	20	monoculture	31, REP1, 0%, P1, 8 8, monoculture	144.847	117.028	150.309	167.086	144.16	166.741	0.561899	11	B	76548.4	71250				ATCC 33316		Pediococcus pentosaceus	Dried beer yeast	N/A	N/A
All-P1- 0% - Copie	32	5	EMF1_9734_2022-07-06_21-46-35	681.085	81183.7	30308.2	0.490608	334.146	REP1	0	0	P1	8	3	PCA-SkimMilk-Litmus	20	monoculture	32, REP1, 0%, P1, 8 3, monoculture	146.977	126.124	165.191	147	126.21	164.198	0.490948	21	C	76548.4	26624.8				KB		Lactococcus cremoris	Commercial starter	N/A	N/A
All-P1- 0% - Copie	33	5	EMF1_9734_2022-07-06_21-46-35	649.407	81192.8	39634	0.505845	328.499	REP1	0	0	P1	8	4	PCA-SkimMilk-Litmus	20	monoculture	33, REP1, 0%, P1, 8 4, monoculture	150.587	129.979	166.841	140.864	121.185	156.963	0.471088	62	B	76548.4	36250				ATCC 334		Lacticaseibacillus paracasei	Emmental cheese	N/A	N/A
All-P1- 0% - Copie	34	5	EMF1_9734_2022-07-06_21-46-35	617.728	81513.6	66953.6	0.439532	271.511	REP1	0	0	P1	8	7	PCA-SkimMilk-Litmus	20	monoculture	34, REP1, 0%, P1, 8 7, monoculture	128.366	113.201	151.917	148.16	134.988	160.901	0.525643	52	C	76548.4	62500				ATCC 11842		Lactobacillus delbrueckii subsp. bulgaricus	Bulgarian yogurt	N/A	N/A
All-P1- 0% - Copie	35	5	EMF1_9734_2022-07-06_21-46-35	617.728	90227.1	21250.3	0.502266	310.264	REP1	0	0	P1	9	2	PCA-SkimMilk-Litmus	20	monoculture	35, REP1, 0%, P1, 9 2, monoculture	144.922	129.073	166.521	178.728	163.346	187.988	0.63773	27	B	86638.9	17820.1				IL 1403		Lactococcus lactis subsp. lactis	Derivative of the strain IL594, isolated from a cheese starter culture	N/A	N/A
All-P1- 0% - Copie	36	5	EMF1_9734_2022-07-06_21-46-35	348.462	90585.6	39580.8	0.436474	152.095	REP1	0	0	P1	9	4	PCA-SkimMilk-Litmus	20	monoculture	36, REP1, 0%, P1, 9 4, monoculture	126.162	112.428	155.866	137.617	125.741	158.025	0.489094	465	A	86638.9	36250				29828		Lactococcus lactis subsp. lactis	Dairy starter	N/A	N/A
All-P1- 0% - Copie	37	5	EMF1_9734_2022-07-06_21-46-35	601.889	90316.8	12140.8	0.527981	317.786	REP1	0	0	P1	9	1	PCA-SkimMilk-Litmus	20	monoculture	37, REP1, 0%, P1, 9 1, monoculture	154.778	135.579	172.55	183.728	161.605	193.914	0.63085	32	A	86638.9	10000				MJC 5		Lactococcus lactis subsp. lactis	Raw milk cheese	N/A	N/A
All-P1- 0% - Copie	38	5	EMF1_9734_2022-07-06_21-46-35	807.799	90518.4	48854.4	0.469121	378.956	REP1	0	0	P1	9	5	PCA-SkimMilk-Litmus	20	monoculture	38, REP1, 0%, P1, 9 5, monoculture	141.09	120.688	161.249	146.815	125.753	164.247	0.489143	53	B	86638.9	45000				UL12		Lactobacillus delbrueckii subsp. bulgaricus	Cheddar cheese	N/A	N/A
All-P1- 0% - Copie	39	5	EMF1_9734_2022-07-06_21-46-35	712.764	99209.6	11849.6	0.505213	360.097	REP1	0	0	P1	10	1	PCA-SkimMilk-Litmus	20	monoculture	39, REP1, 0%, P1, 10 1, monoculture	151.907	129.819	171.064	165.79	140.654	177.506	0.548041	102	C	95337.5	10000				ATCC 27773		Lacticaseibacillus rhamnosus	Derived from existing strain	N/A	N/A
All-P1- 0% - Copie	40	5	EMF1_9734_2022-07-06_21-46-35	665.246	99388.8	58016	0.511483	340.262	REP1	0	0	P1	10	6	PCA-SkimMilk-Litmus	20	monoculture	40, REP1, 0%, P1, 10 6, monoculture	151.266	131.405	168.253	183.914	161.691	191.988	0.631191	62	A	95337.5	52273.5				ATCC 334		Lacticaseibacillus paracasei	Emmental cheese	N/A	N/A
All-P1- 0% - Copie	41	5	EMF1_9734_2022-07-06_21-46-35	744.442	99120	76227.2	0.495776	369.077	REP1	0	0	P1	10	8	PCA-SkimMilk-Litmus	20	monoculture	41, REP1, 0%, P1, 10 8, monoculture	150.004	127.431	166.226	172.988	147.185	182.284	0.573854	21	B	95337.5	71250				KB		Lactococcus cremoris	Commercial starter	N/A	N/A
All-P1- 0% - Copie	42	5	EMF1_9734_2022-07-06_21-46-35	855.316	99097.6	30956.8	0.436955	373.735	REP1	0	0	P1	10	3	PCA-SkimMilk-Litmus	20	monoculture	42, REP1, 0%, P1, 10 3, monoculture	129.602	112.55	157.358	116.321	97.1235	146.111	0.375982	20	C	95337.5	26624.8				ATCC 19257		Lactococcus cremoris	Cheese	N/A	N/A
All-P1- 0% - Copie	43	5	EMF1_9734_2022-07-06_21-46-35	728.603	108259	66774.4	0.478568	348.686	REP1	0	0	P1	11	7	PCA-SkimMilk-Litmus	20	monoculture	43, REP1, 0%, P1, 11 7, monoculture	135.316	123.078	160.873	130.42	114.827	155.494	0.445957	465	C	105428	62500				29828		Lactococcus lactis subsp. lactis	Dairy starter	N/A	N/A
All-P1- 0% - Copie	44	5	EMF1_9734_2022-07-06_21-46-35	696.924	108685	21235.2	0.552211	384.849	REP1	0	0	P1	11	2	PCA-SkimMilk-Litmus	20	monoculture	44, REP1, 0%, P1, 11 2, monoculture	160.97	141.709	175.316	183.617	162.469	190.395	0.634265	191	A	105428	17820.1				11121		Lactococcus lactis subsp. lactis	Dairy starter	N/A	N/A
All-P1- 0% - Copie	45	5	EMF1_9734_2022-07-06_21-46-35	744.442	108371	57388.8	0.506239	376.865	REP1	0	0	P1	11	6	PCA-SkimMilk-Litmus	20	monoculture	45, REP1, 0%, P1, 11 6, monoculture	148.233	130.078	167.502	173.79	152.148	186.481	0.593471	53	A	105428	52273.5				UL12		Lactobacillus delbrueckii subsp. bulgaricus	Cheddar cheese	N/A	N/A
All-P1- 0% - Copie	46	5	EMF1_9734_2022-07-06_21-46-35	712.764	108601	30385.1	0.529869	377.672	REP1	0	0	P1	11	3	PCA-SkimMilk-Litmus	20	monoculture	46, REP1, 0%, P1, 11 3, monoculture	164.693	136.057	166.816	233.975	172.049	179.519	0.672132	12	C	105428	26624.8				ATCC 43920		Lactococcus raffinolactis	Raw milk	N/A	N/A
All-P1- 0% - Copie	47	5	EMF1_9734_2022-07-06_21-46-35	665.246	117555	21100.8	0.578113	384.588	REP1	0	0	P1	12	2	PCA-SkimMilk-Litmus	20	monoculture	47, REP1, 0%, P1, 12 2, monoculture	172.621	148.263	179.663	193.062	166.173	192.951	0.648905	103	C	114475	17820.1				ATCC 8530		Lacticaseibacillus rhamnosus	human gastrointestinal tract	N/A	N/A
All-P1- 0% - Copie	48	5	EMF1_9734_2022-07-06_21-46-35	506.854	117650	76061.8	0.487263	246.971	REP1	0	0	P1	12	8	PCA-SkimMilk-Litmus	20	monoculture	48, REP1, 0%, P1, 12 8, monoculture	143.968	125.278	159.863	254.642	234.654	236.136	0.919582	52	A	114475	71250				ATCC 11842		Lactobacillus delbrueckii subsp. bulgaricus	Bulgarian yogurt	N/A	N/A
All-P1- 0% - Copie	49	5	EMF1_9734_2022-07-06_21-46-35	712.764	117651	39604.5	0.516445	368.104	REP1	0	0	P1	12	4	PCA-SkimMilk-Litmus	20	monoculture	49, REP1, 0%, P1, 12 4, monoculture	162.932	132.661	162.436	248.704	184.778	187.864	0.722442	18	A	114475	36250				FYE 41		Streptococcus thermophilus	Commercial starter	N/A	N/A
All-P1- 0% - Copie	50	5	EMF1_9734_2022-07-06_21-46-35	791.96	117958	30083.2	0.503983	399.134	REP1	0	0	P1	12	3	PCA-SkimMilk-Litmus	20	monoculture	50, REP1, 0%, P1, 12 3, monoculture	148.721	129.508	167.231	161.568	144.519	175.728	0.563314	22	B	114475	26624.8				UL 719		Lactococcus lactis subsp. lactis bv. diacetylactis	Raw milk cheese	N/A	N/A
All-P1- 0% - Copie	51	5	EMF1_9734_2022-07-06_21-46-35	570.211	117510	67065.6	0.532549	303.665	REP1	0	0	P1	12	7	PCA-SkimMilk-Litmus	20	monoculture	51, REP1, 0%, P1, 12 7, monoculture	165.576	136.735	165.037	235.642	177.086	188.148	0.692041	117	B	114475	62500				M35		Carnobacterium divergens	Smoked mussels	N/A	N/A
All-P1- 0% - Copie	52	5	EMF1_9734_2022-07-06_21-46-35	617.728	118093	12185.6	0.510976	315.644	REP1	0	0	P1	12	1	PCA-SkimMilk-Litmus	20	monoculture	52, REP1, 0%, P1, 12 1, monoculture	161.97	131.277	163.419	162.901	140.21	164.852	0.546284	12	A	114475	10000				ATCC 43920		Lactococcus raffinolactis	Raw milk	N/A	N/A
All-P1- 0% - Copie	53	5	EMF1_9734_2022-07-06_21-46-35	791.96	17113.8	12086	0.506175	400.87	REP1	0	0	P1	1	1	PCA-SkimMilk-Litmus	20	monoculture	53, REP1, 0%, P1, 1 1, monoculture	151.212	130.062	168.347	177	146.148	179.827	0.569756	174	C	11482.3	10000				7313		Lactococcus cremoris	Dairy starter	N/A	N/A
All-P1- 0% - Copie	54	5	EMF1_9734_2022-07-06_21-46-35	886.995	44620.8	11894.4	0.477799	423.805	REP1	0	0	P1	4	1	PCA-SkimMilk-Litmus	20	monoculture	54, REP1, 0%, P1, 4 1, monoculture	146.999	122.883	164.989	183.469	152.605	185.765	0.595276	134	C	41057.8	10000				1919		Lactococcus lactis subsp. lactis	Dairy starter	N/A	N/A
All-P1- 0% - Copie	55	5	EMF1_9734_2022-07-06_21-46-35	601.889	53692.7	12136	0.472601	284.453	REP1	0	0	P1	5	1	PCA-SkimMilk-Litmus	20	monoculture	55, REP1, 0%, P1, 5 1, monoculture	144.176	121.568	162.902	169.272	146.877	176.691	0.572635	33	B	49408.5	10000				MJC 8		Lactococcus lactis subsp. lactis	Raw milk cheese	N/A	N/A
All-P1- 0% - Copie	56	5	EMF1_9734_2022-07-06_21-46-35	1663.12	62858.1	12086.4	0.527946	878.036	REP1	0	0	P1	6	1	PCA-SkimMilk-Litmus	20	monoculture	56, REP1, 0%, P1, 6 1, monoculture	157.302	135.57	170.609	254.062	252.296	252.469	0.989313	13	C	59151	10000				ATCC 8041		Lactiplantibacillus pentosus	Corn silage	N/A	N/A
All-P1- 0% - Copie	57	5	EMF1_9734_2022-07-06_21-46-35	364.301	81401.6	11513.6	0.411335	149.85	REP1	0	0	P1	8	1	PCA-SkimMilk-Litmus	20	monoculture	57, REP1, 0%, P1, 8 1, monoculture	121.969	106.068	156.73	120.716	106.21	155.148	0.411897	101	B	76548.4	10000				ATCC 15009		Lactobacillus helveticus	Emmental cheese	N/A	N/A
All-P1- 0% - Copie	58	5	EMF1_9734_2022-07-06_21-46-35	601.889	108640	12073.6	0.548723	330.27	REP1	0	0	P1	11	1	PCA-SkimMilk-Litmus	20	monoculture	58, REP1, 0%, P1, 11 1, monoculture	161.248	140.827	176.036	189.716	169.494	194.691	0.662031	191	C	105428	10000				11121		Lactococcus lactis subsp. lactis	Dairy starter	N/A	N/A
All-P1- 0% - Copie	59	5	EMF1_9734_2022-07-06_21-46-35	617.728	53603.2	21369.6	0.475676	293.839	REP1	0	0	P1	5	2	PCA-SkimMilk-Litmus	20	monoculture	59, REP1, 0%, P1, 5 2, monoculture	138.553	122.346	161.741	201.642	182.877	207.444	0.714927	33	A	49408.5	17820.1				MJC 8		Lactococcus lactis subsp. lactis	Raw milk cheese	N/A	N/A
All-P1- 0% - Copie	60	5	EMF1_9734_2022-07-06_21-46-35	871.156	72528	21345.9	0.512283	446.278	REP1	0	0	P1	7	2	PCA-SkimMilk-Litmus	20	monoculture	60, REP1, 0%, P1, 7 2, monoculture	144.71	131.608	166.823	254.852	254.852	254.037	0.999414	156	A	68893.5	17820.1				7311		Lactococcus cremoris	Dairy starter	N/A	N/A
All-P1- 0% - Copie	61	5	EMF1_9734_2022-07-06_21-46-35	221.749	99388.8	21616	0.436204	96.7277	REP1	0	0	P1	10	2	PCA-SkimMilk-Litmus	20	monoculture	61, REP1, 0%, P1, 10 2, monoculture	127.167	112.36	156.638	185.58	171.284	197.519	0.669107	392	B	95337.5	17820.1				74310		Lactococcus lactis subsp. lactis	Dairy starter	N/A	N/A
All-P1- 0% - Copie	62	5	EMF1_9734_2022-07-06_21-46-35	316.784	62787.2	30307.2	0.401176	127.086	REP1	0	0	P1	6	3	PCA-SkimMilk-Litmus	20	monoculture	62, REP1, 0%, P1, 6 3, monoculture	114.768	103.497	150.605	135.025	126.63	164.16	0.492607	103	A	59151	26624.8				ATCC 8530		Lacticaseibacillus rhamnosus	human gastrointestinal tract	N/A	N/A
All-P1- 0% - Copie	63	5	EMF1_9734_2022-07-06_21-46-35	459.337	35056	39356.8	0.520617	239.138	REP1	0	0	P1	3	4	PCA-SkimMilk-Litmus	20	monoculture	63, REP1, 0%, P1, 3 4, monoculture	154.991	133.716	170.324	187.346	167.37	196.358	0.653638	22	A	31663.2	36250				UL 719		Lactococcus lactis subsp. lactis bv. diacetylactis	Raw milk cheese	N/A	N/A
All-P1- 0% - Copie	64	5	EMF1_9734_2022-07-06_21-46-35	459.337	72083.2	39334.4	0.44059	202.379	REP1	0	0	P1	7	4	PCA-SkimMilk-Litmus	20	monoculture	64, REP1, 0%, P1, 7 4, monoculture	127.02	113.469	156.516	139.58	125.494	164.062	0.488118	155	B	68893.5	36250				7308		Lactococcus cremoris	Dairy starter	N/A	N/A
All-P1- 0% - Copie	65	5	EMF1_9734_2022-07-06_21-46-35	221.749	90249.6	30329.6	0.57716	127.984	REP1	0	0	P1	9	3	PCA-SkimMilk-Litmus	20	monoculture	65, REP1, 0%, P1, 9 3, monoculture	158.118	148.021	181.005	204.432	198.481	219.877	0.776607	28	C	86638.9	26624.8				LM 0230		Lactococcus lactis subsp. lactis	N/A	N/A	N/A
All-P1- 0% - Copie	66	5	EMF1_9734_2022-07-06_21-46-35	554.372	44643.2	48406.4	0.470604	260.89	REP1	0	0	P1	4	5	PCA-SkimMilk-Litmus	20	monoculture	66, REP1, 0%, P1, 4 5, monoculture	140.685	121.063	160.641	157.593	135.802	172.407	0.528864	111	B	41057.8	45000				ATCC 13075		Lacticaseibacillus rhamnosus	Ripening Swiss cheese	N/A	N/A
All-P1- 0% - Copie	67	5	EMF1_9734_2022-07-06_21-46-35	1536.4	62937.4	48377.6	0.49486	760.304	REP1	0	0	P1	6	5	PCA-SkimMilk-Litmus	20	monoculture	67, REP1, 0%, P1, 6 5, monoculture	142.942	127.2	162.86	252.481	250.481	251.481	0.98214	13	A	59151	45000				ATCC 8041		Lactiplantibacillus pentosus	Corn silage	N/A	N/A
All-P1- 0% - Copie	68	5	EMF1_9734_2022-07-06_21-46-35	506.854	99478.4	48473.6	0.487449	247.065	REP1	0	0	P1	10	5	PCA-SkimMilk-Litmus	20	monoculture	68, REP1, 0%, P1, 10 5, monoculture	143.142	125.325	166.259	189.691	172.062	200.494	0.672181	390	B	95337.5	45000				74308		Lactococcus lactis subsp. lactis	Dairy starter	N/A	N/A
All-P1- 0% - Copie	69	5	EMF1_9734_2022-07-06_21-46-35	586.05	108394	48742.4	0.531606	311.547	REP1	0	0	P1	11	5	PCA-SkimMilk-Litmus	20	monoculture	69, REP1, 0%, P1, 11 5, monoculture	157.24	136.496	171.924	187.432	165.012	193.099	0.644318	191	B	105428	45000				11121		Lactococcus lactis subsp. lactis	Dairy starter	N/A	N/A
All-P1- 0% - Copie	70	5	EMF1_9734_2022-07-06_21-46-35	1520.56	117402	48528.9	0.540135	821.309	REP1	0	0	P1	12	5	PCA-SkimMilk-Litmus	20	monoculture	70, REP1, 0%, P1, 12 5, monoculture	157.912	138.654	170.231	253.136	251.333	251.741	0.985507	13	B	114475	45000				ATCC 8041		Lactiplantibacillus pentosus	Corn silage	N/A	N/A
All-P1- 0% - Copie	71	5	EMF1_9734_2022-07-06_21-46-35	237.588	44665.6	49369.6	0.47725	113.389	REP1	0	0	P1	4	5	PCA-SkimMilk-Litmus	20	monoculture	71, REP1, 0%, P1, 4 5, monoculture	138.417	122.744	161.39	168.012	152.148	184.309	0.593471	111	B	41057.8	45000				ATCC 13075		Lacticaseibacillus rhamnosus	Ripening Swiss cheese	N/A	N/A
All-P1- 0% - Copie	72	5	EMF1_9734_2022-07-06_21-46-35	332.623	35817.6	39849.6	0.506898	168.606	REP1	0	0	P1	3	4	PCA-SkimMilk-Litmus	20	monoculture	72, REP1, 0%, P1, 3 4, monoculture	150.872	130.245	167.337	183.79	158.432	188.136	0.618309	22	A	31663.2	36250				UL 719		Lactococcus lactis subsp. lactis bv. diacetylactis	Raw milk cheese	N/A	N/A
All-P1- 0% - Copie	73	5	EMF1_9734_2022-07-06_21-46-35	633.568	53558.4	57859.2	0.530942	336.387	REP1	0	0	P1	5	6	PCA-SkimMilk-Litmus	20	monoculture	73, REP1, 0%, P1, 5 6, monoculture	150.916	136.328	170.449	173.864	157.593	187.407	0.61499	33	C	49408.5	52273.5				MJC 8		Lactococcus lactis subsp. lactis	Raw milk cheese	N/A	N/A
All-P1- 0% - Copie	74	5	EMF1_9734_2022-07-06_21-46-35	633.568	90496	57769.6	0.503151	318.78	REP1	0	0	P1	9	6	PCA-SkimMilk-Litmus	20	monoculture	74, REP1, 0%, P1, 9 6, monoculture	147.453	129.297	165.802	176.148	153.753	186.148	0.599815	174	A	86638.9	52273.5				7313		Lactococcus cremoris	Dairy starter	N/A	N/A
All-P1- 0% - Copie	75	5	EMF1_9734_2022-07-06_21-46-35	760.281	117398	57500.8	0.520972	396.085	REP1	0	0	P1	12	6	PCA-SkimMilk-Litmus	20	monoculture	75, REP1, 0%, P1, 12 6, monoculture	159.241	133.806	168.876	175.58	151.358	182.321	0.590348	134	A	114475	52273.5				1919		Lactococcus lactis subsp. lactis	Dairy starter	N/A	N/A
All-P1- 0% - Copie	76	5	EMF1_9734_2022-07-06_21-46-35	1758.15	81468.7	57792.1	0.60023	1055.29	REP1	0	0	P1	8	6	PCA-SkimMilk-Litmus	20	monoculture	76, REP1, 0%, P1, 8 6, monoculture	164.818	153.858	179.698	247.58	247.358	246.617	0.969795	156	B	76548.4	52273.5				7311		Lactococcus cremoris	Dairy starter	N/A	N/A
All-P1- 0% - Copie	77	5	EMF1_9734_2022-07-06_21-46-35	348.462	44486.4	67244.8	0.465236	162.117	REP1	0	0	P1	4	7	PCA-SkimMilk-Litmus	20	monoculture	77, REP1, 0%, P1, 4 7, monoculture	134.266	119.705	159.994	157.901	145.494	174.617	0.567169	465	B	41057.8	62500				29828		Lactococcus lactis subsp. lactis	Dairy starter	N/A	N/A
All-P1- 0% - Copie	78	5	EMF1_9734_2022-07-06_21-46-35	712.764	53939.2	66886.4	0.524093	373.554	REP1	0	0	P1	5	7	PCA-SkimMilk-Litmus	20	monoculture	78, REP1, 0%, P1, 5 7, monoculture	157.215	134.595	168.629	186.864	163	189.383	0.636364	391	B	49408.5	62500				74309		Lactococcus lactis subsp. lactis	Dairy starter	N/A	N/A
All-P1- 0% - Copie	79	5	EMF1_9734_2022-07-06_21-46-35	522.693	90169.9	66893.8	0.604007	315.711	REP1	0	0	P1	9	7	PCA-SkimMilk-Litmus	20	monoculture	79, REP1, 0%, P1, 9 7, monoculture	172.667	154.814	182.344	159.235	140.815	169.531	0.548675	32	C	86638.9	62500				MJC 5		Lactococcus lactis subsp. lactis	Raw milk cheese	N/A	N/A
All-P1- 0% - Copie	80	5	EMF1_9734_2022-07-06_21-46-35	380.141	35504	76339.2	0.494676	188.047	REP1	0	0	P1	3	8	PCA-SkimMilk-Litmus	20	monoculture	80, REP1, 0%, P1, 3 8, monoculture	149.533	127.153	162.345	199.296	168.58	194.395	0.65842	174	B	31663.2	71250				7313		Lactococcus cremoris	Dairy starter	N/A	N/A
All-P1- 0% - Copie	81	5	EMF1_9734_2022-07-06_21-46-35	316.784	62451.2	76227.2	0.570653	180.774	REP1	0	0	P1	6	8	PCA-SkimMilk-Litmus	20	monoculture	81, REP1, 0%, P1, 6 8, monoculture	164.69	146.375	176.664	208.198	183.716	208.988	0.718245	134	B	59151	71250				1919		Lactococcus lactis subsp. lactis	Dairy starter	N/A	N/A
All-P1- 0% - Copie	82	5	EMF1_9734_2022-07-06_21-46-35	142.553	108438	76182.4	0.501667	71.514	REP1	0	0	P1	11	8	PCA-SkimMilk-Litmus	20	monoculture	82, REP1, 0%, P1, 11 8, monoculture	141.895	128.922	165.236	184.481	172.074	198.346	0.67223	392	A	105428	71250				74310		Lactococcus lactis subsp. lactis	Dairy starter	N/A	N/A
All-P1- 0% - Copie	83	5	EMF1_9734_2022-07-06_21-46-35	158.392	90742.4	76115.2	0.458926	72.6902	REP1	0	0	P1	9	8	PCA-SkimMilk-Litmus	20	monoculture	83, REP1, 0%, P1, 9 8, monoculture	130.978	118.108	156.939	157.062	144.333	176.728	0.562582	28	B	86638.9	71250				LM 0230		Lactococcus lactis subsp. lactis	N/A	N/A	N/A
All-P1- 0% - Copie	1	6	FMF1_9770_2022-07-07_12-42-35	554.372	17079.4	48773.5	0.497706	275.914	REP1	0	0	P1	1	5	PCA-SkimMilk-Litmus	20	monoculture	1, REP1, 0%, P1, 1 5, monoculture	158.365	128.924	161.756	239.086	179.148	179.654	0.697801	117	A	11482.3	45000				M35		Carnobacterium divergens	Smoked mussels	N/A	N/A
All-P1- 0% - Copie	2	6	FMF1_9770_2022-07-07_12-42-35	475.176	17088.6	30429.9	0.561987	267.043	REP1	0	0	P1	1	3	PCA-SkimMilk-Litmus	20	monoculture	2, REP1, 0%, P1, 1 3, monoculture	179.258	145.059	171.019	247.111	163.593	161.247	0.635827	11	C	11482.3	26624.8				ATCC 33316		Pediococcus pentosaceus	Dried beer yeast	N/A	N/A
All-P1- 0% - Copie	3	6	FMF1_9770_2022-07-07_12-42-35	221.749	17382.4	67244.8	0.525683	116.57	REP1	0	0	P1	1	7	PCA-SkimMilk-Litmus	20	monoculture	3, REP1, 0%, P1, 1 7, monoculture	170.081	135.946	163.915	200.222	166.062	182.284	0.645664	11	A	11482.3	62500				ATCC 33316		Pediococcus pentosaceus	Dried beer yeast	N/A	N/A
All-P1- 0% - Copie	4	6	FMF1_9770_2022-07-07_12-42-35	744.442	17360	39558.4	0.550801	410.04	REP1	0	0	P1	1	4	PCA-SkimMilk-Litmus	20	monoculture	4, REP1, 0%, P1, 1 4, monoculture	173.47	142.251	175.017	201.111	168.543	191.321	0.655551	110	B	11482.3	36250				ATCC 10863		Lacticaseibacillus rhamnosus	N/A	N/A	N/A
All-P1- 0% - Copie	5	6	FMF1_9770_2022-07-07_12-42-35	712.764	17225.6	21100.8	0.601612	428.807	REP1	0	0	P1	1	2	PCA-SkimMilk-Litmus	20	monoculture	5, REP1, 0%, P1, 1 2, monoculture	173.529	155.005	186.084	202.185	182.136	205.444	0.709704	27	A	11482.3	17820.1				IL 1403		Lactococcus lactis subsp. lactis	Derivative of the strain IL594, isolated from a cheese starter culture	N/A	N/A
All-P1- 0% - Copie	6	6	FMF1_9770_2022-07-07_12-42-35	760.281	26184.5	12221.3	0.541165	411.438	REP1	0	0	P1	2	1	PCA-SkimMilk-Litmus	20	monoculture	6, REP1, 0%, P1, 2 1, monoculture	168.224	139.833	176.586	192.025	162.136	191.086	0.630023	62	C	22964.5	10000				ATCC 334		Lacticaseibacillus paracasei	Emmental cheese	N/A	N/A
All-P1- 0% - Copie	7	6	FMF1_9770_2022-07-07_12-42-35	696.924	26275.2	39468.8	0.499514	348.124	REP1	0	0	P1	2	4	PCA-SkimMilk-Litmus	20	monoculture	7, REP1, 0%, P1, 2 4, monoculture	158.473	129.378	165.582	184.605	150.049	179.457	0.58187	103	B	22964.5	36250				ATCC 8530		Lacticaseibacillus rhamnosus	human gastrointestinal tract	N/A	N/A
All-P1- 0% - Copie	8	6	FMF1_9770_2022-07-07_12-42-35	823.638	26051.2	75891.2	0.52651	433.654	REP1	0	0	P1	2	8	PCA-SkimMilk-Litmus	20	monoculture	8, REP1, 0%, P1, 2 8, monoculture	163.498	136.154	170.386	200.938	172	197.951	0.669323	111	A	22964.5	71250				ATCC 13075		Lacticaseibacillus rhamnosus	Ripening Swiss cheese	N/A	N/A
All-P1- 0% - Copie	9	6	FMF1_9770_2022-07-07_12-42-35	459.337	26342	57789.5	0.54277	249.314	REP1	0	0	P1	2	6	PCA-SkimMilk-Litmus	20	monoculture	9, REP1, 0%, P1, 2 6, monoculture	173.93	140.235	166.111	249.778	174.284	169.889	0.678422	12	B	22964.5	52273.5				ATCC 43920		Lactococcus raffinolactis	Raw milk	N/A	N/A
All-P1- 0% - Copie	10	6	FMF1_9770_2022-07-07_12-42-35	728.603	26409.6	48921.6	0.502469	366.1	REP1	0	0	P1	2	5	PCA-SkimMilk-Litmus	20	monoculture	10, REP1, 0%, P1, 2 5, monoculture	158.859	130.12	165.692	193.852	161.198	188.309	0.626285	53	C	22964.5	45000				UL12		Lactobacillus delbrueckii subsp. bulgaricus	Cheddar cheese	N/A	N/A
All-P1- 0% - Copie	11	6	FMF1_9770_2022-07-07_12-42-35	823.638	26656	66572.8	0.523995	431.583	REP1	0	0	P1	2	7	PCA-SkimMilk-Litmus	20	monoculture	11, REP1, 0%, P1, 2 7, monoculture	164.303	135.523	170.143	167.568	137.049	171.543	0.530077	101	C	22964.5	62500				ATCC 15009		Lactobacillus helveticus	Emmental cheese	N/A	N/A
All-P1- 0% - Copie	12	6	FMF1_9770_2022-07-07_12-42-35	791.96	35347.2	30307.2	0.467171	369.98	REP1	0	0	P1	3	3	PCA-SkimMilk-Litmus	20	monoculture	12, REP1, 0%, P1, 3 3, monoculture	149.601	121.26	160.845	186.531	151.309	180.753	0.586887	22	C	31663.2	26624.8				UL 719		Lactococcus lactis subsp. lactis bv. diacetylactis	Raw milk cheese	N/A	N/A
All-P1- 0% - Copie	13	6	FMF1_9770_2022-07-07_12-42-35	728.603	35212.8	11603.2	0.507734	369.937	REP1	0	0	P1	3	1	PCA-SkimMilk-Litmus	20	monoculture	13, REP1, 0%, P1, 3 1, monoculture	159.021	131.441	170.634	197.951	170.63	199.531	0.663863	111	C	31663.2	10000				ATCC 13075		Lacticaseibacillus rhamnosus	Ripening Swiss cheese	N/A	N/A
All-P1- 0% - Copie	14	6	FMF1_9770_2022-07-07_12-42-35	855.316	35750.4	48652.8	0.490091	419.183	REP1	0	0	P1	3	5	PCA-SkimMilk-Litmus	20	monoculture	14, REP1, 0%, P1, 3 5, monoculture	154.762	127.013	163.45	171.123	139.889	173.173	0.54139	110	C	31663.2	45000				ATCC 10863		Lacticaseibacillus rhamnosus	N/A	N/A	N/A
All-P1- 0% - Copie	15	6	FMF1_9770_2022-07-07_12-42-35	807.799	35616	21526.4	0.496059	400.716	REP1	0	0	P1	3	2	PCA-SkimMilk-Litmus	20	monoculture	15, REP1, 0%, P1, 3 2, monoculture	151.913	128.511	167.707	199.086	171.519	194.79	0.667404	52	B	31663.2	17820.1				ATCC 11842		Lactobacillus delbrueckii subsp. bulgaricus	Bulgarian yogurt	N/A	N/A
All-P1- 0% - Copie	16	6	FMF1_9770_2022-07-07_12-42-35	649.407	35504	67065.6	0.495959	322.079	REP1	0	0	P1	3	7	PCA-SkimMilk-Litmus	20	monoculture	16, REP1, 0%, P1, 3 7, monoculture	150.741	128.486	164.7	182.605	160.37	187.951	0.62299	21	A	31663.2	62500				KB		Lactococcus cremoris	Commercial starter	N/A	N/A
All-P1- 0% - Copie	17	6	FMF1_9770_2022-07-07_12-42-35	570.211	44414.4	21128.8	0.464409	264.811	REP1	0	0	P1	4	2	PCA-SkimMilk-Litmus	20	monoculture	17, REP1, 0%, P1, 4 2, monoculture	145.199	120.567	162.266	248.247	224.864	234.309	0.879937	20	B	41057.8	17820.1				ATCC 19257		Lactococcus cremoris	Cheese	N/A	N/A
All-P1- 0% - Copie	18	6	FMF1_9770_2022-07-07_12-42-35	681.085	44464	30217.6	0.495185	337.263	REP1	0	0	P1	4	3	PCA-SkimMilk-Litmus	20	monoculture	18, REP1, 0%, P1, 4 3, monoculture	155.799	128.291	166.475	181.679	147.877	181.235	0.573213	156	C	41057.8	26624.8				7311		Lactococcus cremoris	Dairy starter	N/A	N/A
All-P1- 0% - Copie	19	6	FMF1_9770_2022-07-07_12-42-35	538.533	44548.9	57762.5	0.455223	245.152	REP1	0	0	P1	4	6	PCA-SkimMilk-Litmus	20	monoculture	19, REP1, 0%, P1, 4 6, monoculture	140.38	118.261	158.036	254.716	216.457	217.84	0.846441	20	A	41057.8	52273.5				ATCC 19257		Lactococcus cremoris	Cheese	N/A	N/A
All-P1- 0% - Copie	20	6	FMF1_9770_2022-07-07_12-42-35	807.799	44531.2	75667.2	0.509713	411.746	REP1	0	0	P1	4	8	PCA-SkimMilk-Litmus	20	monoculture	20, REP1, 0%, P1, 4 8, monoculture	161.753	131.938	166.176	197.877	163.63	191.741	0.635975	391	C	41057.8	71250				74309		Lactococcus lactis subsp. lactis	Dairy starter	N/A	N/A
All-P1- 0% - Copie	21	6	FMF1_9770_2022-07-07_12-42-35	570.211	53379.2	30284.8	0.528854	301.558	REP1	0	0	P1	5	3	PCA-SkimMilk-Litmus	20	monoculture	21, REP1, 0%, P1, 5 3, monoculture	157.236	136.742	170.136	189.815	163.16	192.642	0.634106	32	B	49408.5	26624.8				MJC 5		Lactococcus lactis subsp. lactis	Raw milk cheese	N/A	N/A
All-P1- 0% - Copie	22	6	FMF1_9770_2022-07-07_12-42-35	617.728	53699.6	39532.9	0.555404	343.089	REP1	0	0	P1	5	4	PCA-SkimMilk-Litmus	20	monoculture	22, REP1, 0%, P1, 5 4, monoculture	163.993	143.406	175.676	249.222	227.827	233.086	0.891742	27	C	49408.5	36250				IL 1403		Lactococcus lactis subsp. lactis	Derivative of the strain IL594, isolated from a cheese starter culture	N/A	N/A
All-P1- 0% - Copie	23	6	FMF1_9770_2022-07-07_12-42-35	300.945	53760	76787.2	0.457658	137.73	REP1	0	0	P1	5	8	PCA-SkimMilk-Litmus	20	monoculture	23, REP1, 0%, P1, 5 8, monoculture	153.731	118.872	149.795	184.975	147	169.247	0.569721	18	C	49408.5	71250				FYE 41		Streptococcus thermophilus	Commercial starter	N/A	N/A
All-P1- 0% - Copie	24	6	FMF1_9770_2022-07-07_12-42-35	665.246	62608	39379.2	0.51379	341.797	REP1	0	0	P1	6	4	PCA-SkimMilk-Litmus	20	monoculture	24, REP1, 0%, P1, 6 4, monoculture	149.844	132.961	168.964	189.864	172.938	199.531	0.673061	171	C	59151	36250				7328		Lactococcus cremoris	Dairy starter	N/A	N/A
All-P1- 0% - Copie	25	6	FMF1_9770_2022-07-07_12-42-35	681.085	62944	66707.2	0.478023	325.574	REP1	0	0	P1	6	7	PCA-SkimMilk-Litmus	20	monoculture	25, REP1, 0%, P1, 6 7, monoculture	149.043	123.984	160.604	169.494	140.148	171.617	0.542423	155	A	59151	62500				7308		Lactococcus cremoris	Dairy starter	N/A	N/A
All-P1- 0% - Copie	26	6	FMF1_9770_2022-07-07_12-42-35	427.658	72329.6	76160	0.4567	195.312	REP1	0	0	P1	7	8	PCA-SkimMilk-Litmus	20	monoculture	26, REP1, 0%, P1, 7 8, monoculture	152.603	118.632	147.408	190.543	162.901	176.148	0.633073	18	B	68893.5	71250				FYE 41		Streptococcus thermophilus	Commercial starter	N/A	N/A
All-P1- 0% - Copie	27	6	FMF1_9770_2022-07-07_12-42-35	712.764	72128	30396.8	0.440293	313.825	REP1	0	0	P1	7	3	PCA-SkimMilk-Litmus	20	monoculture	27, REP1, 0%, P1, 7 3, monoculture	135.2	114.514	156.14	166.481	143.889	178	0.557326	390	C	68893.5	26624.8				74308		Lactococcus lactis subsp. lactis	Dairy starter	N/A	N/A
All-P1- 0% - Copie	28	6	FMF1_9770_2022-07-07_12-42-35	760.281	72016	67065.6	0.477396	362.955	REP1	0	0	P1	7	7	PCA-SkimMilk-Litmus	20	monoculture	28, REP1, 0%, P1, 7 7, monoculture	149.906	123.826	160.05	194.16	166.802	194.272	0.648615	391	A	68893.5	62500				74309		Lactococcus lactis subsp. lactis	Dairy starter	N/A	N/A
All-P1- 0% - Copie	29	6	FMF1_9770_2022-07-07_12-42-35	617.728	80976	21347.2	0.444841	274.791	REP1	0	0	P1	8	2	PCA-SkimMilk-Litmus	20	monoculture	29, REP1, 0%, P1, 8 2, monoculture	140.217	115.655	158.027	179.963	150.926	185.358	0.585362	110	A	76548.4	17820.1				ATCC 10863		Lacticaseibacillus rhamnosus	N/A	N/A	N/A
All-P1- 0% - Copie	30	6	FMF1_9770_2022-07-07_12-42-35	570.211	81089.4	48685	0.514181	293.192	REP1	0	0	P1	8	5	PCA-SkimMilk-Litmus	20	monoculture	30, REP1, 0%, P1, 8 5, monoculture	171.507	133.06	160.187	251.778	169.247	170.272	0.658354	117	C	76548.4	45000				M35		Carnobacterium divergens	Smoked mussels	N/A	N/A
All-P1- 0% - Copie	31	6	FMF1_9770_2022-07-07_12-42-35	459.337	81580.8	76294.4	0.461331	211.906	REP1	0	0	P1	8	8	PCA-SkimMilk-Litmus	20	monoculture	31, REP1, 0%, P1, 8 8, monoculture	154.348	119.794	149.246	199.284	169.247	182.765	0.658354	11	B	76548.4	71250				ATCC 33316		Pediococcus pentosaceus	Dried beer yeast	N/A	N/A
All-P1- 0% - Copie	32	6	FMF1_9770_2022-07-07_12-42-35	681.085	81183.7	30308.2	0.486571	331.397	REP1	0	0	P1	8	3	PCA-SkimMilk-Litmus	20	monoculture	32, REP1, 0%, P1, 8 3, monoculture	150.548	126.129	164.555	150.914	126.753	164.481	0.489056	21	C	76548.4	26624.8				KB		Lactococcus cremoris	Commercial starter	N/A	N/A
All-P1- 0% - Copie	33	6	FMF1_9770_2022-07-07_12-42-35	649.407	81192.8	39634	0.516368	335.333	REP1	0	0	P1	8	4	PCA-SkimMilk-Litmus	20	monoculture	33, REP1, 0%, P1, 8 4, monoculture	159.958	133.608	169.03	151.679	126.877	161.877	0.489548	62	B	76548.4	36250				ATCC 334		Lacticaseibacillus paracasei	Emmental cheese	N/A	N/A
All-P1- 0% - Copie	34	6	FMF1_9770_2022-07-07_12-42-35	633.568	81513.6	66953.6	0.465229	294.754	REP1	0	0	P1	8	7	PCA-SkimMilk-Litmus	20	monoculture	34, REP1, 0%, P1, 8 7, monoculture	140.16	120.772	157.051	183.679	163.975	187.506	0.637352	52	C	76548.4	62500				ATCC 11842		Lactobacillus delbrueckii subsp. bulgaricus	Bulgarian yogurt	N/A	N/A
All-P1- 0% - Copie	35	6	FMF1_9770_2022-07-07_12-42-35	633.568	90227.1	21250.3	0.532879	337.615	REP1	0	0	P1	9	2	PCA-SkimMilk-Litmus	20	monoculture	35, REP1, 0%, P1, 9 2, monoculture	157.23	137.753	172.877	193.469	172.753	196.346	0.672323	27	B	86638.9	17820.1				IL 1403		Lactococcus lactis subsp. lactis	Derivative of the strain IL594, isolated from a cheese starter culture	N/A	N/A
All-P1- 0% - Copie	36	6	FMF1_9770_2022-07-07_12-42-35	364.301	90585.6	39580.8	0.446618	162.703	REP1	0	0	P1	9	4	PCA-SkimMilk-Litmus	20	monoculture	36, REP1, 0%, P1, 9 4, monoculture	132.775	116.101	157.574	157.79	145.815	172.741	0.564999	465	A	86638.9	36250				29828		Lactococcus lactis subsp. lactis	Dairy starter	N/A	N/A
All-P1- 0% - Copie	37	6	FMF1_9770_2022-07-07_12-42-35	601.889	90316.8	12140.8	0.540999	325.622	REP1	0	0	P1	9	1	PCA-SkimMilk-Litmus	20	monoculture	37, REP1, 0%, P1, 9 1, monoculture	161.822	139.791	175.074	187.481	163.58	192.556	0.635778	32	A	86638.9	10000				MJC 5		Lactococcus lactis subsp. lactis	Raw milk cheese	N/A	N/A
All-P1- 0% - Copie	38	6	FMF1_9770_2022-07-07_12-42-35	807.799	90518.4	48854.4	0.479854	387.626	REP1	0	0	P1	9	5	PCA-SkimMilk-Litmus	20	monoculture	38, REP1, 0%, P1, 9 5, monoculture	149.332	124.443	162.426	167.654	141.531	173.704	0.547932	53	B	86638.9	45000				UL12		Lactobacillus delbrueckii subsp. bulgaricus	Cheddar cheese	N/A	N/A
All-P1- 0% - Copie	39	6	FMF1_9770_2022-07-07_12-42-35	728.603	99209.6	11849.6	0.517849	377.306	REP1	0	0	P1	10	1	PCA-SkimMilk-Litmus	20	monoculture	39, REP1, 0%, P1, 10 1, monoculture	161.841	133.98	173.413	186.309	157.469	189.21	0.611431	102	C	95337.5	10000				ATCC 27773		Lacticaseibacillus rhamnosus	Derived from existing strain	N/A	N/A
All-P1- 0% - Copie	40	6	FMF1_9770_2022-07-07_12-42-35	681.085	99388.8	58016	0.531315	361.871	REP1	0	0	P1	10	6	PCA-SkimMilk-Litmus	20	monoculture	40, REP1, 0%, P1, 10 6, monoculture	161.759	137.36	171.571	195.914	167.914	195.346	0.653042	62	A	95337.5	52273.5				ATCC 334		Lacticaseibacillus paracasei	Emmental cheese	N/A	N/A
All-P1- 0% - Copie	41	6	FMF1_9770_2022-07-07_12-42-35	760.281	99120	76227.2	0.500361	380.415	REP1	0	0	P1	10	8	PCA-SkimMilk-Litmus	20	monoculture	41, REP1, 0%, P1, 10 8, monoculture	156.25	129.591	167.41	171.519	144.605	178.432	0.560179	21	B	95337.5	71250				KB		Lactococcus cremoris	Commercial starter	N/A	N/A
All-P1- 0% - Copie	42	6	FMF1_9770_2022-07-07_12-42-35	934.512	99097.6	30956.8	0.455344	425.525	REP1	0	0	P1	10	3	PCA-SkimMilk-Litmus	20	monoculture	42, REP1, 0%, P1, 10 3, monoculture	140.482	118.291	160.854	140.296	109.481	155.309	0.420245	20	C	95337.5	26624.8				ATCC 19257		Lactococcus cremoris	Cheese	N/A	N/A
All-P1- 0% - Copie	43	6	FMF1_9770_2022-07-07_12-42-35	728.603	108259	66774.4	0.499445	363.897	REP1	0	0	P1	11	7	PCA-SkimMilk-Litmus	20	monoculture	43, REP1, 0%, P1, 11 7, monoculture	145.096	129.361	164.957	141.383	123.864	159.938	0.477547	465	C	105428	62500				29828		Lactococcus lactis subsp. lactis	Dairy starter	N/A	N/A
All-P1- 0% - Copie	44	6	FMF1_9770_2022-07-07_12-42-35	681.085	108685	21235.2	0.553898	377.252	REP1	0	0	P1	11	2	PCA-SkimMilk-Litmus	20	monoculture	44, REP1, 0%, P1, 11 2, monoculture	165.788	143.028	176.094	187.84	162.111	189.963	0.629925	191	A	105428	17820.1				11121		Lactococcus lactis subsp. lactis	Dairy starter	N/A	N/A
All-P1- 0% - Copie	45	6	FMF1_9770_2022-07-07_12-42-35	744.442	108371	57388.8	0.515039	383.416	REP1	0	0	P1	11	6	PCA-SkimMilk-Litmus	20	monoculture	45, REP1, 0%, P1, 11 6, monoculture	156.583	133.275	169.467	189.852	165.284	194.556	0.642566	53	A	105428	52273.5				UL12		Lactobacillus delbrueckii subsp. bulgaricus	Cheddar cheese	N/A	N/A
All-P1- 0% - Copie	46	6	FMF1_9770_2022-07-07_12-42-35	728.603	108601	30385.1	0.55688	405.744	REP1	0	0	P1	11	3	PCA-SkimMilk-Litmus	20	monoculture	46, REP1, 0%, P1, 11 3, monoculture	180.87	143.777	168.267	247.037	181.679	185.975	0.707885	12	C	105428	26624.8				ATCC 43920		Lactococcus raffinolactis	Raw milk	N/A	N/A
All-P1- 0% - Copie	47	6	FMF1_9770_2022-07-07_12-42-35	665.246	117555	21100.8	0.588961	391.804	REP1	0	0	P1	12	2	PCA-SkimMilk-Litmus	20	monoculture	47, REP1, 0%, P1, 12 2, monoculture	181.652	151.829	181.804	199.506	167.321	192.741	0.650681	103	C	114475	17820.1				ATCC 8530		Lacticaseibacillus rhamnosus	human gastrointestinal tract	N/A	N/A
All-P1- 0% - Copie	48	6	FMF1_9770_2022-07-07_12-42-35	538.533	117650	76061.8	0.510126	274.719	REP1	0	0	P1	12	8	PCA-SkimMilk-Litmus	20	monoculture	48, REP1, 0%, P1, 12 8, monoculture	154.861	132.042	164.332	254.864	230.432	230.432	0.90212	52	A	114475	71250				ATCC 11842		Lactobacillus delbrueckii subsp. bulgaricus	Bulgarian yogurt	N/A	N/A
All-P1- 0% - Copie	49	6	FMF1_9770_2022-07-07_12-42-35	728.603	117651	39604.5	0.536669	391.019	REP1	0	0	P1	12	4	PCA-SkimMilk-Litmus	20	monoculture	49, REP1, 0%, P1, 12 4, monoculture	177.066	138.704	163.332	253.099	189.988	187.333	0.740987	18	A	114475	36250				FYE 41		Streptococcus thermophilus	Commercial starter	N/A	N/A
All-P1- 0% - Copie	50	6	FMF1_9770_2022-07-07_12-42-35	776.12	117958	30083.2	0.515505	400.094	REP1	0	0	P1	12	3	PCA-SkimMilk-Litmus	20	monoculture	50, REP1, 0%, P1, 12 3, monoculture	157.123	133.392	169.045	183.963	161.691	189.037	0.628252	22	B	114475	26624.8				UL 719		Lactococcus lactis subsp. lactis bv. diacetylactis	Raw milk cheese	N/A	N/A
All-P1- 0% - Copie	51	6	FMF1_9770_2022-07-07_12-42-35	601.889	117510	67065.6	0.568807	342.359	REP1	0	0	P1	12	7	PCA-SkimMilk-Litmus	20	monoculture	51, REP1, 0%, P1, 12 7, monoculture	180.916	146.771	168.907	243.556	188.173	189.617	0.733756	117	B	114475	62500				M35		Carnobacterium divergens	Smoked mussels	N/A	N/A
All-P1- 0% - Copie	52	6	FMF1_9770_2022-07-07_12-42-35	649.407	118093	12185.6	0.516597	335.481	REP1	0	0	P1	12	1	PCA-SkimMilk-Litmus	20	monoculture	52, REP1, 0%, P1, 12 1, monoculture	171.828	133.666	161.624	173.259	135.765	160.63	0.524962	12	A	114475	10000				ATCC 43920		Lactococcus raffinolactis	Raw milk	N/A	N/A
All-P1- 0% - Copie	53	6	FMF1_9770_2022-07-07_12-42-35	728.603	17113.8	12086	0.509487	371.214	REP1	0	0	P1	1	1	PCA-SkimMilk-Litmus	20	monoculture	53, REP1, 0%, P1, 1 1, monoculture	156.042	131.881	169.144	178.901	145.136	178.198	0.562294	174	C	11482.3	10000				7313		Lactococcus cremoris	Dairy starter	N/A	N/A
All-P1- 0% - Copie	54	6	FMF1_9770_2022-07-07_12-42-35	839.477	44620.8	11894.4	0.477307	400.688	REP1	0	0	P1	4	1	PCA-SkimMilk-Litmus	20	monoculture	54, REP1, 0%, P1, 4 1, monoculture	151.791	123.804	165.374	188.605	151.864	183.827	0.5891	134	C	41057.8	10000				1919		Lactococcus lactis subsp. lactis	Dairy starter	N/A	N/A
All-P1- 0% - Copie	55	6	FMF1_9770_2022-07-07_12-42-35	601.889	53692.7	12136	0.482136	290.192	REP1	0	0	P1	5	1	PCA-SkimMilk-Litmus	20	monoculture	55, REP1, 0%, P1, 5 1, monoculture	152.561	125.016	164.291	177.667	154.259	180.395	0.598642	33	B	49408.5	10000				MJC 8		Lactococcus lactis subsp. lactis	Raw milk cheese	N/A	N/A
All-P1- 0% - Copie	56	6	FMF1_9770_2022-07-07_12-42-35	1789.83	62858.1	12086.4	0.590343	1056.61	REP1	0	0	P1	6	1	PCA-SkimMilk-Litmus	20	monoculture	56, REP1, 0%, P1, 6 1, monoculture	174.404	152.176	181.695	255	253.062	253.864	0.992278	13	C	59151	10000				ATCC 8041		Lactiplantibacillus pentosus	Corn silage	N/A	N/A
All-P1- 0% - Copie	57	6	FMF1_9770_2022-07-07_12-42-35	380.141	81401.6	11513.6	0.444863	169.111	REP1	0	0	P1	8	1	PCA-SkimMilk-Litmus	20	monoculture	57, REP1, 0%, P1, 8 1, monoculture	134.95	115.661	163.078	152.198	134.667	175.914	0.520584	101	B	76548.4	10000				ATCC 15009		Lactobacillus helveticus	Emmental cheese	N/A	N/A
All-P1- 0% - Copie	58	6	FMF1_9770_2022-07-07_12-42-35	601.889	108640	12073.6	0.554532	333.767	REP1	0	0	P1	11	1	PCA-SkimMilk-Litmus	20	monoculture	58, REP1, 0%, P1, 11 1, monoculture	167.229	143.188	177.22	192.704	169.099	195.148	0.657764	191	C	105428	10000				11121		Lactococcus lactis subsp. lactis	Dairy starter	N/A	N/A
All-P1- 0% - Copie	59	6	FMF1_9770_2022-07-07_12-42-35	617.728	53603.2	21369.6	0.490516	303.006	REP1	0	0	P1	5	2	PCA-SkimMilk-Litmus	20	monoculture	59, REP1, 0%, P1, 5 2, monoculture	146.371	127.12	164.713	208.148	185.988	208.358	0.72505	33	A	49408.5	17820.1				MJC 8		Lactococcus lactis subsp. lactis	Raw milk cheese	N/A	N/A
All-P1- 0% - Copie	60	6	FMF1_9770_2022-07-07_12-42-35	934.512	72528	21345.9	0.585144	546.824	REP1	0	0	P1	7	2	PCA-SkimMilk-Litmus	20	monoculture	60, REP1, 0%, P1, 7 2, monoculture	163.69	150.871	179.645	255	255	255	1	156	A	68893.5	17820.1				7311		Lactococcus cremoris	Dairy starter	N/A	N/A
All-P1- 0% - Copie	61	6	FMF1_9770_2022-07-07_12-42-35	237.588	99388.8	21616	0.452885	107.6	REP1	0	0	P1	10	2	PCA-SkimMilk-Litmus	20	monoculture	61, REP1, 0%, P1, 10 2, monoculture	136.153	117.674	160.173	193.099	174.568	202.951	0.679553	392	B	95337.5	17820.1				74310		Lactococcus lactis subsp. lactis	Dairy starter	N/A	N/A
All-P1- 0% - Copie	62	6	FMF1_9770_2022-07-07_12-42-35	348.462	62787.2	30307.2	0.43656	152.125	REP1	0	0	P1	6	3	PCA-SkimMilk-Litmus	20	monoculture	62, REP1, 0%, P1, 6 3, monoculture	129.671	113.576	157.639	168.494	152.815	187.198	0.592888	103	A	59151	26624.8				ATCC 8530		Lacticaseibacillus rhamnosus	human gastrointestinal tract	N/A	N/A
All-P1- 0% - Copie	63	6	FMF1_9770_2022-07-07_12-42-35	459.337	35056	39356.8	0.524484	240.915	REP1	0	0	P1	3	4	PCA-SkimMilk-Litmus	20	monoculture	63, REP1, 0%, P1, 3 4, monoculture	162.913	135.646	170.981	188.938	160.654	188.852	0.624121	22	A	31663.2	36250				UL 719		Lactococcus lactis subsp. lactis bv. diacetylactis	Raw milk cheese	N/A	N/A
All-P1- 0% - Copie	64	6	FMF1_9770_2022-07-07_12-42-35	475.176	72083.2	39334.4	0.459106	218.156	REP1	0	0	P1	7	4	PCA-SkimMilk-Litmus	20	monoculture	64, REP1, 0%, P1, 7 4, monoculture	139.027	119.236	159.83	167.543	146.383	180.914	0.567262	155	B	68893.5	36250				7308		Lactococcus cremoris	Dairy starter	N/A	N/A
All-P1- 0% - Copie	65	6	FMF1_9770_2022-07-07_12-42-35	237.588	90249.6	30329.6	0.631719	150.089	REP1	0	0	P1	9	3	PCA-SkimMilk-Litmus	20	monoculture	65, REP1, 0%, P1, 9 3, monoculture	174.029	162.561	191.606	215.358	208.346	228.815	0.814126	28	C	86638.9	26624.8				LM 0230		Lactococcus lactis subsp. lactis	N/A	N/A	N/A
All-P1- 0% - Copie	66	6	FMF1_9770_2022-07-07_12-42-35	554.372	44643.2	48406.4	0.472574	261.982	REP1	0	0	P1	4	5	PCA-SkimMilk-Litmus	20	monoculture	66, REP1, 0%, P1, 4 5, monoculture	147.402	122.616	160.827	172.975	145.716	177.951	0.564606	111	B	41057.8	45000				ATCC 13075		Lacticaseibacillus rhamnosus	Ripening Swiss cheese	N/A	N/A
All-P1- 0% - Copie	67	6	FMF1_9770_2022-07-07_12-42-35	1678.95	62937.4	48377.6	0.54778	919.698	REP1	0	0	P1	6	5	PCA-SkimMilk-Litmus	20	monoculture	67, REP1, 0%, P1, 6 5, monoculture	159.468	141.493	172.631	254.037	252.037	253.037	0.988195	13	A	59151	45000				ATCC 8041		Lactiplantibacillus pentosus	Corn silage	N/A	N/A
All-P1- 0% - Copie	68	6	FMF1_9770_2022-07-07_12-42-35	522.693	99478.4	48473.6	0.501413	262.085	REP1	0	0	P1	10	5	PCA-SkimMilk-Litmus	20	monoculture	68, REP1, 0%, P1, 10 5, monoculture	152.777	129.855	168.042	198.778	171.531	200.37	0.667454	390	B	95337.5	45000				74308		Lactococcus lactis subsp. lactis	Dairy starter	N/A	N/A
All-P1- 0% - Copie	69	6	FMF1_9770_2022-07-07_12-42-35	586.05	108394	48742.4	0.535139	313.618	REP1	0	0	P1	11	5	PCA-SkimMilk-Litmus	20	monoculture	69, REP1, 0%, P1, 11 5, monoculture	163.918	138.32	172.961	189.42	164.728	191.099	0.640352	191	B	105428	45000				11121		Lactococcus lactis subsp. lactis	Dairy starter	N/A	N/A
All-P1- 0% - Copie	70	6	FMF1_9770_2022-07-07_12-42-35	1710.63	117402	48528.9	0.583869	998.785	REP1	0	0	P1	12	5	PCA-SkimMilk-Litmus	20	monoculture	70, REP1, 0%, P1, 12 5, monoculture	172.084	150.551	178.048	254.852	252.938	253.864	0.991786	13	B	114475	45000				ATCC 8041		Lactiplantibacillus pentosus	Corn silage	N/A	N/A
All-P1- 0% - Copie	71	6	FMF1_9770_2022-07-07_12-42-35	253.427	44665.6	49369.6	0.513807	130.213	REP1	0	0	P1	4	5	PCA-SkimMilk-Litmus	20	monoculture	71, REP1, 0%, P1, 4 5, monoculture	153.956	132.966	168.537	184.84	161.815	190.765	0.628744	111	B	41057.8	45000				ATCC 13075		Lacticaseibacillus rhamnosus	Ripening Swiss cheese	N/A	N/A
All-P1- 0% - Copie	72	6	FMF1_9770_2022-07-07_12-42-35	348.462	35817.6	39849.6	0.514579	179.311	REP1	0	0	P1	3	4	PCA-SkimMilk-Litmus	20	monoculture	72, REP1, 0%, P1, 3 4, monoculture	161.08	133.159	168.798	189.642	152.741	183.296	0.592593	22	A	31663.2	36250				UL 719		Lactococcus lactis subsp. lactis bv. diacetylactis	Raw milk cheese	N/A	N/A
All-P1- 0% - Copie	73	6	FMF1_9770_2022-07-07_12-42-35	649.407	53558.4	57859.2	0.554432	360.052	REP1	0	0	P1	5	6	PCA-SkimMilk-Litmus	20	monoculture	73, REP1, 0%, P1, 5 6, monoculture	160.268	143.162	174.521	175.679	157.617	185.778	0.612021	33	C	49408.5	52273.5				MJC 8		Lactococcus lactis subsp. lactis	Raw milk cheese	N/A	N/A
All-P1- 0% - Copie	74	6	FMF1_9770_2022-07-07_12-42-35	633.568	90496	57769.6	0.496927	314.837	REP1	0	0	P1	9	6	PCA-SkimMilk-Litmus	20	monoculture	74, REP1, 0%, P1, 9 6, monoculture	150.75	128.729	165.617	175.284	149.111	181.802	0.578132	174	A	86638.9	52273.5				7313		Lactococcus cremoris	Dairy starter	N/A	N/A
All-P1- 0% - Copie	75	6	FMF1_9770_2022-07-07_12-42-35	728.603	117398	57500.8	0.511181	372.448	REP1	0	0	P1	12	6	PCA-SkimMilk-Litmus	20	monoculture	75, REP1, 0%, P1, 12 6, monoculture	164.62	132.306	167.474	179.136	147.568	179.704	0.571984	134	A	114475	52273.5				1919		Lactococcus lactis subsp. lactis	Dairy starter	N/A	N/A
All-P1- 0% - Copie	76	6	FMF1_9770_2022-07-07_12-42-35	1773.99	81468.7	57792.1	0.702084	1245.49	REP1	0	0	P1	8	6	PCA-SkimMilk-Litmus	20	monoculture	76, REP1, 0%, P1, 8 6, monoculture	189.903	180.223	198.522	254.185	254.136	252.704	0.996557	156	B	76548.4	52273.5				7311		Lactococcus cremoris	Dairy starter	N/A	N/A
All-P1- 0% - Copie	77	6	FMF1_9770_2022-07-07_12-42-35	364.301	44486.4	67244.8	0.485238	176.773	REP1	0	0	P1	4	7	PCA-SkimMilk-Litmus	20	monoculture	77, REP1, 0%, P1, 4 7, monoculture	143.714	125.795	164.193	175.741	158.407	188.889	0.615169	465	B	41057.8	62500				29828		Lactococcus lactis subsp. lactis	Dairy starter	N/A	N/A
All-P1- 0% - Copie	78	6	FMF1_9770_2022-07-07_12-42-35	712.764	53939.2	66886.4	0.528834	376.934	REP1	0	0	P1	5	7	PCA-SkimMilk-Litmus	20	monoculture	78, REP1, 0%, P1, 5 7, monoculture	164.773	136.737	168.793	193.704	161.617	188.222	0.627957	391	B	49408.5	62500				74309		Lactococcus lactis subsp. lactis	Dairy starter	N/A	N/A
All-P1- 0% - Copie	79	6	FMF1_9770_2022-07-07_12-42-35	522.693	90169.9	66893.8	0.616773	322.383	REP1	0	0	P1	9	7	PCA-SkimMilk-Litmus	20	monoculture	79, REP1, 0%, P1, 9 7, monoculture	180.23	158.81	185.095	169.531	146.543	172.506	0.567901	32	C	86638.9	62500				MJC 5		Lactococcus lactis subsp. lactis	Raw milk cheese	N/A	N/A
All-P1- 0% - Copie	80	6	FMF1_9770_2022-07-07_12-42-35	380.141	35504	76339.2	0.496586	188.773	REP1	0	0	P1	3	8	PCA-SkimMilk-Litmus	20	monoculture	80, REP1, 0%, P1, 3 8, monoculture	154.925	128.643	163.158	201.531	166.617	192.222	0.647878	174	B	31663.2	71250				7313		Lactococcus cremoris	Dairy starter	N/A	N/A
All-P1- 0% - Copie	81	6	FMF1_9770_2022-07-07_12-42-35	332.623	62451.2	76227.2	0.620692	206.456	REP1	0	0	P1	6	8	PCA-SkimMilk-Litmus	20	monoculture	81, REP1, 0%, P1, 6 8, monoculture	183.778	159.794	187.388	214.099	180.494	206.926	0.703163	134	B	59151	71250				1919		Lactococcus lactis subsp. lactis	Dairy starter	N/A	N/A
All-P1- 0% - Copie	82	6	FMF1_9770_2022-07-07_12-42-35	142.553	108438	76182.4	0.514621	73.3607	REP1	0	0	P1	11	8	PCA-SkimMilk-Litmus	20	monoculture	82, REP1, 0%, P1, 11 8, monoculture	150.161	133.17	168.701	200.086	184.321	208.914	0.71841	392	A	105428	71250				74310		Lactococcus lactis subsp. lactis	Dairy starter	N/A	N/A
All-P1- 0% - Copie	83	6	FMF1_9770_2022-07-07_12-42-35	174.231	90742.4	76115.2	0.500511	87.2045	REP1	0	0	P1	9	8	PCA-SkimMilk-Litmus	20	monoculture	83, REP1, 0%, P1, 9 8, monoculture	146.195	129.628	168.368	176.741	160.086	193.728	0.621858	28	B	86638.9	71250				LM 0230		Lactococcus lactis subsp. lactis	N/A	N/A	N/A
All-P1- 0% - Copie	1	7	GMF1_9815_2022-07-07_16-50-55	586.05	17079.4	48773.5	0.495734	290.525	REP1	0	0	P1	1	5	PCA-SkimMilk-Litmus	20	monoculture	1, REP1, 0%, P1, 1 5, monoculture	161.294	129.438	160.294	240.259	177.716	176.864	0.689623	117	A	11482.3	45000				M35		Carnobacterium divergens	Smoked mussels	N/A	N/A
All-P1- 0% - Copie	2	7	GMF1_9815_2022-07-07_16-50-55	491.015	17088.6	30429.9	0.565197	277.52	REP1	0	0	P1	1	3	PCA-SkimMilk-Litmus	20	monoculture	2, REP1, 0%, P1, 1 3, monoculture	182.421	146.734	170.255	249	167.79	162.654	0.64976	11	C	11482.3	26624.8				ATCC 33316		Pediococcus pentosaceus	Dried beer yeast	N/A	N/A
All-P1- 0% - Copie	3	7	GMF1_9815_2022-07-07_16-50-55	253.427	17382.4	67244.8	0.522655	132.455	REP1	0	0	P1	1	7	PCA-SkimMilk-Litmus	20	monoculture	3, REP1, 0%, P1, 1 7, monoculture	171.467	136.141	162.111	209.802	173.148	184.877	0.671278	11	A	11482.3	62500				ATCC 33316		Pediococcus pentosaceus	Dried beer yeast	N/A	N/A
All-P1- 0% - Copie	4	7	GMF1_9815_2022-07-07_16-50-55	760.281	17360	39558.4	0.542238	412.254	REP1	0	0	P1	1	4	PCA-SkimMilk-Litmus	20	monoculture	4, REP1, 0%, P1, 1 4, monoculture	173.475	141.017	173.126	200.296	164.988	189.704	0.638505	110	B	11482.3	36250				ATCC 10863		Lacticaseibacillus rhamnosus	N/A	N/A	N/A
All-P1- 0% - Copie	5	7	GMF1_9815_2022-07-07_16-50-55	712.764	17225.6	21100.8	0.593485	423.014	REP1	0	0	P1	1	2	PCA-SkimMilk-Litmus	20	monoculture	5, REP1, 0%, P1, 1 2, monoculture	172.339	153.778	184.175	200.198	181.519	204.407	0.704894	27	A	11482.3	17820.1				IL 1403		Lactococcus lactis subsp. lactis	Derivative of the strain IL594, isolated from a cheese starter culture	N/A	N/A
All-P1- 0% - Copie	6	7	GMF1_9815_2022-07-07_16-50-55	760.281	26184.5	12221.3	0.53306	405.275	REP1	0	0	P1	2	1	PCA-SkimMilk-Litmus	20	monoculture	6, REP1, 0%, P1, 2 1, monoculture	168.198	138.732	174.957	191.259	159.728	189.778	0.617383	62	C	22964.5	10000				ATCC 334		Lacticaseibacillus paracasei	Emmental cheese	N/A	N/A
All-P1- 0% - Copie	7	7	GMF1_9815_2022-07-07_16-50-55	696.924	26275.2	39468.8	0.489022	340.811	REP1	0	0	P1	2	4	PCA-SkimMilk-Litmus	20	monoculture	7, REP1, 0%, P1, 2 4, monoculture	158.94	127.766	163.454	184.679	145.704	176.975	0.561059	103	B	22964.5	36250				ATCC 8530		Lacticaseibacillus rhamnosus	human gastrointestinal tract	N/A	N/A
All-P1- 0% - Copie	8	7	GMF1_9815_2022-07-07_16-50-55	823.638	26051.2	75891.2	0.519926	428.231	REP1	0	0	P1	2	8	PCA-SkimMilk-Litmus	20	monoculture	8, REP1, 0%, P1, 2 8, monoculture	163.74	135.462	168.734	200.605	170.099	195.444	0.659031	111	A	22964.5	71250				ATCC 13075		Lacticaseibacillus rhamnosus	Ripening Swiss cheese	N/A	N/A
All-P1- 0% - Copie	9	7	GMF1_9815_2022-07-07_16-50-55	475.176	26342	57789.5	0.547497	260.157	REP1	0	0	P1	2	6	PCA-SkimMilk-Litmus	20	monoculture	9, REP1, 0%, P1, 2 6, monoculture	177.226	142.327	165.649	251.605	177.63	172.049	0.689276	12	B	22964.5	52273.5				ATCC 43920		Lactococcus raffinolactis	Raw milk	N/A	N/A
All-P1- 0% - Copie	10	7	GMF1_9815_2022-07-07_16-50-55	744.442	26409.6	48921.6	0.494437	368.08	REP1	0	0	P1	2	5	PCA-SkimMilk-Litmus	20	monoculture	10, REP1, 0%, P1, 2 5, monoculture	159.566	129.115	163.796	193.531	157.383	184.753	0.607963	53	C	22964.5	45000				UL12		Lactobacillus delbrueckii subsp. bulgaricus	Cheddar cheese	N/A	N/A
All-P1- 0% - Copie	11	7	GMF1_9815_2022-07-07_16-50-55	839.477	26656	66572.8	0.513467	431.044	REP1	0	0	P1	2	7	PCA-SkimMilk-Litmus	20	monoculture	11, REP1, 0%, P1, 2 7, monoculture	164.33	133.853	168.015	167.889	136.148	168.79	0.522683	101	C	22964.5	62500				ATCC 15009		Lactobacillus helveticus	Emmental cheese	N/A	N/A
All-P1- 0% - Copie	12	7	GMF1_9815_2022-07-07_16-50-55	791.96	35347.2	30307.2	0.456002	361.135	REP1	0	0	P1	3	3	PCA-SkimMilk-Litmus	20	monoculture	12, REP1, 0%, P1, 3 3, monoculture	149.651	119.544	158.358	187.136	148.086	177.704	0.570628	22	C	31663.2	26624.8				UL 719		Lactococcus lactis subsp. lactis bv. diacetylactis	Raw milk cheese	N/A	N/A
All-P1- 0% - Copie	13	7	GMF1_9815_2022-07-07_16-50-55	712.764	35212.8	11603.2	0.497921	354.9	REP1	0	0	P1	3	1	PCA-SkimMilk-Litmus	20	monoculture	13, REP1, 0%, P1, 3 1, monoculture	159.47	129.982	168.576	197.358	168.988	196.988	0.654569	111	C	31663.2	10000				ATCC 13075		Lacticaseibacillus rhamnosus	Ripening Swiss cheese	N/A	N/A
All-P1- 0% - Copie	14	7	GMF1_9815_2022-07-07_16-50-55	855.316	35750.4	48652.8	0.478682	409.425	REP1	0	0	P1	3	5	PCA-SkimMilk-Litmus	20	monoculture	14, REP1, 0%, P1, 3 5, monoculture	154.757	125.192	161.569	171.358	140.272	171.753	0.539243	110	C	31663.2	45000				ATCC 10863		Lacticaseibacillus rhamnosus	N/A	N/A	N/A
All-P1- 0% - Copie	15	7	GMF1_9815_2022-07-07_16-50-55	839.477	35616	21526.4	0.493593	414.36	REP1	0	0	P1	3	2	PCA-SkimMilk-Litmus	20	monoculture	15, REP1, 0%, P1, 3 2, monoculture	153.933	128.905	166.938	206.753	176.407	199.864	0.684367	52	B	31663.2	17820.1				ATCC 11842		Lactobacillus delbrueckii subsp. bulgaricus	Bulgarian yogurt	N/A	N/A
All-P1- 0% - Copie	16	7	GMF1_9815_2022-07-07_16-50-55	649.407	35504	67065.6	0.487057	316.298	REP1	0	0	P1	3	7	PCA-SkimMilk-Litmus	20	monoculture	16, REP1, 0%, P1, 3 7, monoculture	150.561	127.277	163.145	178.704	158.593	183.531	0.612822	21	A	31663.2	62500				KB		Lactococcus cremoris	Commercial starter	N/A	N/A
All-P1- 0% - Copie	17	7	GMF1_9815_2022-07-07_16-50-55	617.728	44414.4	21128.8	0.463347	286.223	REP1	0	0	P1	4	2	PCA-SkimMilk-Litmus	20	monoculture	17, REP1, 0%, P1, 4 2, monoculture	147.448	121.373	161.553	247.815	221.568	231.123	0.865735	20	B	41057.8	17820.1				ATCC 19257		Lactococcus cremoris	Cheese	N/A	N/A
All-P1- 0% - Copie	18	7	GMF1_9815_2022-07-07_16-50-55	681.085	44464	30217.6	0.485784	330.861	REP1	0	0	P1	4	3	PCA-SkimMilk-Litmus	20	monoculture	18, REP1, 0%, P1, 4 3, monoculture	156.3	126.96	164.627	180.148	144.309	177.037	0.555456	156	C	41057.8	26624.8				7311		Lactococcus cremoris	Dairy starter	N/A	N/A
All-P1- 0% - Copie	19	7	GMF1_9815_2022-07-07_16-50-55	570.211	44548.9	57762.5	0.453664	258.684	REP1	0	0	P1	4	6	PCA-SkimMilk-Litmus	20	monoculture	19, REP1, 0%, P1, 4 6, monoculture	142.796	118.962	157.452	254.531	208.926	210.062	0.814964	20	A	41057.8	52273.5				ATCC 19257		Lactococcus cremoris	Cheese	N/A	N/A
All-P1- 0% - Copie	20	7	GMF1_9815_2022-07-07_16-50-55	807.799	44531.2	75667.2	0.499266	403.307	REP1	0	0	P1	4	8	PCA-SkimMilk-Litmus	20	monoculture	20, REP1, 0%, P1, 4 8, monoculture	161.252	130.317	164.387	196.975	160.914	189.63	0.622143	391	C	41057.8	71250				74309		Lactococcus lactis subsp. lactis	Dairy starter	N/A	N/A
All-P1- 0% - Copie	21	7	GMF1_9815_2022-07-07_16-50-55	570.211	53379.2	30284.8	0.520843	296.99	REP1	0	0	P1	5	3	PCA-SkimMilk-Litmus	20	monoculture	21, REP1, 0%, P1, 5 3, monoculture	157.761	135.69	168.989	190	160.778	189.42	0.621598	32	B	49408.5	26624.8				MJC 5		Lactococcus lactis subsp. lactis	Raw milk cheese	N/A	N/A
All-P1- 0% - Copie	22	7	GMF1_9815_2022-07-07_16-50-55	649.407	53699.6	39532.9	0.554806	360.295	REP1	0	0	P1	5	4	PCA-SkimMilk-Litmus	20	monoculture	22, REP1, 0%, P1, 5 4, monoculture	166.735	144.147	175.862	250.383	224.877	230.926	0.879022	27	C	49408.5	36250				IL 1403		Lactococcus lactis subsp. lactis	Derivative of the strain IL594, isolated from a cheese starter culture	N/A	N/A
All-P1- 0% - Copie	23	7	GMF1_9815_2022-07-07_16-50-55	380.141	53760	76787.2	0.453117	172.248	REP1	0	0	P1	5	8	PCA-SkimMilk-Litmus	20	monoculture	23, REP1, 0%, P1, 5 8, monoculture	155.119	118.826	147.803	199.852	158.691	174.642	0.613218	18	C	49408.5	71250				FYE 41		Streptococcus thermophilus	Commercial starter	N/A	N/A
All-P1- 0% - Copie	24	7	GMF1_9815_2022-07-07_16-50-55	681.085	62608	39379.2	0.507936	345.948	REP1	0	0	P1	6	4	PCA-SkimMilk-Litmus	20	monoculture	24, REP1, 0%, P1, 6 4, monoculture	150.537	132.476	168.297	191.198	172.889	200.148	0.670237	171	C	59151	36250				7328		Lactococcus cremoris	Dairy starter	N/A	N/A
All-P1- 0% - Copie	25	7	GMF1_9815_2022-07-07_16-50-55	696.924	62944	66707.2	0.468936	326.813	REP1	0	0	P1	6	7	PCA-SkimMilk-Litmus	20	monoculture	25, REP1, 0%, P1, 6 7, monoculture	149.213	122.765	158.723	168.815	141.877	170.852	0.545689	155	A	59151	62500				7308		Lactococcus cremoris	Dairy starter	N/A	N/A
All-P1- 0% - Copie	26	7	GMF1_9815_2022-07-07_16-50-55	459.337	72329.6	76160	0.45355	208.332	REP1	0	0	P1	7	8	PCA-SkimMilk-Litmus	20	monoculture	26, REP1, 0%, P1, 7 8, monoculture	153.843	118.934	145.701	198.963	168.975	177.889	0.654519	18	B	68893.5	71250				FYE 41		Streptococcus thermophilus	Commercial starter	N/A	N/A
All-P1- 0% - Copie	27	7	GMF1_9815_2022-07-07_16-50-55	712.764	72128	30396.8	0.430214	306.641	REP1	0	0	P1	7	3	PCA-SkimMilk-Litmus	20	monoculture	27, REP1, 0%, P1, 7 3, monoculture	135.794	113.123	154.731	173.099	148.309	183.198	0.571521	390	C	68893.5	26624.8				74308		Lactococcus lactis subsp. lactis	Dairy starter	N/A	N/A
All-P1- 0% - Copie	28	7	GMF1_9815_2022-07-07_16-50-55	760.281	72016	67065.6	0.471767	358.676	REP1	0	0	P1	7	7	PCA-SkimMilk-Litmus	20	monoculture	28, REP1, 0%, P1, 7 7, monoculture	151.173	123.47	158.923	195.827	166.728	192.309	0.645496	391	A	68893.5	62500				74309		Lactococcus lactis subsp. lactis	Dairy starter	N/A	N/A
All-P1- 0% - Copie	29	7	GMF1_9815_2022-07-07_16-50-55	617.728	80976	21347.2	0.436424	269.592	REP1	0	0	P1	8	2	PCA-SkimMilk-Litmus	20	monoculture	29, REP1, 0%, P1, 8 2, monoculture	140.387	114.67	156.156	181.926	149.741	183.272	0.577272	110	A	76548.4	17820.1				ATCC 10863		Lacticaseibacillus rhamnosus	N/A	N/A	N/A
All-P1- 0% - Copie	30	7	GMF1_9815_2022-07-07_16-50-55	601.889	81089.4	48685	0.518256	311.933	REP1	0	0	P1	8	5	PCA-SkimMilk-Litmus	20	monoculture	30, REP1, 0%, P1, 8 5, monoculture	175.216	135.046	159.358	252.407	170.617	167.852	0.661114	117	C	76548.4	45000				M35		Carnobacterium divergens	Smoked mussels	N/A	N/A
All-P1- 0% - Copie	31	7	GMF1_9815_2022-07-07_16-50-55	491.015	81580.8	76294.4	0.457219	224.501	REP1	0	0	P1	8	8	PCA-SkimMilk-Litmus	20	monoculture	31, REP1, 0%, P1, 8 8, monoculture	155.294	119.847	147.011	208.222	175.716	185.333	0.681591	11	B	76548.4	71250				ATCC 33316		Pediococcus pentosaceus	Dried beer yeast	N/A	N/A
All-P1- 0% - Copie	32	7	GMF1_9815_2022-07-07_16-50-55	681.085	81183.7	30308.2	0.475131	323.605	REP1	0	0	P1	8	3	PCA-SkimMilk-Litmus	20	monoculture	32, REP1, 0%, P1, 8 3, monoculture	149.918	124.308	162.384	148.716	124.099	159.914	0.474292	21	C	76548.4	26624.8				KB		Lactococcus cremoris	Commercial starter	N/A	N/A
All-P1- 0% - Copie	33	7	GMF1_9815_2022-07-07_16-50-55	665.246	81192.8	39634	0.509123	338.692	REP1	0	0	P1	8	4	PCA-SkimMilk-Litmus	20	monoculture	33, REP1, 0%, P1, 8 4, monoculture	160.933	132.772	167.532	154	125.914	160.074	0.481581	62	B	76548.4	36250				ATCC 334		Lacticaseibacillus paracasei	Emmental cheese	N/A	N/A
All-P1- 0% - Copie	34	7	GMF1_9815_2022-07-07_16-50-55	649.407	81513.6	66953.6	0.462448	300.317	REP1	0	0	P1	8	7	PCA-SkimMilk-Litmus	20	monoculture	34, REP1, 0%, P1, 8 7, monoculture	142.234	121.15	156.959	192.642	172.531	193.185	0.668799	52	C	76548.4	62500				ATCC 11842		Lactobacillus delbrueckii subsp. bulgaricus	Bulgarian yogurt	N/A	N/A
All-P1- 0% - Copie	35	7	GMF1_9815_2022-07-07_16-50-55	665.246	90227.1	21250.3	0.53268	354.363	REP1	0	0	P1	9	2	PCA-SkimMilk-Litmus	20	monoculture	35, REP1, 0%, P1, 9 2, monoculture	159.083	138.637	172.844	195.975	173.864	197.457	0.674153	27	B	86638.9	17820.1				IL 1403		Lactococcus lactis subsp. lactis	Derivative of the strain IL594, isolated from a cheese starter culture	N/A	N/A
All-P1- 0% - Copie	36	7	GMF1_9815_2022-07-07_16-50-55	364.301	90585.6	39580.8	0.440318	160.408	REP1	0	0	P1	9	4	PCA-SkimMilk-Litmus	20	monoculture	36, REP1, 0%, P1, 9 4, monoculture	132.709	115.639	156.278	167.383	154.938	179.247	0.598146	465	A	86638.9	36250				29828		Lactococcus lactis subsp. lactis	Dairy starter	N/A	N/A
All-P1- 0% - Copie	37	7	GMF1_9815_2022-07-07_16-50-55	601.889	90316.8	12140.8	0.534589	321.764	REP1	0	0	P1	9	1	PCA-SkimMilk-Litmus	20	monoculture	37, REP1, 0%, P1, 9 1, monoculture	162.691	139.113	173.898	186.975	160.642	190.617	0.621052	32	A	86638.9	10000				MJC 5		Lactococcus lactis subsp. lactis	Raw milk cheese	N/A	N/A
All-P1- 0% - Copie	38	7	GMF1_9815_2022-07-07_16-50-55	807.799	90518.4	48854.4	0.473634	382.601	REP1	0	0	P1	9	5	PCA-SkimMilk-Litmus	20	monoculture	38, REP1, 0%, P1, 9 5, monoculture	150.641	123.935	161.923	170.79	147.148	176.827	0.56686	53	B	86638.9	45000				UL12		Lactobacillus delbrueckii subsp. bulgaricus	Cheddar cheese	N/A	N/A
All-P1- 0% - Copie	39	7	GMF1_9815_2022-07-07_16-50-55	744.442	99209.6	11849.6	0.510867	380.311	REP1	0	0	P1	10	1	PCA-SkimMilk-Litmus	20	monoculture	39, REP1, 0%, P1, 10 1, monoculture	162.576	133.206	171.792	188.84	159.136	189.235	0.615003	102	C	95337.5	10000				ATCC 27773		Lacticaseibacillus rhamnosus	Derived from existing strain	N/A	N/A
All-P1- 0% - Copie	40	7	GMF1_9815_2022-07-07_16-50-55	681.085	99388.8	58016	0.526701	358.728	REP1	0	0	P1	10	6	PCA-SkimMilk-Litmus	20	monoculture	40, REP1, 0%, P1, 10 6, monoculture	163.52	137.149	170.772	197.284	166.247	192.593	0.643562	62	A	95337.5	52273.5				ATCC 334		Lacticaseibacillus paracasei	Emmental cheese	N/A	N/A
All-P1- 0% - Copie	41	7	GMF1_9815_2022-07-07_16-50-55	776.12	99120	76227.2	0.48989	380.214	REP1	0	0	P1	10	8	PCA-SkimMilk-Litmus	20	monoculture	41, REP1, 0%, P1, 10 8, monoculture	155.091	127.983	165.331	170.21	140.938	175.494	0.541921	21	B	95337.5	71250				KB		Lactococcus cremoris	Commercial starter	N/A	N/A
All-P1- 0% - Copie	42	7	GMF1_9815_2022-07-07_16-50-55	950.352	99097.6	30956.8	0.452145	429.696	REP1	0	0	P1	10	3	PCA-SkimMilk-Litmus	20	monoculture	42, REP1, 0%, P1, 10 3, monoculture	142.306	118.584	159.898	149.321	115.914	157.012	0.44142	20	C	95337.5	26624.8				ATCC 19257		Lactococcus cremoris	Cheese	N/A	N/A
All-P1- 0% - Copie	43	7	GMF1_9815_2022-07-07_16-50-55	760.281	108259	66774.4	0.496496	377.477	REP1	0	0	P1	11	7	PCA-SkimMilk-Litmus	20	monoculture	43, REP1, 0%, P1, 11 7, monoculture	145.787	129.628	164.195	144.457	125.877	163.481	0.481432	465	C	105428	62500				29828		Lactococcus lactis subsp. lactis	Dairy starter	N/A	N/A
All-P1- 0% - Copie	44	7	GMF1_9815_2022-07-07_16-50-55	681.085	108685	21235.2	0.546521	372.227	REP1	0	0	P1	11	2	PCA-SkimMilk-Litmus	20	monoculture	44, REP1, 0%, P1, 11 2, monoculture	165.697	142.084	174.481	189.272	161.728	189.296	0.625415	191	A	105428	17820.1				11121		Lactococcus lactis subsp. lactis	Dairy starter	N/A	N/A
All-P1- 0% - Copie	45	7	GMF1_9815_2022-07-07_16-50-55	744.442	108371	57388.8	0.505359	376.211	REP1	0	0	P1	11	6	PCA-SkimMilk-Litmus	20	monoculture	45, REP1, 0%, P1, 11 6, monoculture	156.708	131.834	167.213	191.679	162.765	192.198	0.62958	53	A	105428	52273.5				UL12		Lactobacillus delbrueckii subsp. bulgaricus	Cheddar cheese	N/A	N/A
All-P1- 0% - Copie	46	7	GMF1_9815_2022-07-07_16-50-55	744.442	108601	30385.1	0.556286	414.123	REP1	0	0	P1	11	3	PCA-SkimMilk-Litmus	20	monoculture	46, REP1, 0%, P1, 11 3, monoculture	183.62	144.515	166.761	247.938	181.358	184.37	0.704249	12	C	105428	26624.8				ATCC 43920		Lactococcus raffinolactis	Raw milk	N/A	N/A
All-P1- 0% - Copie	47	7	GMF1_9815_2022-07-07_16-50-55	681.085	117555	21100.8	0.581801	396.256	REP1	0	0	P1	12	2	PCA-SkimMilk-Litmus	20	monoculture	47, REP1, 0%, P1, 12 2, monoculture	182.267	150.868	180.467	199.728	166.037	191.284	0.642719	103	C	114475	17820.1				ATCC 8530		Lacticaseibacillus rhamnosus	human gastrointestinal tract	N/A	N/A
All-P1- 0% - Copie	48	7	GMF1_9815_2022-07-07_16-50-55	570.211	117650	76061.8	0.507547	289.409	REP1	0	0	P1	12	8	PCA-SkimMilk-Litmus	20	monoculture	48, REP1, 0%, P1, 12 8, monoculture	156.517	132.379	163.984	254.654	228.012	228.593	0.891616	52	A	114475	71250				ATCC 11842		Lactobacillus delbrueckii subsp. bulgaricus	Bulgarian yogurt	N/A	N/A
All-P1- 0% - Copie	49	7	GMF1_9815_2022-07-07_16-50-55	760.281	117651	39604.5	0.536039	407.54	REP1	0	0	P1	12	4	PCA-SkimMilk-Litmus	20	monoculture	49, REP1, 0%, P1, 12 4, monoculture	178.925	139.474	161.827	253.926	190.086	186.802	0.739303	18	A	114475	36250				FYE 41		Streptococcus thermophilus	Commercial starter	N/A	N/A
All-P1- 0% - Copie	50	7	GMF1_9815_2022-07-07_16-50-55	776.12	117958	30083.2	0.510453	396.173	REP1	0	0	P1	12	3	PCA-SkimMilk-Litmus	20	monoculture	50, REP1, 0%, P1, 12 3, monoculture	158.398	133.103	167.579	193.136	170.136	193.654	0.65918	22	B	114475	26624.8				UL 719		Lactococcus lactis subsp. lactis bv. diacetylactis	Raw milk cheese	N/A	N/A
All-P1- 0% - Copie	51	7	GMF1_9815_2022-07-07_16-50-55	617.728	117510	67065.6	0.569922	352.057	REP1	0	0	P1	12	7	PCA-SkimMilk-Litmus	20	monoculture	51, REP1, 0%, P1, 12 7, monoculture	184.058	147.911	168.246	243.148	187.444	187.975	0.728693	117	B	114475	62500				M35		Carnobacterium divergens	Smoked mussels	N/A	N/A
All-P1- 0% - Copie	52	7	GMF1_9815_2022-07-07_16-50-55	681.085	118093	12185.6	0.516659	351.889	REP1	0	0	P1	12	1	PCA-SkimMilk-Litmus	20	monoculture	52, REP1, 0%, P1, 12 1, monoculture	173.595	134.648	160.31	177.852	140.802	160.284	0.541375	12	A	114475	10000				ATCC 43920		Lactococcus raffinolactis	Raw milk	N/A	N/A
All-P1- 0% - Copie	53	7	GMF1_9815_2022-07-07_16-50-55	696.924	17113.8	12086	0.500927	349.108	REP1	0	0	P1	1	1	PCA-SkimMilk-Litmus	20	monoculture	53, REP1, 0%, P1, 1 1, monoculture	155.896	130.731	167.836	177.951	143.963	175.568	0.554068	174	C	11482.3	10000				7313		Lactococcus cremoris	Dairy starter	N/A	N/A
All-P1- 0% - Copie	54	7	GMF1_9815_2022-07-07_16-50-55	823.638	44620.8	11894.4	0.467313	384.897	REP1	0	0	P1	4	1	PCA-SkimMilk-Litmus	20	monoculture	54, REP1, 0%, P1, 4 1, monoculture	150.887	122.361	162.719	187.815	150.852	182.136	0.581734	134	C	41057.8	10000				1919		Lactococcus lactis subsp. lactis	Dairy starter	N/A	N/A
All-P1- 0% - Copie	55	7	GMF1_9815_2022-07-07_16-50-55	586.05	53692.7	12136	0.472352	276.822	REP1	0	0	P1	5	1	PCA-SkimMilk-Litmus	20	monoculture	55, REP1, 0%, P1, 5 1, monoculture	152.801	123.616	162.376	179.16	153.383	179.827	0.591898	33	B	49408.5	10000				MJC 8		Lactococcus lactis subsp. lactis	Raw milk cheese	N/A	N/A
All-P1- 0% - Copie	56	7	GMF1_9815_2022-07-07_16-50-55	1964.06	62858.1	12086.4	0.602751	1183.84	REP1	0	0	P1	6	1	PCA-SkimMilk-Litmus	20	monoculture	56, REP1, 0%, P1, 6 1, monoculture	178.024	156.085	183.674	254.593	252.543	253.543	0.990133	13	C	59151	10000				ATCC 8041		Lactiplantibacillus pentosus	Corn silage	N/A	N/A
All-P1- 0% - Copie	57	7	GMF1_9815_2022-07-07_16-50-55	395.98	81401.6	11513.6	0.444669	176.08	REP1	0	0	P1	8	1	PCA-SkimMilk-Litmus	20	monoculture	57, REP1, 0%, P1, 8 1, monoculture	135.872	116.723	162.126	159.506	143.272	178.296	0.551292	101	B	76548.4	10000				ATCC 15009		Lactobacillus helveticus	Emmental cheese	N/A	N/A
All-P1- 0% - Copie	58	7	GMF1_9815_2022-07-07_16-50-55	601.889	108640	12073.6	0.547555	329.568	REP1	0	0	P1	11	1	PCA-SkimMilk-Litmus	20	monoculture	58, REP1, 0%, P1, 11 1, monoculture	167.394	142.341	176.288	192.086	167.123	191.444	0.647082	191	C	105428	10000				11121		Lactococcus lactis subsp. lactis	Dairy starter	N/A	N/A
All-P1- 0% - Copie	59	7	GMF1_9815_2022-07-07_16-50-55	617.728	53603.2	21369.6	0.48367	298.777	REP1	0	0	P1	5	2	PCA-SkimMilk-Litmus	20	monoculture	59, REP1, 0%, P1, 5 2, monoculture	146.279	126.434	163.527	210.198	184.049	208.346	0.715058	33	A	49408.5	17820.1				MJC 8		Lactococcus lactis subsp. lactis	Raw milk cheese	N/A	N/A
All-P1- 0% - Copie	60	7	GMF1_9815_2022-07-07_16-50-55	1013.71	72528	21345.9	0.602909	611.174	REP1	0	0	P1	7	2	PCA-SkimMilk-Litmus	20	monoculture	60, REP1, 0%, P1, 7 2, monoculture	168.447	156.124	182.498	255	255	255	1	156	A	68893.5	17820.1				7311		Lactococcus cremoris	Dairy starter	N/A	N/A
All-P1- 0% - Copie	61	7	GMF1_9815_2022-07-07_16-50-55	253.427	99388.8	21616	0.448774	113.732	REP1	0	0	P1	10	2	PCA-SkimMilk-Litmus	20	monoculture	61, REP1, 0%, P1, 10 2, monoculture	136.812	117.745	158.76	191.617	171.173	200.556	0.663345	392	B	95337.5	17820.1				74310		Lactococcus lactis subsp. lactis	Dairy starter	N/A	N/A
All-P1- 0% - Copie	62	7	GMF1_9815_2022-07-07_16-50-55	364.301	62787.2	30307.2	0.437184	159.267	REP1	0	0	P1	6	3	PCA-SkimMilk-Litmus	20	monoculture	62, REP1, 0%, P1, 6 3, monoculture	131.545	114.859	157.418	176.37	159.222	191.63	0.61535	103	A	59151	26624.8				ATCC 8530		Lacticaseibacillus rhamnosus	human gastrointestinal tract	N/A	N/A
All-P1- 0% - Copie	63	7	GMF1_9815_2022-07-07_16-50-55	475.176	35056	39356.8	0.516051	245.215	REP1	0	0	P1	3	4	PCA-SkimMilk-Litmus	20	monoculture	63, REP1, 0%, P1, 3 4, monoculture	163.308	134.497	169.374	187.086	155.765	184.864	0.601468	22	A	31663.2	36250				UL 719		Lactococcus lactis subsp. lactis bv. diacetylactis	Raw milk cheese	N/A	N/A
All-P1- 0% - Copie	64	7	GMF1_9815_2022-07-07_16-50-55	491.015	72083.2	39334.4	0.454973	223.398	REP1	0	0	P1	7	4	PCA-SkimMilk-Litmus	20	monoculture	64, REP1, 0%, P1, 7 4, monoculture	140.071	119.288	158.343	173.284	149.741	181.383	0.577272	155	B	68893.5	36250				7308		Lactococcus cremoris	Dairy starter	N/A	N/A
All-P1- 0% - Copie	65	7	GMF1_9815_2022-07-07_16-50-55	253.427	90249.6	30329.6	0.631689	160.087	REP1	0	0	P1	9	3	PCA-SkimMilk-Litmus	20	monoculture	65, REP1, 0%, P1, 9 3, monoculture	175.164	163.291	191.683	214.988	208.358	227.531	0.812683	28	C	86638.9	26624.8				LM 0230		Lactococcus lactis subsp. lactis	N/A	N/A	N/A
All-P1- 0% - Copie	66	7	GMF1_9815_2022-07-07_16-50-55	570.211	44643.2	48406.4	0.460735	262.716	REP1	0	0	P1	4	5	PCA-SkimMilk-Litmus	20	monoculture	66, REP1, 0%, P1, 4 5, monoculture	147.206	120.723	158.875	173.802	146	177.037	0.562249	111	B	41057.8	45000				ATCC 13075		Lacticaseibacillus rhamnosus	Ripening Swiss cheese	N/A	N/A
All-P1- 0% - Copie	67	7	GMF1_9815_2022-07-07_16-50-55	1821.51	62937.4	48377.6	0.557001	1014.58	REP1	0	0	P1	6	5	PCA-SkimMilk-Litmus	20	monoculture	67, REP1, 0%, P1, 6 5, monoculture	162.818	144.693	174.143	253.815	251.802	252.802	0.987159	13	A	59151	45000				ATCC 8041		Lactiplantibacillus pentosus	Corn silage	N/A	N/A
All-P1- 0% - Copie	68	7	GMF1_9815_2022-07-07_16-50-55	538.533	99478.4	48473.6	0.497001	267.651	REP1	0	0	P1	10	5	PCA-SkimMilk-Litmus	20	monoculture	68, REP1, 0%, P1, 10 5, monoculture	153.94	129.753	167.232	200.222	169.469	198.136	0.656503	390	B	95337.5	45000				74308		Lactococcus lactis subsp. lactis	Dairy starter	N/A	N/A
All-P1- 0% - Copie	69	7	GMF1_9815_2022-07-07_16-50-55	586.05	108394	48742.4	0.527623	309.214	REP1	0	0	P1	11	5	PCA-SkimMilk-Litmus	20	monoculture	69, REP1, 0%, P1, 11 5, monoculture	163.852	137.378	171.375	187.37	160.432	188.049	0.620209	191	B	105428	45000				11121		Lactococcus lactis subsp. lactis	Dairy starter	N/A	N/A
All-P1- 0% - Copie	70	7	GMF1_9815_2022-07-07_16-50-55	1821.51	117402	48528.9	0.590408	1075.43	REP1	0	0	P1	12	5	PCA-SkimMilk-Litmus	20	monoculture	70, REP1, 0%, P1, 12 5, monoculture	174.708	153.012	179.031	254.173	252.173	253.173	0.988646	13	B	114475	45000				ATCC 8041		Lactiplantibacillus pentosus	Corn silage	N/A	N/A
All-P1- 0% - Copie	71	7	GMF1_9815_2022-07-07_16-50-55	269.266	44665.6	49369.6	0.515115	138.703	REP1	0	0	P1	4	5	PCA-SkimMilk-Litmus	20	monoculture	71, REP1, 0%, P1, 4 5, monoculture	156.632	134.264	169.07	186.444	159.877	189.506	0.617978	111	B	41057.8	45000				ATCC 13075		Lacticaseibacillus rhamnosus	Ripening Swiss cheese	N/A	N/A
All-P1- 0% - Copie	72	7	GMF1_9815_2022-07-07_16-50-55	348.462	35817.6	39849.6	0.505525	176.156	REP1	0	0	P1	3	4	PCA-SkimMilk-Litmus	20	monoculture	72, REP1, 0%, P1, 3 4, monoculture	161.476	131.876	167.011	190.481	149.642	180.63	0.576875	22	A	31663.2	36250				UL 719		Lactococcus lactis subsp. lactis bv. diacetylactis	Raw milk cheese	N/A	N/A
All-P1- 0% - Copie	73	7	GMF1_9815_2022-07-07_16-50-55	649.407	53558.4	57859.2	0.550224	357.319	REP1	0	0	P1	5	6	PCA-SkimMilk-Litmus	20	monoculture	73, REP1, 0%, P1, 5 6, monoculture	161.46	143.006	173.64	177.58	157.716	185.099	0.609301	33	C	49408.5	52273.5				MJC 8		Lactococcus lactis subsp. lactis	Raw milk cheese	N/A	N/A
All-P1- 0% - Copie	74	7	GMF1_9815_2022-07-07_16-50-55	633.568	90496	57769.6	0.488756	309.66	REP1	0	0	P1	9	6	PCA-SkimMilk-Litmus	20	monoculture	74, REP1, 0%, P1, 9 6, monoculture	150.106	127.7	163.656	175.407	147	180.198	0.566265	174	A	86638.9	52273.5				7313		Lactococcus cremoris	Dairy starter	N/A	N/A
All-P1- 0% - Copie	75	7	GMF1_9815_2022-07-07_16-50-55	696.924	117398	57500.8	0.496142	345.774	REP1	0	0	P1	12	6	PCA-SkimMilk-Litmus	20	monoculture	75, REP1, 0%, P1, 12 6, monoculture	162.586	129.539	164.791	176.346	145.074	177.506	0.55853	134	A	114475	52273.5				1919		Lactococcus lactis subsp. lactis	Dairy starter	N/A	N/A
All-P1- 0% - Copie	76	7	GMF1_9815_2022-07-07_16-50-55	1773.99	81468.7	57792.1	0.724069	1284.49	REP1	0	0	P1	8	6	PCA-SkimMilk-Litmus	20	monoculture	76, REP1, 0%, P1, 8 6, monoculture	195.397	186.293	202.322	254.494	254.494	253.086	0.997967	156	B	76548.4	52273.5				7311		Lactococcus cremoris	Dairy starter	N/A	N/A
All-P1- 0% - Copie	77	7	GMF1_9815_2022-07-07_16-50-55	380.141	44486.4	67244.8	0.481854	183.172	REP1	0	0	P1	4	7	PCA-SkimMilk-Litmus	20	monoculture	77, REP1, 0%, P1, 4 7, monoculture	144.569	125.982	163.649	177.074	160.765	189.543	0.621548	465	B	41057.8	62500				29828		Lactococcus lactis subsp. lactis	Dairy starter	N/A	N/A
All-P1- 0% - Copie	78	7	GMF1_9815_2022-07-07_16-50-55	696.924	53939.2	66886.4	0.519074	361.755	REP1	0	0	P1	5	7	PCA-SkimMilk-Litmus	20	monoculture	78, REP1, 0%, P1, 5 7, monoculture	165.389	135.249	166.705	192.802	160.309	185.716	0.619713	391	B	49408.5	62500				74309		Lactococcus lactis subsp. lactis	Dairy starter	N/A	N/A
All-P1- 0% - Copie	79	7	GMF1_9815_2022-07-07_16-50-55	522.693	90169.9	66893.8	0.610526	319.118	REP1	0	0	P1	9	7	PCA-SkimMilk-Litmus	20	monoculture	79, REP1, 0%, P1, 9 7, monoculture	180.675	158.021	183.835	169.494	147.111	172.79	0.566711	32	C	86638.9	62500				MJC 5		Lactococcus lactis subsp. lactis	Raw milk cheese	N/A	N/A
All-P1- 0% - Copie	80	7	GMF1_9815_2022-07-07_16-50-55	380.141	35504	76339.2	0.488652	185.757	REP1	0	0	P1	3	8	PCA-SkimMilk-Litmus	20	monoculture	80, REP1, 0%, P1, 3 8, monoculture	155.186	127.674	162.189	201.679	164.58	191.272	0.636868	174	B	31663.2	71250				7313		Lactococcus cremoris	Dairy starter	N/A	N/A
All-P1- 0% - Copie	81	7	GMF1_9815_2022-07-07_16-50-55	348.462	62451.2	76227.2	0.617004	215.003	REP1	0	0	P1	6	8	PCA-SkimMilk-Litmus	20	monoculture	81, REP1, 0%, P1, 6 8, monoculture	185.655	159.634	186.849	213.778	178.877	204.272	0.694283	134	B	59151	71250				1919		Lactococcus lactis subsp. lactis	Dairy starter	N/A	N/A
All-P1- 0% - Copie	82	7	GMF1_9815_2022-07-07_16-50-55	158.392	108438	76182.4	0.503838	79.8039	REP1	0	0	P1	11	8	PCA-SkimMilk-Litmus	20	monoculture	82, REP1, 0%, P1, 11 8, monoculture	149.639	131.456	167.198	204.16	186.383	211.037	0.724429	392	A	105428	71250				74310		Lactococcus lactis subsp. lactis	Dairy starter	N/A	N/A
All-P1- 0% - Copie	83	7	GMF1_9815_2022-07-07_16-50-55	174.231	90742.4	76115.2	0.497818	86.7354	REP1	0	0	P1	9	8	PCA-SkimMilk-Litmus	20	monoculture	83, REP1, 0%, P1, 9 8, monoculture	146.993	129.957	167.859	177.506	160.148	192.272	0.619069	28	B	86638.9	71250				LM 0230		Lactococcus lactis subsp. lactis	N/A	N/A	N/A
All-P1- 0% - Copie	1	8	HMF1_9851_2022-07-07_21-32-44	633.568	17079.4	48773.5	0.505373	320.188	REP1	0	0	P1	1	5	PCA-SkimMilk-Litmus	20	monoculture	1, REP1, 0%, P1, 1 5, monoculture	165.309	130.849	159.11	242.815	180.185	176.963	0.701933	117	A	11482.3	45000				M35		Carnobacterium divergens	Smoked mussels	N/A	N/A
All-P1- 0% - Copie	2	8	HMF1_9851_2022-07-07_21-32-44	522.693	17088.6	30429.9	0.584919	305.733	REP1	0	0	P1	1	3	PCA-SkimMilk-Litmus	20	monoculture	2, REP1, 0%, P1, 1 3, monoculture	186.572	150.815	171.349	251.16	175.778	168.556	0.684374	11	C	11482.3	26624.8				ATCC 33316		Pediococcus pentosaceus	Dried beer yeast	N/A	N/A
All-P1- 0% - Copie	3	8	HMF1_9851_2022-07-07_21-32-44	348.462	17382.4	67244.8	0.53425	186.166	REP1	0	0	P1	1	7	PCA-SkimMilk-Litmus	20	monoculture	3, REP1, 0%, P1, 1 7, monoculture	173.78	138.097	161.817	220.136	182.049	189.926	0.70936	11	A	11482.3	62500				ATCC 33316		Pediococcus pentosaceus	Dried beer yeast	N/A	N/A
All-P1- 0% - Copie	4	8	HMF1_9851_2022-07-07_21-32-44	760.281	17360	39558.4	0.544066	413.643	REP1	0	0	P1	1	4	PCA-SkimMilk-Litmus	20	monoculture	4, REP1, 0%, P1, 1 4, monoculture	174.529	140.561	172.102	201.383	164.259	188.593	0.638483	110	B	11482.3	36250				ATCC 10863		Lacticaseibacillus rhamnosus	N/A	N/A	N/A
All-P1- 0% - Copie	5	8	HMF1_9851_2022-07-07_21-32-44	696.924	17225.6	21100.8	0.597836	416.646	REP1	0	0	P1	1	2	PCA-SkimMilk-Litmus	20	monoculture	5, REP1, 0%, P1, 1 2, monoculture	173.305	154.057	183.782	201.926	181.037	203.938	0.705327	27	A	11482.3	17820.1				IL 1403		Lactococcus lactis subsp. lactis	Derivative of the strain IL594, isolated from a cheese starter culture	N/A	N/A
All-P1- 0% - Copie	6	8	HMF1_9851_2022-07-07_21-32-44	776.12	26184.5	12221.3	0.539053	418.37	REP1	0	0	P1	2	1	PCA-SkimMilk-Litmus	20	monoculture	6, REP1, 0%, P1, 2 1, monoculture	169.267	139.302	174.307	191.037	160.333	188.086	0.622842	62	C	22964.5	10000				ATCC 334		Lacticaseibacillus paracasei	Emmental cheese	N/A	N/A
All-P1- 0% - Copie	7	8	HMF1_9851_2022-07-07_21-32-44	696.924	26275.2	39468.8	0.495331	345.208	REP1	0	0	P1	2	4	PCA-SkimMilk-Litmus	20	monoculture	7, REP1, 0%, P1, 2 4, monoculture	160.031	128.328	163.003	183.852	145.309	176.136	0.562983	103	B	22964.5	36250				ATCC 8530		Lacticaseibacillus rhamnosus	human gastrointestinal tract	N/A	N/A
All-P1- 0% - Copie	8	8	HMF1_9851_2022-07-07_21-32-44	823.638	26051.2	75891.2	0.524371	431.892	REP1	0	0	P1	2	8	PCA-SkimMilk-Litmus	20	monoculture	8, REP1, 0%, P1, 2 8, monoculture	164.462	135.617	168.003	202.741	170.395	194.988	0.662929	111	A	22964.5	71250				ATCC 13075		Lacticaseibacillus rhamnosus	Ripening Swiss cheese	N/A	N/A
All-P1- 0% - Copie	9	8	HMF1_9851_2022-07-07_21-32-44	491.015	26342	57789.5	0.566966	278.389	REP1	0	0	P1	2	6	PCA-SkimMilk-Litmus	20	monoculture	9, REP1, 0%, P1, 2 6, monoculture	181.816	146.308	166.542	252.975	185.963	177	0.724952	12	B	22964.5	52273.5				ATCC 43920		Lactococcus raffinolactis	Raw milk	N/A	N/A
All-P1- 0% - Copie	10	8	HMF1_9851_2022-07-07_21-32-44	760.281	26409.6	48921.6	0.49939	379.677	REP1	0	0	P1	2	5	PCA-SkimMilk-Litmus	20	monoculture	10, REP1, 0%, P1, 2 5, monoculture	161.155	129.347	163.265	194.062	157.309	183.506	0.610791	53	C	22964.5	45000				UL12		Lactobacillus delbrueckii subsp. bulgaricus	Cheddar cheese	N/A	N/A
All-P1- 0% - Copie	11	8	HMF1_9851_2022-07-07_21-32-44	839.477	26656	66572.8	0.518551	435.312	REP1	0	0	P1	2	7	PCA-SkimMilk-Litmus	20	monoculture	11, REP1, 0%, P1, 2 7, monoculture	165.378	134.156	167.681	171.395	139.16	171.654	0.538488	101	C	22964.5	62500				ATCC 15009		Lactobacillus helveticus	Emmental cheese	N/A	N/A
All-P1- 0% - Copie	12	8	HMF1_9851_2022-07-07_21-32-44	807.799	35347.2	30307.2	0.461984	373.19	REP1	0	0	P1	3	3	PCA-SkimMilk-Litmus	20	monoculture	12, REP1, 0%, P1, 3 3, monoculture	151.195	119.958	158.057	187.16	146.062	176.63	0.565983	22	C	31663.2	26624.8				UL 719		Lactococcus lactis subsp. lactis bv. diacetylactis	Raw milk cheese	N/A	N/A
All-P1- 0% - Copie	13	8	HMF1_9851_2022-07-07_21-32-44	712.764	35212.8	11603.2	0.502767	358.354	REP1	0	0	P1	3	1	PCA-SkimMilk-Litmus	20	monoculture	13, REP1, 0%, P1, 3 1, monoculture	161.328	130.195	168.231	198.901	167.716	194.272	0.652255	111	C	31663.2	10000				ATCC 13075		Lacticaseibacillus rhamnosus	Ripening Swiss cheese	N/A	N/A
All-P1- 0% - Copie	14	8	HMF1_9851_2022-07-07_21-32-44	855.316	35750.4	48652.8	0.484834	414.687	REP1	0	0	P1	3	5	PCA-SkimMilk-Litmus	20	monoculture	14, REP1, 0%, P1, 3 5, monoculture	156.757	125.693	160.94	175.802	142.877	173.37	0.553293	110	C	31663.2	45000				ATCC 10863		Lacticaseibacillus rhamnosus	N/A	N/A	N/A
All-P1- 0% - Copie	15	8	HMF1_9851_2022-07-07_21-32-44	855.316	35616	21526.4	0.506886	433.548	REP1	0	0	P1	3	2	PCA-SkimMilk-Litmus	20	monoculture	15, REP1, 0%, P1, 3 2, monoculture	157.428	131.228	167.458	211.259	180.025	202.272	0.701294	52	B	31663.2	17820.1				ATCC 11842		Lactobacillus delbrueckii subsp. bulgaricus	Bulgarian yogurt	N/A	N/A
All-P1- 0% - Copie	16	8	HMF1_9851_2022-07-07_21-32-44	665.246	35504	67065.6	0.489834	325.86	REP1	0	0	P1	3	7	PCA-SkimMilk-Litmus	20	monoculture	16, REP1, 0%, P1, 3 7, monoculture	150.926	126.948	161.783	180.481	158.802	183.247	0.616743	21	A	31663.2	62500				KB		Lactococcus cremoris	Commercial starter	N/A	N/A
All-P1- 0% - Copie	17	8	HMF1_9851_2022-07-07_21-32-44	665.246	44414.4	21128.8	0.478579	318.373	REP1	0	0	P1	4	2	PCA-SkimMilk-Litmus	20	monoculture	17, REP1, 0%, P1, 4 2, monoculture	151.674	124.123	162.604	248.815	220.889	229.086	0.864099	20	B	41057.8	17820.1				ATCC 19257		Lactococcus cremoris	Cheese	N/A	N/A
All-P1- 0% - Copie	18	8	HMF1_9851_2022-07-07_21-32-44	681.085	44464	30217.6	0.491295	334.614	REP1	0	0	P1	4	3	PCA-SkimMilk-Litmus	20	monoculture	18, REP1, 0%, P1, 4 3, monoculture	158.044	127.315	164.088	181.358	142.481	174.728	0.551719	156	C	41057.8	26624.8				7311		Lactococcus cremoris	Dairy starter	N/A	N/A
All-P1- 0% - Copie	19	8	HMF1_9851_2022-07-07_21-32-44	617.728	44548.9	57762.5	0.468704	289.532	REP1	0	0	P1	4	6	PCA-SkimMilk-Litmus	20	monoculture	19, REP1, 0%, P1, 4 6, monoculture	146.727	121.645	158.536	254.148	204.111	205.16	0.797255	20	A	41057.8	52273.5				ATCC 19257		Lactococcus cremoris	Cheese	N/A	N/A
All-P1- 0% - Copie	20	8	HMF1_9851_2022-07-07_21-32-44	823.638	44531.2	75667.2	0.505161	416.07	REP1	0	0	P1	4	8	PCA-SkimMilk-Litmus	20	monoculture	20, REP1, 0%, P1, 4 8, monoculture	163.074	130.795	163.336	200.321	162.741	189.494	0.632433	391	C	41057.8	71250				74309		Lactococcus lactis subsp. lactis	Dairy starter	N/A	N/A
All-P1- 0% - Copie	21	8	HMF1_9851_2022-07-07_21-32-44	570.211	53379.2	30284.8	0.528893	301.581	REP1	0	0	P1	5	3	PCA-SkimMilk-Litmus	20	monoculture	21, REP1, 0%, P1, 5 3, monoculture	158.975	136.752	168.771	191.086	159.617	188.617	0.619989	32	B	49408.5	26624.8				MJC 5		Lactococcus lactis subsp. lactis	Raw milk cheese	N/A	N/A
All-P1- 0% - Copie	22	8	HMF1_9851_2022-07-07_21-32-44	665.246	53699.6	39532.9	0.570691	379.65	REP1	0	0	P1	5	4	PCA-SkimMilk-Litmus	20	monoculture	22, REP1, 0%, P1, 5 4, monoculture	171.12	147.243	177.523	250.543	225.901	230.395	0.884069	27	C	49408.5	36250				IL 1403		Lactococcus lactis subsp. lactis	Derivative of the strain IL594, isolated from a cheese starter culture	N/A	N/A
All-P1- 0% - Copie	23	8	HMF1_9851_2022-07-07_21-32-44	411.819	53760	76787.2	0.462963	190.657	REP1	0	0	P1	5	8	PCA-SkimMilk-Litmus	20	monoculture	23, REP1, 0%, P1, 5 8, monoculture	157.078	120.204	147.092	202.642	161.444	176.444	0.627269	18	C	49408.5	71250				FYE 41		Streptococcus thermophilus	Commercial starter	N/A	N/A
All-P1- 0% - Copie	24	8	HMF1_9851_2022-07-07_21-32-44	681.085	62608	39379.2	0.51833	353.027	REP1	0	0	P1	6	4	PCA-SkimMilk-Litmus	20	monoculture	24, REP1, 0%, P1, 6 4, monoculture	152.195	134.101	168.399	191.198	172.778	198.654	0.672421	171	C	59151	36250				7328		Lactococcus cremoris	Dairy starter	N/A	N/A
All-P1- 0% - Copie	25	8	HMF1_9851_2022-07-07_21-32-44	712.764	62944	66707.2	0.475835	339.158	REP1	0	0	P1	6	7	PCA-SkimMilk-Litmus	20	monoculture	25, REP1, 0%, P1, 6 7, monoculture	151.657	123.435	158.217	175.914	142.741	172.235	0.552752	155	A	59151	62500				7308		Lactococcus cremoris	Dairy starter	N/A	N/A
All-P1- 0% - Copie	26	8	HMF1_9851_2022-07-07_21-32-44	491.015	72329.6	76160	0.46497	228.307	REP1	0	0	P1	7	8	PCA-SkimMilk-Litmus	20	monoculture	26, REP1, 0%, P1, 7 8, monoculture	156.471	120.707	145.253	207.469	174.63	181.79	0.679799	18	B	68893.5	71250				FYE 41		Streptococcus thermophilus	Commercial starter	N/A	N/A
All-P1- 0% - Copie	27	8	HMF1_9851_2022-07-07_21-32-44	712.764	72128	30396.8	0.435332	310.289	REP1	0	0	P1	7	3	PCA-SkimMilk-Litmus	20	monoculture	27, REP1, 0%, P1, 7 3, monoculture	136.83	113.268	153.412	175.519	149.568	181.383	0.579952	390	C	68893.5	26624.8				74308		Lactococcus lactis subsp. lactis	Dairy starter	N/A	N/A
All-P1- 0% - Copie	28	8	HMF1_9851_2022-07-07_21-32-44	776.12	72016	67065.6	0.474917	368.593	REP1	0	0	P1	7	7	PCA-SkimMilk-Litmus	20	monoculture	28, REP1, 0%, P1, 7 7, monoculture	152.056	123.204	157.242	194.654	166.543	190.753	0.647583	391	A	68893.5	62500				74309		Lactococcus lactis subsp. lactis	Dairy starter	N/A	N/A
All-P1- 0% - Copie	29	8	HMF1_9851_2022-07-07_21-32-44	617.728	80976	21347.2	0.441488	272.72	REP1	0	0	P1	8	2	PCA-SkimMilk-Litmus	20	monoculture	29, REP1, 0%, P1, 8 2, monoculture	141.767	114.814	155.397	183.049	149.802	180.914	0.580886	110	A	76548.4	17820.1				ATCC 10863		Lacticaseibacillus rhamnosus	N/A	N/A	N/A
All-P1- 0% - Copie	30	8	HMF1_9851_2022-07-07_21-32-44	633.568	81089.4	48685	0.538408	341.118	REP1	0	0	P1	8	5	PCA-SkimMilk-Litmus	20	monoculture	30, REP1, 0%, P1, 8 5, monoculture	180.765	139.141	160.512	253.519	174.136	169.247	0.677832	117	C	76548.4	45000				M35		Carnobacterium divergens	Smoked mussels	N/A	N/A
All-P1- 0% - Copie	31	8	HMF1_9851_2022-07-07_21-32-44	522.693	81580.8	76294.4	0.466628	243.903	REP1	0	0	P1	8	8	PCA-SkimMilk-Litmus	20	monoculture	31, REP1, 0%, P1, 8 8, monoculture	157.487	121.124	146.706	210.037	177.198	186.654	0.69003	11	B	76548.4	71250				ATCC 33316		Pediococcus pentosaceus	Dried beer yeast	N/A	N/A
All-P1- 0% - Copie	32	8	HMF1_9851_2022-07-07_21-32-44	696.924	81183.7	30308.2	0.477746	332.953	REP1	0	0	P1	8	3	PCA-SkimMilk-Litmus	20	monoculture	32, REP1, 0%, P1, 8 3, monoculture	149.9	123.914	161.155	147.605	124.333	159.506	0.479416	21	C	76548.4	26624.8				KB		Lactococcus cremoris	Commercial starter	N/A	N/A
All-P1- 0% - Copie	33	8	HMF1_9851_2022-07-07_21-32-44	681.085	81192.8	39634	0.513673	349.855	REP1	0	0	P1	8	4	PCA-SkimMilk-Litmus	20	monoculture	33, REP1, 0%, P1, 8 4, monoculture	162.631	132.932	166.598	156.852	127.802	161.037	0.493237	62	B	76548.4	36250				ATCC 334		Lacticaseibacillus paracasei	Emmental cheese	N/A	N/A
All-P1- 0% - Copie	34	8	HMF1_9851_2022-07-07_21-32-44	665.246	81513.6	66953.6	0.476889	317.248	REP1	0	0	P1	8	7	PCA-SkimMilk-Litmus	20	monoculture	34, REP1, 0%, P1, 8 7, monoculture	145.721	123.699	157.547	199.889	176.716	197.469	0.688112	52	C	76548.4	62500				ATCC 11842		Lactobacillus delbrueckii subsp. bulgaricus	Bulgarian yogurt	N/A	N/A
All-P1- 0% - Copie	35	8	HMF1_9851_2022-07-07_21-32-44	681.085	90227.1	21250.3	0.548032	373.257	REP1	0	0	P1	9	2	PCA-SkimMilk-Litmus	20	monoculture	35, REP1, 0%, P1, 9 2, monoculture	162.703	141.556	174.146	198.815	177.247	197	0.690227	27	B	86638.9	17820.1				IL 1403		Lactococcus lactis subsp. lactis	Derivative of the strain IL594, isolated from a cheese starter culture	N/A	N/A
All-P1- 0% - Copie	36	8	HMF1_9851_2022-07-07_21-32-44	380.141	90585.6	39580.8	0.448887	170.64	REP1	0	0	P1	9	4	PCA-SkimMilk-Litmus	20	monoculture	36, REP1, 0%, P1, 9 4, monoculture	134.261	116.671	155.944	171.617	159.235	182.136	0.618464	465	A	86638.9	36250				29828		Lactococcus lactis subsp. lactis	Dairy starter	N/A	N/A
All-P1- 0% - Copie	37	8	HMF1_9851_2022-07-07_21-32-44	617.728	90316.8	12140.8	0.541704	334.626	REP1	0	0	P1	9	1	PCA-SkimMilk-Litmus	20	monoculture	37, REP1, 0%, P1, 9 1, monoculture	163.937	139.968	173.117	187.16	160.963	189.235	0.62535	32	A	86638.9	10000				MJC 5		Lactococcus lactis subsp. lactis	Raw milk cheese	N/A	N/A
All-P1- 0% - Copie	38	8	HMF1_9851_2022-07-07_21-32-44	807.799	90518.4	48854.4	0.479304	387.181	REP1	0	0	P1	9	5	PCA-SkimMilk-Litmus	20	monoculture	38, REP1, 0%, P1, 9 5, monoculture	152.053	124.305	161.049	172.741	145.469	176.099	0.563622	53	B	86638.9	45000				UL12		Lactobacillus delbrueckii subsp. bulgaricus	Cheddar cheese	N/A	N/A
All-P1- 0% - Copie	39	8	HMF1_9851_2022-07-07_21-32-44	744.442	99209.6	11849.6	0.516235	384.307	REP1	0	0	P1	10	1	PCA-SkimMilk-Litmus	20	monoculture	39, REP1, 0%, P1, 10 1, monoculture	163.755	133.575	170.955	189.617	160.21	189.321	0.62235	102	C	95337.5	10000				ATCC 27773		Lacticaseibacillus rhamnosus	Derived from existing strain	N/A	N/A
All-P1- 0% - Copie	40	8	HMF1_9851_2022-07-07_21-32-44	696.924	99388.8	58016	0.533547	371.842	REP1	0	0	P1	10	6	PCA-SkimMilk-Litmus	20	monoculture	40, REP1, 0%, P1, 10 6, monoculture	165.626	137.92	170.54	197.568	166.259	191.642	0.646451	62	A	95337.5	52273.5				ATCC 334		Lacticaseibacillus paracasei	Emmental cheese	N/A	N/A
All-P1- 0% - Copie	41	8	HMF1_9851_2022-07-07_21-32-44	776.12	99120	76227.2	0.493665	383.144	REP1	0	0	P1	10	8	PCA-SkimMilk-Litmus	20	monoculture	41, REP1, 0%, P1, 10 8, monoculture	155.982	127.91	164.224	169.605	140.778	173.802	0.544931	21	B	95337.5	71250				KB		Lactococcus cremoris	Commercial starter	N/A	N/A
All-P1- 0% - Copie	42	8	HMF1_9851_2022-07-07_21-32-44	982.03	99097.6	30956.8	0.46424	455.898	REP1	0	0	P1	10	3	PCA-SkimMilk-Litmus	20	monoculture	42, REP1, 0%, P1, 10 3, monoculture	145.41	120.524	160.178	161.827	125.247	164.556	0.483055	20	C	95337.5	26624.8				ATCC 19257		Lactococcus cremoris	Cheese	N/A	N/A
All-P1- 0% - Copie	43	8	HMF1_9851_2022-07-07_21-32-44	776.12	108259	66774.4	0.508787	394.88	REP1	0	0	P1	11	7	PCA-SkimMilk-Litmus	20	monoculture	43, REP1, 0%, P1, 11 7, monoculture	148.29	131.706	164.421	154.42	137.173	167.432	0.530569	465	C	105428	62500				29828		Lactococcus lactis subsp. lactis	Dairy starter	N/A	N/A
All-P1- 0% - Copie	44	8	HMF1_9851_2022-07-07_21-32-44	665.246	108685	21235.2	0.550628	366.303	REP1	0	0	P1	11	2	PCA-SkimMilk-Litmus	20	monoculture	44, REP1, 0%, P1, 11 2, monoculture	166.566	142.208	173.615	187.988	160.79	186.827	0.624662	191	A	105428	17820.1				11121		Lactococcus lactis subsp. lactis	Dairy starter	N/A	N/A
All-P1- 0% - Copie	45	8	HMF1_9851_2022-07-07_21-32-44	760.281	108371	57388.8	0.513542	390.436	REP1	0	0	P1	11	6	PCA-SkimMilk-Litmus	20	monoculture	45, REP1, 0%, P1, 11 6, monoculture	159.613	132.899	166.944	195.778	165.556	194.235	0.643648	53	A	105428	52273.5				UL12		Lactobacillus delbrueckii subsp. bulgaricus	Cheddar cheese	N/A	N/A
All-P1- 0% - Copie	46	8	HMF1_9851_2022-07-07_21-32-44	776.12	108601	30385.1	0.571336	443.425	REP1	0	0	P1	11	3	PCA-SkimMilk-Litmus	20	monoculture	46, REP1, 0%, P1, 11 3, monoculture	187.802	147.405	166.788	248.914	186.815	187.284	0.728346	12	C	105428	26624.8				ATCC 43920		Lactococcus raffinolactis	Raw milk	N/A	N/A
All-P1- 0% - Copie	47	8	HMF1_9851_2022-07-07_21-32-44	681.085	117555	21100.8	0.589102	401.229	REP1	0	0	P1	12	2	PCA-SkimMilk-Litmus	20	monoculture	47, REP1, 0%, P1, 12 2, monoculture	184.528	151.865	180.364	201.16	165.074	189.926	0.641729	103	C	114475	17820.1				ATCC 8530		Lacticaseibacillus rhamnosus	human gastrointestinal tract	N/A	N/A
All-P1- 0% - Copie	48	8	HMF1_9851_2022-07-07_21-32-44	601.889	117650	76061.8	0.521393	313.821	REP1	0	0	P1	12	8	PCA-SkimMilk-Litmus	20	monoculture	48, REP1, 0%, P1, 12 8, monoculture	159.842	134.87	164.801	254.765	227.951	226.457	0.892234	52	A	114475	71250				ATCC 11842		Lactobacillus delbrueckii subsp. bulgaricus	Bulgarian yogurt	N/A	N/A
All-P1- 0% - Copie	49	8	HMF1_9851_2022-07-07_21-32-44	776.12	117651	39604.5	0.550423	427.194	REP1	0	0	P1	12	4	PCA-SkimMilk-Litmus	20	monoculture	49, REP1, 0%, P1, 12 4, monoculture	182.142	142.156	162.209	253.852	196.247	188.827	0.765924	18	A	114475	36250				FYE 41		Streptococcus thermophilus	Commercial starter	N/A	N/A
All-P1- 0% - Copie	50	8	HMF1_9851_2022-07-07_21-32-44	776.12	117958	30083.2	0.516623	400.962	REP1	0	0	P1	12	3	PCA-SkimMilk-Litmus	20	monoculture	50, REP1, 0%, P1, 12 3, monoculture	159.998	133.672	167.088	195.444	169.222	194.481	0.658256	22	B	114475	26624.8				UL 719		Lactococcus lactis subsp. lactis bv. diacetylactis	Raw milk cheese	N/A	N/A
All-P1- 0% - Copie	51	8	HMF1_9851_2022-07-07_21-32-44	633.568	117510	67065.6	0.58596	371.245	REP1	0	0	P1	12	7	PCA-SkimMilk-Litmus	20	monoculture	51, REP1, 0%, P1, 12 7, monoculture	188.383	151.076	168.703	247.333	195.84	192.062	0.764301	117	B	114475	62500				M35		Carnobacterium divergens	Smoked mussels	N/A	N/A
All-P1- 0% - Copie	52	8	HMF1_9851_2022-07-07_21-32-44	712.764	118093	12185.6	0.528501	376.696	REP1	0	0	P1	12	1	PCA-SkimMilk-Litmus	20	monoculture	52, REP1, 0%, P1, 12 1, monoculture	176.414	136.654	159.923	181.753	139.778	157.877	0.540947	12	A	114475	10000				ATCC 43920		Lactococcus raffinolactis	Raw milk	N/A	N/A
All-P1- 0% - Copie	53	8	HMF1_9851_2022-07-07_21-32-44	681.085	17113.8	12086	0.502756	342.42	REP1	0	0	P1	1	1	PCA-SkimMilk-Litmus	20	monoculture	53, REP1, 0%, P1, 1 1, monoculture	155.859	130.192	166.897	179.099	143.444	176.605	0.555556	174	C	11482.3	10000				7313		Lactococcus cremoris	Dairy starter	N/A	N/A
All-P1- 0% - Copie	54	8	HMF1_9851_2022-07-07_21-32-44	807.799	44620.8	11894.4	0.470776	380.292	REP1	0	0	P1	4	1	PCA-SkimMilk-Litmus	20	monoculture	54, REP1, 0%, P1, 4 1, monoculture	151.735	122.165	161.81	186.963	148.605	178.951	0.576115	134	C	41057.8	10000				1919		Lactococcus lactis subsp. lactis	Dairy starter	N/A	N/A
All-P1- 0% - Copie	55	8	HMF1_9851_2022-07-07_21-32-44	586.05	53692.7	12136	0.478141	280.215	REP1	0	0	P1	5	1	PCA-SkimMilk-Litmus	20	monoculture	55, REP1, 0%, P1, 5 1, monoculture	154.14	124.013	161.392	181.605	154.074	178.259	0.597905	33	B	49408.5	10000				MJC 8		Lactococcus lactis subsp. lactis	Raw milk cheese	N/A	N/A
All-P1- 0% - Copie	56	8	HMF1_9851_2022-07-07_21-32-44	2074.93	62858.1	12086.4	0.634602	1316.76	REP1	0	0	P1	6	1	PCA-SkimMilk-Litmus	20	monoculture	56, REP1, 0%, P1, 6 1, monoculture	184.117	163.285	187.976	255	253.296	253.358	0.993212	13	C	59151	10000				ATCC 8041		Lactiplantibacillus pentosus	Corn silage	N/A	N/A
All-P1- 0% - Copie	57	8	HMF1_9851_2022-07-07_21-32-44	411.819	81401.6	11513.6	0.455087	187.413	REP1	0	0	P1	8	1	PCA-SkimMilk-Litmus	20	monoculture	57, REP1, 0%, P1, 8 1, monoculture	138.626	118.227	162.236	169.728	152.148	185.296	0.590232	101	B	76548.4	10000				ATCC 15009		Lactobacillus helveticus	Emmental cheese	N/A	N/A
All-P1- 0% - Copie	58	8	HMF1_9851_2022-07-07_21-32-44	601.889	108640	12073.6	0.553455	333.118	REP1	0	0	P1	11	1	PCA-SkimMilk-Litmus	20	monoculture	58, REP1, 0%, P1, 11 1, monoculture	167.915	142.917	175.248	192.568	166.951	190.568	0.649206	191	C	105428	10000				11121		Lactococcus lactis subsp. lactis	Dairy starter	N/A	N/A
All-P1- 0% - Copie	59	8	HMF1_9851_2022-07-07_21-32-44	617.728	53603.2	21369.6	0.49165	303.706	REP1	0	0	P1	5	2	PCA-SkimMilk-Litmus	20	monoculture	59, REP1, 0%, P1, 5 2, monoculture	148.118	127.404	163.56	211.358	184.012	205.778	0.717181	33	A	49408.5	17820.1				MJC 8		Lactococcus lactis subsp. lactis	Raw milk cheese	N/A	N/A
All-P1- 0% - Copie	60	8	HMF1_9851_2022-07-07_21-32-44	1077.07	72528	21345.9	0.633402	682.215	REP1	0	0	P1	7	2	PCA-SkimMilk-Litmus	20	monoculture	60, REP1, 0%, P1, 7 2, monoculture	174.863	162.984	186.681	255	255	255	1	156	A	68893.5	17820.1				7311		Lactococcus cremoris	Dairy starter	N/A	N/A
All-P1- 0% - Copie	61	8	HMF1_9851_2022-07-07_21-32-44	269.266	99388.8	21616	0.454935	122.499	REP1	0	0	P1	10	2	PCA-SkimMilk-Litmus	20	monoculture	61, REP1, 0%, P1, 10 2, monoculture	138.459	118.189	158.647	189.383	169.938	198.136	0.661109	392	B	95337.5	17820.1				74310		Lactococcus lactis subsp. lactis	Dairy starter	N/A	N/A
All-P1- 0% - Copie	62	8	HMF1_9851_2022-07-07_21-32-44	380.141	62787.2	30307.2	0.452222	171.908	REP1	0	0	P1	6	3	PCA-SkimMilk-Litmus	20	monoculture	62, REP1, 0%, P1, 6 3, monoculture	135.309	117.508	157.715	183.074	163.889	192.025	0.637008	103	A	59151	26624.8				ATCC 8530		Lacticaseibacillus rhamnosus	human gastrointestinal tract	N/A	N/A
All-P1- 0% - Copie	63	8	HMF1_9851_2022-07-07_21-32-44	475.176	35056	39356.8	0.51788	246.084	REP1	0	0	P1	3	4	PCA-SkimMilk-Litmus	20	monoculture	63, REP1, 0%, P1, 3 4, monoculture	163.991	133.988	168.116	185.346	155.667	182.938	0.60425	22	A	31663.2	36250				UL 719		Lactococcus lactis subsp. lactis bv. diacetylactis	Raw milk cheese	N/A	N/A
All-P1- 0% - Copie	64	8	HMF1_9851_2022-07-07_21-32-44	491.015	72083.2	39334.4	0.461016	226.366	REP1	0	0	P1	7	4	PCA-SkimMilk-Litmus	20	monoculture	64, REP1, 0%, P1, 7 4, monoculture	141.989	119.715	157.815	175.123	149.185	181.198	0.578427	155	B	68893.5	36250				7308		Lactococcus cremoris	Dairy starter	N/A	N/A
All-P1- 0% - Copie	65	8	HMF1_9851_2022-07-07_21-32-44	269.266	90249.6	30329.6	0.657207	176.964	REP1	0	0	P1	9	3	PCA-SkimMilk-Litmus	20	monoculture	65, REP1, 0%, P1, 9 3, monoculture	180.453	168.959	195.184	219.074	211.667	229.741	0.827357	28	C	86638.9	26624.8				LM 0230		Lactococcus lactis subsp. lactis	N/A	N/A	N/A
All-P1- 0% - Copie	66	8	HMF1_9851_2022-07-07_21-32-44	554.372	44643.2	48406.4	0.467775	259.321	REP1	0	0	P1	4	5	PCA-SkimMilk-Litmus	20	monoculture	66, REP1, 0%, P1, 4 5, monoculture	149.486	121.412	158.429	179.63	149.802	179.099	0.580886	111	B	41057.8	45000				ATCC 13075		Lacticaseibacillus rhamnosus	Ripening Swiss cheese	N/A	N/A
All-P1- 0% - Copie	67	8	HMF1_9851_2022-07-07_21-32-44	2011.58	62937.4	48377.6	0.584393	1175.55	REP1	0	0	P1	6	5	PCA-SkimMilk-Litmus	20	monoculture	67, REP1, 0%, P1, 6 5, monoculture	168.412	150.683	177.578	254.444	252.926	252.481	0.991737	13	A	59151	45000				ATCC 8041		Lactiplantibacillus pentosus	Corn silage	N/A	N/A
All-P1- 0% - Copie	68	8	HMF1_9851_2022-07-07_21-32-44	554.372	99478.4	48473.6	0.502907	278.798	REP1	0	0	P1	10	5	PCA-SkimMilk-Litmus	20	monoculture	68, REP1, 0%, P1, 10 5, monoculture	155.323	130.23	166.15	198.494	169.346	195.321	0.658748	390	B	95337.5	45000				74308		Lactococcus lactis subsp. lactis	Dairy starter	N/A	N/A
All-P1- 0% - Copie	69	8	HMF1_9851_2022-07-07_21-32-44	601.889	108394	48742.4	0.53336	321.023	REP1	0	0	P1	11	5	PCA-SkimMilk-Litmus	20	monoculture	69, REP1, 0%, P1, 11 5, monoculture	165.199	137.873	170.899	188.852	161.605	187.309	0.627908	191	B	105428	45000				11121		Lactococcus lactis subsp. lactis	Dairy starter	N/A	N/A
All-P1- 0% - Copie	70	8	HMF1_9851_2022-07-07_21-32-44	1948.22	117402	48528.9	0.614027	1196.26	REP1	0	0	P1	12	5	PCA-SkimMilk-Litmus	20	monoculture	70, REP1, 0%, P1, 12 5, monoculture	179.417	158.121	181.915	254.938	252.963	253.926	0.991884	13	B	114475	45000				ATCC 8041		Lactiplantibacillus pentosus	Corn silage	N/A	N/A
All-P1- 0% - Copie	71	8	HMF1_9851_2022-07-07_21-32-44	285.105	44665.6	49369.6	0.524137	149.434	REP1	0	0	P1	4	5	PCA-SkimMilk-Litmus	20	monoculture	71, REP1, 0%, P1, 4 5, monoculture	159.217	135.559	168.942	187.099	159.593	189.074	0.619891	111	B	41057.8	45000				ATCC 13075		Lacticaseibacillus rhamnosus	Ripening Swiss cheese	N/A	N/A
All-P1- 0% - Copie	72	8	HMF1_9851_2022-07-07_21-32-44	364.301	35817.6	39849.6	0.512706	186.78	REP1	0	0	P1	3	4	PCA-SkimMilk-Litmus	20	monoculture	72, REP1, 0%, P1, 3 4, monoculture	163.758	132.689	166.201	191.358	148.346	178.074	0.575082	22	A	31663.2	36250				UL 719		Lactococcus lactis subsp. lactis bv. diacetylactis	Raw milk cheese	N/A	N/A
All-P1- 0% - Copie	73	8	HMF1_9851_2022-07-07_21-32-44	649.407	53558.4	57859.2	0.560346	363.893	REP1	0	0	P1	5	6	PCA-SkimMilk-Litmus	20	monoculture	73, REP1, 0%, P1, 5 6, monoculture	163.411	144.647	173.356	177.963	158.198	184.765	0.614333	33	C	49408.5	52273.5				MJC 8		Lactococcus lactis subsp. lactis	Raw milk cheese	N/A	N/A
All-P1- 0% - Copie	74	8	HMF1_9851_2022-07-07_21-32-44	617.728	90496	57769.6	0.491816	303.809	REP1	0	0	P1	9	6	PCA-SkimMilk-Litmus	20	monoculture	74, REP1, 0%, P1, 9 6, monoculture	150.704	127.446	162.774	173.444	146.407	176.457	0.56736	174	A	86638.9	52273.5				7313		Lactococcus cremoris	Dairy starter	N/A	N/A
All-P1- 0% - Copie	75	8	HMF1_9851_2022-07-07_21-32-44	681.085	117398	57500.8	0.502087	341.964	REP1	0	0	P1	12	6	PCA-SkimMilk-Litmus	20	monoculture	75, REP1, 0%, P1, 12 6, monoculture	164.076	130.024	163.797	179.272	146.963	176.432	0.569574	134	A	114475	52273.5				1919		Lactococcus lactis subsp. lactis	Dairy starter	N/A	N/A
All-P1- 0% - Copie	76	8	HMF1_9851_2022-07-07_21-32-44	1773.99	81468.7	57792.1	0.755617	1340.46	REP1	0	0	P1	8	6	PCA-SkimMilk-Litmus	20	monoculture	76, REP1, 0%, P1, 8 6, monoculture	202.181	193.66	207.387	254.864	254.864	253.556	0.999459	156	B	76548.4	52273.5				7311		Lactococcus cremoris	Dairy starter	N/A	N/A
All-P1- 0% - Copie	77	8	HMF1_9851_2022-07-07_21-32-44	380.141	44486.4	67244.8	0.48293	183.581	REP1	0	0	P1	4	7	PCA-SkimMilk-Litmus	20	monoculture	77, REP1, 0%, P1, 4 7, monoculture	144.839	125.216	162.27	177.136	158.556	187.309	0.615759	465	B	41057.8	62500				29828		Lactococcus lactis subsp. lactis	Dairy starter	N/A	N/A
All-P1- 0% - Copie	78	8	HMF1_9851_2022-07-07_21-32-44	696.924	53939.2	66886.4	0.524252	365.364	REP1	0	0	P1	5	7	PCA-SkimMilk-Litmus	20	monoculture	78, REP1, 0%, P1, 5 7, monoculture	167.135	135.587	166.253	195.593	161.37	185.63	0.626974	391	B	49408.5	62500				74309		Lactococcus lactis subsp. lactis	Dairy starter	N/A	N/A
All-P1- 0% - Copie	79	8	HMF1_9851_2022-07-07_21-32-44	538.533	90169.9	66893.8	0.615702	331.575	REP1	0	0	P1	9	7	PCA-SkimMilk-Litmus	20	monoculture	79, REP1, 0%, P1, 9 7, monoculture	182.848	158.541	184.043	172	146.358	172.136	0.567163	32	C	86638.9	62500				MJC 5		Lactococcus lactis subsp. lactis	Raw milk cheese	N/A	N/A
All-P1- 0% - Copie	80	8	HMF1_9851_2022-07-07_21-32-44	364.301	35504	76339.2	0.489874	178.462	REP1	0	0	P1	3	8	PCA-SkimMilk-Litmus	20	monoculture	80, REP1, 0%, P1, 3 8, monoculture	154.891	126.958	160.643	200.84	165.321	189.469	0.642713	174	B	31663.2	71250				7313		Lactococcus cremoris	Dairy starter	N/A	N/A
All-P1- 0% - Copie	81	8	HMF1_9851_2022-07-07_21-32-44	348.462	62451.2	76227.2	0.629555	219.376	REP1	0	0	P1	6	8	PCA-SkimMilk-Litmus	20	monoculture	81, REP1, 0%, P1, 6 8, monoculture	189.717	162.018	188.079	216.494	178.358	204.136	0.694653	134	B	59151	71250				1919		Lactococcus lactis subsp. lactis	Dairy starter	N/A	N/A
All-P1- 0% - Copie	82	8	HMF1_9851_2022-07-07_21-32-44	158.392	108438	76182.4	0.514657	81.5175	REP1	0	0	P1	11	8	PCA-SkimMilk-Litmus	20	monoculture	82, REP1, 0%, P1, 11 8, monoculture	152.014	133.179	168.089	204.864	187.025	210.543	0.729182	392	A	105428	71250				74310		Lactococcus lactis subsp. lactis	Dairy starter	N/A	N/A
All-P1- 0% - Copie	83	8	HMF1_9851_2022-07-07_21-32-44	174.231	90742.4	76115.2	0.510737	88.9862	REP1	0	0	P1	9	8	PCA-SkimMilk-Litmus	20	monoculture	83, REP1, 0%, P1, 9 8, monoculture	149.292	132.195	168.931	174.765	157.877	189.383	0.613054	28	B	86638.9	71250				LM 0230		Lactococcus lactis subsp. lactis	N/A	N/A	N/A
All-P1- 0% - Copie	1	9	IMF1_9887_2022-07-08_13-55-34	681.085	17079.4	48773.5	0.543271	370.014	REP1	0	0	P1	1	5	PCA-SkimMilk-Litmus	20	monoculture	1, REP1, 0%, P1, 1 5, monoculture	182.34	141.274	160.5	248.346	190.247	181.802	0.739947	117	A	11482.3	45000				M35		Carnobacterium divergens	Smoked mussels	N/A	N/A
All-P1- 0% - Copie	2	9	IMF1_9887_2022-07-08_13-55-34	538.533	17088.6	30429.9	0.644814	347.253	REP1	0	0	P1	1	3	PCA-SkimMilk-Litmus	20	monoculture	2, REP1, 0%, P1, 1 3, monoculture	201.288	166.559	177.564	254.185	191.469	173.136	0.744856	11	C	11482.3	26624.8				ATCC 33316		Pediococcus pentosaceus	Dried beer yeast	N/A	N/A
All-P1- 0% - Copie	3	9	IMF1_9887_2022-07-08_13-55-34	475.176	17382.4	67244.8	0.555172	263.804	REP1	0	0	P1	1	7	PCA-SkimMilk-Litmus	20	monoculture	3, REP1, 0%, P1, 1 7, monoculture	181.915	144.238	161.736	233	187.605	191.716	0.729337	11	A	11482.3	62500				ATCC 33316		Pediococcus pentosaceus	Dried beer yeast	N/A	N/A
All-P1- 0% - Copie	4	9	IMF1_9887_2022-07-08_13-55-34	776.12	17360	39558.4	0.538097	417.628	REP1	0	0	P1	1	4	PCA-SkimMilk-Litmus	20	monoculture	4, REP1, 0%, P1, 1 4, monoculture	178.422	139.986	168.727	204.481	162.296	183.333	0.627696	110	B	11482.3	36250				ATCC 10863		Lacticaseibacillus rhamnosus	N/A	N/A	N/A
All-P1- 0% - Copie	5	9	IMF1_9887_2022-07-08_13-55-34	681.085	17225.6	21100.8	0.588753	400.991	REP1	0	0	P1	1	2	PCA-SkimMilk-Litmus	20	monoculture	5, REP1, 0%, P1, 1 2, monoculture	174.124	152.599	181.019	200.321	178.432	199.457	0.692498	27	A	11482.3	17820.1				IL 1403		Lactococcus lactis subsp. lactis	Derivative of the strain IL594, isolated from a cheese starter culture	N/A	N/A
All-P1- 0% - Copie	6	9	IMF1_9887_2022-07-08_13-55-34	776.12	26184.5	12221.3	0.536413	416.321	REP1	0	0	P1	2	1	PCA-SkimMilk-Litmus	20	monoculture	6, REP1, 0%, P1, 2 1, monoculture	173.353	139.567	171.816	193.358	157.025	184.877	0.606525	62	C	22964.5	10000				ATCC 334		Lacticaseibacillus paracasei	Emmental cheese	N/A	N/A
All-P1- 0% - Copie	7	9	IMF1_9887_2022-07-08_13-55-34	696.924	26275.2	39468.8	0.490719	341.994	REP1	0	0	P1	2	4	PCA-SkimMilk-Litmus	20	monoculture	7, REP1, 0%, P1, 2 4, monoculture	164.281	128.189	159.883	186.84	143.481	170.568	0.552134	103	B	22964.5	36250				ATCC 8530		Lacticaseibacillus rhamnosus	human gastrointestinal tract	N/A	N/A
All-P1- 0% - Copie	8	9	IMF1_9887_2022-07-08_13-55-34	839.477	26051.2	75891.2	0.526002	441.566	REP1	0	0	P1	2	8	PCA-SkimMilk-Litmus	20	monoculture	8, REP1, 0%, P1, 2 8, monoculture	169.777	136.974	167.033	204.79	166.728	190.259	0.645496	111	A	22964.5	71250				ATCC 13075		Lacticaseibacillus rhamnosus	Ripening Swiss cheese	N/A	N/A
All-P1- 0% - Copie	9	9	IMF1_9887_2022-07-08_13-55-34	506.854	26342	57789.5	0.618367	313.422	REP1	0	0	P1	2	6	PCA-SkimMilk-Litmus	20	monoculture	9, REP1, 0%, P1, 2 6, monoculture	195.366	159.973	171.57	254.679	198.975	181.84	0.775001	12	B	22964.5	52273.5				ATCC 43920		Lactococcus raffinolactis	Raw milk	N/A	N/A
All-P1- 0% - Copie	10	9	IMF1_9887_2022-07-08_13-55-34	760.281	26409.6	48921.6	0.498062	378.667	REP1	0	0	P1	2	5	PCA-SkimMilk-Litmus	20	monoculture	10, REP1, 0%, P1, 2 5, monoculture	167.126	130.017	160.284	196.086	153.074	178.136	0.590659	53	C	22964.5	45000				UL12		Lactobacillus delbrueckii subsp. bulgaricus	Cheddar cheese	N/A	N/A
All-P1- 0% - Copie	11	9	IMF1_9887_2022-07-08_13-55-34	855.316	26656	66572.8	0.514797	440.314	REP1	0	0	P1	2	7	PCA-SkimMilk-Litmus	20	monoculture	11, REP1, 0%, P1, 2 7, monoculture	170.298	134.184	164.403	180.395	145.432	171.802	0.559968	101	C	22964.5	62500				ATCC 15009		Lactobacillus helveticus	Emmental cheese	N/A	N/A
All-P1- 0% - Copie	12	9	IMF1_9887_2022-07-08_13-55-34	807.799	35347.2	30307.2	0.452399	365.448	REP1	0	0	P1	3	3	PCA-SkimMilk-Litmus	20	monoculture	12, REP1, 0%, P1, 3 3, monoculture	155.843	118.647	153.834	187.198	139.272	167.198	0.535227	22	C	31663.2	26624.8				UL 719		Lactococcus lactis subsp. lactis bv. diacetylactis	Raw milk cheese	N/A	N/A
All-P1- 0% - Copie	13	9	IMF1_9887_2022-07-08_13-55-34	712.764	35212.8	11603.2	0.498774	355.508	REP1	0	0	P1	3	1	PCA-SkimMilk-Litmus	20	monoculture	13, REP1, 0%, P1, 3 1, monoculture	165.259	130.195	165.153	201.259	161.272	189.605	0.623581	111	C	31663.2	10000				ATCC 13075		Lacticaseibacillus rhamnosus	Ripening Swiss cheese	N/A	N/A
All-P1- 0% - Copie	14	9	IMF1_9887_2022-07-08_13-55-34	855.316	35750.4	48652.8	0.47609	407.208	REP1	0	0	P1	3	5	PCA-SkimMilk-Litmus	20	monoculture	14, REP1, 0%, P1, 3 5, monoculture	160.322	124.546	157.207	180.469	141.284	169.877	0.543309	110	C	31663.2	45000				ATCC 10863		Lacticaseibacillus rhamnosus	N/A	N/A	N/A
All-P1- 0% - Copie	15	9	IMF1_9887_2022-07-08_13-55-34	871.156	35616	21526.4	0.520965	453.841	REP1	0	0	P1	3	2	PCA-SkimMilk-Litmus	20	monoculture	15, REP1, 0%, P1, 3 2, monoculture	167.791	135.72	168.424	219.914	185.099	204.556	0.719272	52	B	31663.2	17820.1				ATCC 11842		Lactobacillus delbrueckii subsp. bulgaricus	Bulgarian yogurt	N/A	N/A
All-P1- 0% - Copie	16	9	IMF1_9887_2022-07-08_13-55-34	665.246	35504	67065.6	0.481307	320.187	REP1	0	0	P1	3	7	PCA-SkimMilk-Litmus	20	monoculture	16, REP1, 0%, P1, 3 7, monoculture	153.285	125.845	158.183	180.457	153.383	178.012	0.591898	21	A	31663.2	62500				KB		Lactococcus cremoris	Commercial starter	N/A	N/A
All-P1- 0% - Copie	17	9	IMF1_9887_2022-07-08_13-55-34	712.764	44414.4	21128.8	0.507564	361.773	REP1	0	0	P1	4	2	PCA-SkimMilk-Litmus	20	monoculture	17, REP1, 0%, P1, 4 2, monoculture	165.88	132.383	165.159	250.79	210.148	216.679	0.819872	20	B	41057.8	17820.1				ATCC 19257		Lactococcus cremoris	Cheese	N/A	N/A
All-P1- 0% - Copie	18	9	IMF1_9887_2022-07-08_13-55-34	696.924	44464	30217.6	0.484957	337.979	REP1	0	0	P1	4	3	PCA-SkimMilk-Litmus	20	monoculture	18, REP1, 0%, P1, 4 3, monoculture	163.416	126.754	160.873	181.259	137.407	168.543	0.527741	156	C	41057.8	26624.8				7311		Lactococcus cremoris	Dairy starter	N/A	N/A
All-P1- 0% - Copie	19	9	IMF1_9887_2022-07-08_13-55-34	665.246	44548.9	57762.5	0.495295	329.493	REP1	0	0	P1	4	6	PCA-SkimMilk-Litmus	20	monoculture	19, REP1, 0%, P1, 4 6, monoculture	160.875	129.328	160.766	253.617	190.605	190.667	0.741385	20	A	41057.8	52273.5				ATCC 19257		Lactococcus cremoris	Cheese	N/A	N/A
All-P1- 0% - Copie	20	9	IMF1_9887_2022-07-08_13-55-34	823.638	44531.2	75667.2	0.509932	419.999	REP1	0	0	P1	4	8	PCA-SkimMilk-Litmus	20	monoculture	20, REP1, 0%, P1, 4 8, monoculture	169.528	132.973	161.994	204.877	160.864	186.975	0.621945	391	C	41057.8	71250				74309		Lactococcus lactis subsp. lactis	Dairy starter	N/A	N/A
All-P1- 0% - Copie	21	9	IMF1_9887_2022-07-08_13-55-34	586.05	53379.2	30284.8	0.527771	309.301	REP1	0	0	P1	5	3	PCA-SkimMilk-Litmus	20	monoculture	21, REP1, 0%, P1, 5 3, monoculture	163.57	137.415	167.101	191.58	156.123	182.21	0.602905	32	B	49408.5	26624.8				MJC 5		Lactococcus lactis subsp. lactis	Raw milk cheese	N/A	N/A
All-P1- 0% - Copie	22	9	IMF1_9887_2022-07-08_13-55-34	696.924	53699.6	39532.9	0.600107	418.23	REP1	0	0	P1	5	4	PCA-SkimMilk-Litmus	20	monoculture	22, REP1, 0%, P1, 5 4, monoculture	183.824	155.427	181.452	251.827	221.247	225.543	0.864445	27	C	49408.5	36250				IL 1403		Lactococcus lactis subsp. lactis	Derivative of the strain IL594, isolated from a cheese starter culture	N/A	N/A
All-P1- 0% - Copie	23	9	IMF1_9887_2022-07-08_13-55-34	427.658	53760	76787.2	0.478407	204.594	REP1	0	0	P1	5	8	PCA-SkimMilk-Litmus	20	monoculture	23, REP1, 0%, P1, 5 8, monoculture	165.138	125.123	144.494	230.963	189.148	194.556	0.735535	18	C	49408.5	71250				FYE 41		Streptococcus thermophilus	Commercial starter	N/A	N/A
All-P1- 0% - Copie	24	9	IMF1_9887_2022-07-08_13-55-34	696.924	62608	39379.2	0.517124	360.396	REP1	0	0	P1	6	4	PCA-SkimMilk-Litmus	20	monoculture	24, REP1, 0%, P1, 6 4, monoculture	156.912	134.764	167.819	189.63	167.407	194.025	0.648223	171	C	59151	36250				7328		Lactococcus cremoris	Dairy starter	N/A	N/A
All-P1- 0% - Copie	25	9	IMF1_9887_2022-07-08_13-55-34	728.603	62944	66707.2	0.471774	343.736	REP1	0	0	P1	6	7	PCA-SkimMilk-Litmus	20	monoculture	25, REP1, 0%, P1, 6 7, monoculture	157.192	123.472	154.86	182.383	145	171.531	0.558233	155	A	59151	62500				7308		Lactococcus cremoris	Dairy starter	N/A	N/A
All-P1- 0% - Copie	26	9	IMF1_9887_2022-07-08_13-55-34	522.693	72329.6	76160	0.481713	251.788	REP1	0	0	P1	7	8	PCA-SkimMilk-Litmus	20	monoculture	26, REP1, 0%, P1, 7 8, monoculture	165.602	125.947	143.169	228.988	198.778	199.062	0.774208	18	B	68893.5	71250				FYE 41		Streptococcus thermophilus	Commercial starter	N/A	N/A
All-P1- 0% - Copie	27	9	IMF1_9887_2022-07-08_13-55-34	712.764	72128	30396.8	0.425263	303.112	REP1	0	0	P1	7	3	PCA-SkimMilk-Litmus	20	monoculture	27, REP1, 0%, P1, 7 3, monoculture	140.246	111.89	149.914	178.235	147.506	176.889	0.568298	390	C	68893.5	26624.8				74308		Lactococcus lactis subsp. lactis	Dairy starter	N/A	N/A
All-P1- 0% - Copie	28	9	IMF1_9887_2022-07-08_13-55-34	791.96	72016	67065.6	0.469176	371.569	REP1	0	0	P1	7	7	PCA-SkimMilk-Litmus	20	monoculture	28, REP1, 0%, P1, 7 7, monoculture	157.303	122.825	153.893	197.222	161.519	184.691	0.624572	391	A	68893.5	62500				74309		Lactococcus lactis subsp. lactis	Dairy starter	N/A	N/A
All-P1- 0% - Copie	29	9	IMF1_9887_2022-07-08_13-55-34	601.889	80976	21347.2	0.431981	260.005	REP1	0	0	P1	8	2	PCA-SkimMilk-Litmus	20	monoculture	29, REP1, 0%, P1, 8 2, monoculture	146.33	113.563	152.149	186.123	142.617	174.358	0.548664	110	A	76548.4	17820.1				ATCC 10863		Lacticaseibacillus rhamnosus	N/A	N/A	N/A
All-P1- 0% - Copie	30	9	IMF1_9887_2022-07-08_13-55-34	649.407	81089.4	48685	0.611037	396.811	REP1	0	0	P1	8	5	PCA-SkimMilk-Litmus	20	monoculture	30, REP1, 0%, P1, 8 5, monoculture	200.02	158.148	169.839	254.679	178.605	167.654	0.693193	117	C	76548.4	45000				M35		Carnobacterium divergens	Smoked mussels	N/A	N/A
All-P1- 0% - Copie	31	9	IMF1_9887_2022-07-08_13-55-34	554.372	81580.8	76294.4	0.481889	267.146	REP1	0	0	P1	8	8	PCA-SkimMilk-Litmus	20	monoculture	31, REP1, 0%, P1, 8 8, monoculture	165.476	125.99	144.502	226.407	191.272	194.543	0.744063	11	B	76548.4	71250				ATCC 33316		Pediococcus pentosaceus	Dried beer yeast	N/A	N/A
All-P1- 0% - Copie	32	9	IMF1_9887_2022-07-08_13-55-34	696.924	81183.7	30308.2	0.458769	319.728	REP1	0	0	P1	8	3	PCA-SkimMilk-Litmus	20	monoculture	32, REP1, 0%, P1, 8 3, monoculture	149.917	120.234	155.956	149.173	123.309	156.358	0.471119	21	C	76548.4	26624.8				KB		Lactococcus cremoris	Commercial starter	N/A	N/A
All-P1- 0% - Copie	33	9	IMF1_9887_2022-07-08_13-55-34	681.085	81192.8	39634	0.505033	343.971	REP1	0	0	P1	8	4	PCA-SkimMilk-Litmus	20	monoculture	33, REP1, 0%, P1, 8 4, monoculture	167.562	131.753	162.645	162.691	130.469	158.42	0.499876	62	B	76548.4	36250				ATCC 334		Lacticaseibacillus paracasei	Emmental cheese	N/A	N/A
All-P1- 0% - Copie	34	9	IMF1_9887_2022-07-08_13-55-34	696.924	81513.6	66953.6	0.493777	344.125	REP1	0	0	P1	8	7	PCA-SkimMilk-Litmus	20	monoculture	34, REP1, 0%, P1, 8 7, monoculture	157.202	128.95	158.576	212.457	183.346	201.222	0.712232	52	C	76548.4	62500				ATCC 11842		Lactobacillus delbrueckii subsp. bulgaricus	Bulgarian yogurt	N/A	N/A
All-P1- 0% - Copie	35	9	IMF1_9887_2022-07-08_13-55-34	712.764	90227.1	21250.3	0.573061	408.457	REP1	0	0	P1	9	2	PCA-SkimMilk-Litmus	20	monoculture	35, REP1, 0%, P1, 9 2, monoculture	173.883	148.692	177.49	206.259	179.333	200.235	0.696118	27	B	86638.9	17820.1				IL 1403		Lactococcus lactis subsp. lactis	Derivative of the strain IL594, isolated from a cheese starter culture	N/A	N/A
All-P1- 0% - Copie	36	9	IMF1_9887_2022-07-08_13-55-34	380.141	90585.6	39580.8	0.454704	172.851	REP1	0	0	P1	9	4	PCA-SkimMilk-Litmus	20	monoculture	36, REP1, 0%, P1, 9 4, monoculture	140.487	119.221	155.766	188.926	173.198	193.309	0.671476	465	A	86638.9	36250				29828		Lactococcus lactis subsp. lactis	Dairy starter	N/A	N/A
All-P1- 0% - Copie	37	9	IMF1_9887_2022-07-08_13-55-34	617.728	90316.8	12140.8	0.539257	333.115	REP1	0	0	P1	9	1	PCA-SkimMilk-Litmus	20	monoculture	37, REP1, 0%, P1, 9 1, monoculture	168.035	140.275	172.007	190.444	157.58	186.716	0.608756	32	A	86638.9	10000				MJC 5		Lactococcus lactis subsp. lactis	Raw milk cheese	N/A	N/A
All-P1- 0% - Copie	38	9	IMF1_9887_2022-07-08_13-55-34	807.799	90518.4	48854.4	0.47313	382.194	REP1	0	0	P1	9	5	PCA-SkimMilk-Litmus	20	monoculture	38, REP1, 0%, P1, 9 5, monoculture	156.728	123.809	157.733	182.099	148.568	177.284	0.572562	53	B	86638.9	45000				UL12		Lactobacillus delbrueckii subsp. bulgaricus	Cheddar cheese	N/A	N/A
All-P1- 0% - Copie	39	9	IMF1_9887_2022-07-08_13-55-34	760.281	99209.6	11849.6	0.511481	388.869	REP1	0	0	P1	10	1	PCA-SkimMilk-Litmus	20	monoculture	39, REP1, 0%, P1, 10 1, monoculture	168.7	133.359	168.15	196.346	159.099	188.593	0.614854	102	C	95337.5	10000				ATCC 27773		Lacticaseibacillus rhamnosus	Derived from existing strain	N/A	N/A
All-P1- 0% - Copie	40	9	IMF1_9887_2022-07-08_13-55-34	696.924	99388.8	58016	0.532198	370.901	REP1	0	0	P1	10	6	PCA-SkimMilk-Litmus	20	monoculture	40, REP1, 0%, P1, 10 6, monoculture	170.576	138.517	168.441	199.605	164.123	188.346	0.635034	62	A	95337.5	52273.5				ATCC 334		Lacticaseibacillus paracasei	Emmental cheese	N/A	N/A
All-P1- 0% - Copie	41	9	IMF1_9887_2022-07-08_13-55-34	776.12	99120	76227.2	0.483579	375.316	REP1	0	0	P1	10	8	PCA-SkimMilk-Litmus	20	monoculture	41, REP1, 0%, P1, 10 8, monoculture	158.248	126.411	160.873	169.099	135.062	167.543	0.51832	21	B	95337.5	71250				KB		Lactococcus cremoris	Commercial starter	N/A	N/A
All-P1- 0% - Copie	42	9	IMF1_9887_2022-07-08_13-55-34	1029.55	99097.6	30956.8	0.479077	493.232	REP1	0	0	P1	10	3	PCA-SkimMilk-Litmus	20	monoculture	42, REP1, 0%, P1, 10 3, monoculture	156.991	125.29	159.864	190.272	151.247	179.815	0.583321	20	C	95337.5	26624.8				ATCC 19257		Lactococcus cremoris	Cheese	N/A	N/A
All-P1- 0% - Copie	43	9	IMF1_9887_2022-07-08_13-55-34	791.96	108259	66774.4	0.525348	416.054	REP1	0	0	P1	11	7	PCA-SkimMilk-Litmus	20	monoculture	43, REP1, 0%, P1, 11 7, monoculture	156.783	136.812	165.299	177.198	160.852	183.21	0.621895	465	C	105428	62500				29828		Lactococcus lactis subsp. lactis	Dairy starter	N/A	N/A
All-P1- 0% - Copie	44	9	IMF1_9887_2022-07-08_13-55-34	649.407	108685	21235.2	0.541169	351.439	REP1	0	0	P1	11	2	PCA-SkimMilk-Litmus	20	monoculture	44, REP1, 0%, P1, 11 2, monoculture	168.481	140.751	170.41	188.84	157.704	183.716	0.609252	191	A	105428	17820.1				11121		Lactococcus lactis subsp. lactis	Dairy starter	N/A	N/A
All-P1- 0% - Copie	45	9	IMF1_9887_2022-07-08_13-55-34	760.281	108371	57388.8	0.501363	381.177	REP1	0	0	P1	11	6	PCA-SkimMilk-Litmus	20	monoculture	45, REP1, 0%, P1, 11 6, monoculture	163.642	130.839	162.669	202.889	162.741	187.852	0.629481	53	A	105428	52273.5				UL12		Lactobacillus delbrueckii subsp. bulgaricus	Cheddar cheese	N/A	N/A
All-P1- 0% - Copie	46	9	IMF1_9887_2022-07-08_13-55-34	791.96	108601	30385.1	0.601641	476.475	REP1	0	0	P1	11	3	PCA-SkimMilk-Litmus	20	monoculture	46, REP1, 0%, P1, 11 3, monoculture	199.027	155.809	169.031	252.951	198.259	194.556	0.772126	12	C	105428	26624.8				ATCC 43920		Lactococcus raffinolactis	Raw milk	N/A	N/A
All-P1- 0% - Copie	47	9	IMF1_9887_2022-07-08_13-55-34	681.085	117555	21100.8	0.585868	399.026	REP1	0	0	P1	12	2	PCA-SkimMilk-Litmus	20	monoculture	47, REP1, 0%, P1, 12 2, monoculture	190.044	151.881	178.421	204.21	163.012	185.84	0.630572	103	C	114475	17820.1				ATCC 8530		Lacticaseibacillus rhamnosus	human gastrointestinal tract	N/A	N/A
All-P1- 0% - Copie	48	9	IMF1_9887_2022-07-08_13-55-34	633.568	117650	76061.8	0.538431	341.132	REP1	0	0	P1	12	8	PCA-SkimMilk-Litmus	20	monoculture	48, REP1, 0%, P1, 12 8, monoculture	170.328	140.069	166.187	254.716	223.173	221.556	0.87218	52	A	114475	71250				ATCC 11842		Lactobacillus delbrueckii subsp. bulgaricus	Bulgarian yogurt	N/A	N/A
All-P1- 0% - Copie	49	9	IMF1_9887_2022-07-08_13-55-34	791.96	117651	39604.5	0.575804	456.013	REP1	0	0	P1	12	4	PCA-SkimMilk-Litmus	20	monoculture	49, REP1, 0%, P1, 12 4, monoculture	190.491	149.375	164.308	254.235	201.025	191.617	0.783232	18	A	114475	36250				FYE 41		Streptococcus thermophilus	Commercial starter	N/A	N/A
All-P1- 0% - Copie	50	9	IMF1_9887_2022-07-08_13-55-34	776.12	117958	30083.2	0.510524	396.228	REP1	0	0	P1	12	3	PCA-SkimMilk-Litmus	20	monoculture	50, REP1, 0%, P1, 12 3, monoculture	164.719	133.121	163.963	203.469	173.506	195.741	0.672716	22	B	114475	26624.8				UL 719		Lactococcus lactis subsp. lactis bv. diacetylactis	Raw milk cheese	N/A	N/A
All-P1- 0% - Copie	51	9	IMF1_9887_2022-07-08_13-55-34	649.407	117510	67065.6	0.612866	398	REP1	0	0	P1	12	7	PCA-SkimMilk-Litmus	20	monoculture	51, REP1, 0%, P1, 12 7, monoculture	199.061	158.604	169.247	253.111	216.074	201.309	0.843671	117	B	114475	62500				M35		Carnobacterium divergens	Smoked mussels	N/A	N/A
All-P1- 0% - Copie	52	9	IMF1_9887_2022-07-08_13-55-34	744.442	118093	12185.6	0.540819	402.608	REP1	0	0	P1	12	1	PCA-SkimMilk-Litmus	20	monoculture	52, REP1, 0%, P1, 12 1, monoculture	184.091	140.664	157.638	202.716	158.506	167.753	0.612475	12	A	114475	10000				ATCC 43920		Lactococcus raffinolactis	Raw milk	N/A	N/A
All-P1- 0% - Copie	53	9	IMF1_9887_2022-07-08_13-55-34	681.085	17113.8	12086	0.495868	337.729	REP1	0	0	P1	1	1	PCA-SkimMilk-Litmus	20	monoculture	53, REP1, 0%, P1, 1 1, monoculture	157.47	129.471	163.978	177.988	138.975	170.667	0.534037	174	C	11482.3	10000				7313		Lactococcus cremoris	Dairy starter	N/A	N/A
All-P1- 0% - Copie	54	9	IMF1_9887_2022-07-08_13-55-34	807.799	44620.8	11894.4	0.458804	370.621	REP1	0	0	P1	4	1	PCA-SkimMilk-Litmus	20	monoculture	54, REP1, 0%, P1, 4 1, monoculture	153.313	120.242	157.593	186.58	144.519	174.556	0.556299	134	C	41057.8	10000				1919		Lactococcus lactis subsp. lactis	Dairy starter	N/A	N/A
All-P1- 0% - Copie	55	9	IMF1_9887_2022-07-08_13-55-34	586.05	53692.7	12136	0.467075	273.729	REP1	0	0	P1	5	1	PCA-SkimMilk-Litmus	20	monoculture	55, REP1, 0%, P1, 5 1, monoculture	157.99	122.302	157.105	186.173	154.111	176.679	0.594824	33	B	49408.5	10000				MJC 8		Lactococcus lactis subsp. lactis	Raw milk cheese	N/A	N/A
All-P1- 0% - Copie	56	9	IMF1_9887_2022-07-08_13-55-34	2185.81	62858.1	12086.4	0.728759	1592.93	REP1	0	0	P1	6	1	PCA-SkimMilk-Litmus	20	monoculture	56, REP1, 0%, P1, 6 1, monoculture	204.809	187.461	204.406	255	253	254	0.991968	13	C	59151	10000				ATCC 8041		Lactiplantibacillus pentosus	Corn silage	N/A	N/A
All-P1- 0% - Copie	57	9	IMF1_9887_2022-07-08_13-55-34	427.658	81401.6	11513.6	0.463482	198.212	REP1	0	0	P1	8	1	PCA-SkimMilk-Litmus	20	monoculture	57, REP1, 0%, P1, 8 1, monoculture	146.157	121.407	161.792	186.296	162.346	192.79	0.627894	101	B	76548.4	10000				ATCC 15009		Lactobacillus helveticus	Emmental cheese	N/A	N/A
All-P1- 0% - Copie	58	9	IMF1_9887_2022-07-08_13-55-34	601.889	108640	12073.6	0.548474	330.121	REP1	0	0	P1	11	1	PCA-SkimMilk-Litmus	20	monoculture	58, REP1, 0%, P1, 11 1, monoculture	170.699	142.57	172.746	193.741	165.519	188.889	0.640637	191	C	105428	10000				11121		Lactococcus lactis subsp. lactis	Dairy starter	N/A	N/A
All-P1- 0% - Copie	59	9	IMF1_9887_2022-07-08_13-55-34	617.728	53603.2	21369.6	0.493215	304.673	REP1	0	0	P1	5	2	PCA-SkimMilk-Litmus	20	monoculture	59, REP1, 0%, P1, 5 2, monoculture	153.061	128.81	162.128	214.63	180.889	201.852	0.702365	33	A	49408.5	17820.1				MJC 8		Lactococcus lactis subsp. lactis	Raw milk cheese	N/A	N/A
All-P1- 0% - Copie	60	9	IMF1_9887_2022-07-08_13-55-34	1156.26	72528	21345.9	0.729519	843.515	REP1	0	0	P1	7	2	PCA-SkimMilk-Litmus	20	monoculture	60, REP1, 0%, P1, 7 2, monoculture	197.674	187.65	203.176	255	255	255	1	156	A	68893.5	17820.1				7311		Lactococcus cremoris	Dairy starter	N/A	N/A
All-P1- 0% - Copie	61	9	IMF1_9887_2022-07-08_13-55-34	285.105	99388.8	21616	0.45216	128.913	REP1	0	0	P1	10	2	PCA-SkimMilk-Litmus	20	monoculture	61, REP1, 0%, P1, 10 2, monoculture	142.151	118.588	156.328	186.63	161.827	189.852	0.625812	392	B	95337.5	17820.1				74310		Lactococcus lactis subsp. lactis	Dairy starter	N/A	N/A
All-P1- 0% - Copie	62	9	IMF1_9887_2022-07-08_13-55-34	395.98	62787.2	30307.2	0.459879	182.103	REP1	0	0	P1	6	3	PCA-SkimMilk-Litmus	20	monoculture	62, REP1, 0%, P1, 6 3, monoculture	143.392	120.51	157.485	186.321	155.309	183.148	0.599633	103	A	59151	26624.8				ATCC 8530		Lacticaseibacillus rhamnosus	human gastrointestinal tract	N/A	N/A
All-P1- 0% - Copie	63	9	IMF1_9887_2022-07-08_13-55-34	475.176	35056	39356.8	0.509711	242.203	REP1	0	0	P1	3	4	PCA-SkimMilk-Litmus	20	monoculture	63, REP1, 0%, P1, 3 4, monoculture	168.336	132.918	163.952	185.457	148.185	174.173	0.571025	22	A	31663.2	36250				UL 719		Lactococcus lactis subsp. lactis bv. diacetylactis	Raw milk cheese	N/A	N/A
All-P1- 0% - Copie	64	9	IMF1_9887_2022-07-08_13-55-34	506.854	72083.2	39334.4	0.453361	229.788	REP1	0	0	P1	7	4	PCA-SkimMilk-Litmus	20	monoculture	64, REP1, 0%, P1, 7 4, monoculture	148.412	118.887	154.609	181.444	145.642	175.136	0.560811	155	B	68893.5	36250				7308		Lactococcus cremoris	Dairy starter	N/A	N/A
All-P1- 0% - Copie	65	9	IMF1_9887_2022-07-08_13-55-34	269.266	90249.6	30329.6	0.701215	188.813	REP1	0	0	P1	9	3	PCA-SkimMilk-Litmus	20	monoculture	65, REP1, 0%, P1, 9 3, monoculture	193.583	180.602	203.004	225.506	214.901	232.765	0.838961	28	C	86638.9	26624.8				LM 0230		Lactococcus lactis subsp. lactis	N/A	N/A	N/A
All-P1- 0% - Copie	66	9	IMF1_9887_2022-07-08_13-55-34	570.211	44643.2	48406.4	0.45731	260.763	REP1	0	0	P1	4	5	PCA-SkimMilk-Litmus	20	monoculture	66, REP1, 0%, P1, 4 5, monoculture	153.801	119.87	154.586	186.457	148.062	178.617	0.570529	111	B	41057.8	45000				ATCC 13075		Lacticaseibacillus rhamnosus	Ripening Swiss cheese	N/A	N/A
All-P1- 0% - Copie	67	9	IMF1_9887_2022-07-08_13-55-34	2154.13	62937.4	48377.6	0.661644	1425.27	REP1	0	0	P1	6	5	PCA-SkimMilk-Litmus	20	monoculture	67, REP1, 0%, P1, 6 5, monoculture	187.681	170.749	190.822	254.975	253.617	252.877	0.994447	13	A	59151	45000				ATCC 8041		Lactiplantibacillus pentosus	Corn silage	N/A	N/A
All-P1- 0% - Copie	68	9	IMF1_9887_2022-07-08_13-55-34	554.372	99478.4	48473.6	0.499914	277.138	REP1	0	0	P1	10	5	PCA-SkimMilk-Litmus	20	monoculture	68, REP1, 0%, P1, 10 5, monoculture	160.737	130.479	164.008	202.272	163.827	191.519	0.633844	390	B	95337.5	45000				74308		Lactococcus lactis subsp. lactis	Dairy starter	N/A	N/A
All-P1- 0% - Copie	69	9	IMF1_9887_2022-07-08_13-55-34	601.889	108394	48742.4	0.517804	311.661	REP1	0	0	P1	11	5	PCA-SkimMilk-Litmus	20	monoculture	69, REP1, 0%, P1, 11 5, monoculture	167.435	134.933	166.495	189.914	155.667	181.173	0.601071	191	B	105428	45000				11121		Lactococcus lactis subsp. lactis	Dairy starter	N/A	N/A
All-P1- 0% - Copie	70	9	IMF1_9887_2022-07-08_13-55-34	2138.29	117402	48528.9	0.677446	1448.58	REP1	0	0	P1	12	5	PCA-SkimMilk-Litmus	20	monoculture	70, REP1, 0%, P1, 12 5, monoculture	195.293	174.684	192.671	255	253	254	0.991968	13	B	114475	45000				ATCC 8041		Lactiplantibacillus pentosus	Corn silage	N/A	N/A
All-P1- 0% - Copie	71	9	IMF1_9887_2022-07-08_13-55-34	285.105	44665.6	49369.6	0.531474	151.526	REP1	0	0	P1	4	5	PCA-SkimMilk-Litmus	20	monoculture	71, REP1, 0%, P1, 4 5, monoculture	167.811	138.337	169.058	190.321	156.432	182.765	0.604145	111	B	41057.8	45000				ATCC 13075		Lacticaseibacillus rhamnosus	Ripening Swiss cheese	N/A	N/A
All-P1- 0% - Copie	72	9	IMF1_9887_2022-07-08_13-55-34	364.301	35817.6	39849.6	0.503819	183.542	REP1	0	0	P1	3	4	PCA-SkimMilk-Litmus	20	monoculture	72, REP1, 0%, P1, 3 4, monoculture	169.223	131.451	163.238	192.704	143.914	170.58	0.55387	22	A	31663.2	36250				UL 719		Lactococcus lactis subsp. lactis bv. diacetylactis	Raw milk cheese	N/A	N/A
All-P1- 0% - Copie	73	9	IMF1_9887_2022-07-08_13-55-34	649.407	53558.4	57859.2	0.562738	365.446	REP1	0	0	P1	5	6	PCA-SkimMilk-Litmus	20	monoculture	73, REP1, 0%, P1, 5 6, monoculture	169.228	146.122	172.685	180.123	156.63	180.444	0.604938	33	C	49408.5	52273.5				MJC 8		Lactococcus lactis subsp. lactis	Raw milk cheese	N/A	N/A
All-P1- 0% - Copie	74	9	IMF1_9887_2022-07-08_13-55-34	617.728	90496	57769.6	0.479598	296.262	REP1	0	0	P1	9	6	PCA-SkimMilk-Litmus	20	monoculture	74, REP1, 0%, P1, 9 6, monoculture	151.918	125.42	158.563	174.728	142.062	172.123	0.546433	174	A	86638.9	52273.5				7313		Lactococcus cremoris	Dairy starter	N/A	N/A
All-P1- 0% - Copie	75	9	IMF1_9887_2022-07-08_13-55-34	665.246	117398	57500.8	0.478979	318.639	REP1	0	0	P1	12	6	PCA-SkimMilk-Litmus	20	monoculture	75, REP1, 0%, P1, 12 6, monoculture	165.852	125.266	158.329	179.16	139.864	170.086	0.537607	134	A	114475	52273.5				1919		Lactococcus lactis subsp. lactis	Dairy starter	N/A	N/A
All-P1- 0% - Copie	76	9	IMF1_9887_2022-07-08_13-55-34	1773.99	81468.7	57792.1	0.842729	1494.99	REP1	0	0	P1	8	6	PCA-SkimMilk-Litmus	20	monoculture	76, REP1, 0%, P1, 8 6, monoculture	221.945	215.839	223.574	255	255	255	1	156	B	76548.4	52273.5				7311		Lactococcus cremoris	Dairy starter	N/A	N/A
All-P1- 0% - Copie	77	9	IMF1_9887_2022-07-08_13-55-34	395.98	44486.4	67244.8	0.484927	192.021	REP1	0	0	P1	4	7	PCA-SkimMilk-Litmus	20	monoculture	77, REP1, 0%, P1, 4 7, monoculture	149.129	126.747	160.041	181.679	160.309	186.679	0.619713	465	B	41057.8	62500				29828		Lactococcus lactis subsp. lactis	Dairy starter	N/A	N/A
All-P1- 0% - Copie	78	9	IMF1_9887_2022-07-08_13-55-34	696.924	53939.2	66886.4	0.516896	360.237	REP1	0	0	P1	5	7	PCA-SkimMilk-Litmus	20	monoculture	78, REP1, 0%, P1, 5 7, monoculture	171.511	134.707	162.873	198.321	156.827	180.062	0.605732	391	B	49408.5	62500				74309		Lactococcus lactis subsp. lactis	Dairy starter	N/A	N/A
All-P1- 0% - Copie	79	9	IMF1_9887_2022-07-08_13-55-34	538.533	90169.9	66893.8	0.612699	329.959	REP1	0	0	P1	9	7	PCA-SkimMilk-Litmus	20	monoculture	79, REP1, 0%, P1, 9 7, monoculture	186.361	158.562	181.732	173.235	146.395	168.185	0.563836	32	C	86638.9	62500				MJC 5		Lactococcus lactis subsp. lactis	Raw milk cheese	N/A	N/A
All-P1- 0% - Copie	80	9	IMF1_9887_2022-07-08_13-55-34	364.301	35504	76339.2	0.481267	175.326	REP1	0	0	P1	3	8	PCA-SkimMilk-Litmus	20	monoculture	80, REP1, 0%, P1, 3 8, monoculture	157.048	125.836	157.332	202.235	162.321	186.58	0.627795	174	B	31663.2	71250				7313		Lactococcus cremoris	Dairy starter	N/A	N/A
All-P1- 0% - Copie	81	9	IMF1_9887_2022-07-08_13-55-34	364.301	62451.2	76227.2	0.634593	231.183	REP1	0	0	P1	6	8	PCA-SkimMilk-Litmus	20	monoculture	81, REP1, 0%, P1, 6 8, monoculture	196.953	164.014	187.558	220.173	176.877	198.235	0.686251	134	B	59151	71250				1919		Lactococcus lactis subsp. lactis	Dairy starter	N/A	N/A
All-P1- 0% - Copie	82	9	IMF1_9887_2022-07-08_13-55-34	285.105	108438	76182.4	0.530235	151.173	REP1	0	0	P1	11	8	PCA-SkimMilk-Litmus	20	monoculture	82, REP1, 0%, P1, 11 8, monoculture	160.943	138.029	169.262	204.457	182.037	205.802	0.706976	392	A	105428	71250				74310		Lactococcus lactis subsp. lactis	Dairy starter	N/A	N/A
All-P1- 0% - Copie	83	9	IMF1_9887_2022-07-08_13-55-34	174.231	90742.4	76115.2	0.504545	87.9075	REP1	0	0	P1	9	8	PCA-SkimMilk-Litmus	20	monoculture	83, REP1, 0%, P1, 9 8, monoculture	150.502	131.632	166.578	168.407	148.802	181.21	0.573504	28	B	86638.9	71250				LM 0230		Lactococcus lactis subsp. lactis	N/A	N/A	N/A
All-P1- 0% - Copie	1	10	JMF1_9933_2022-07-08_17-42-27	728.603	17079.4	48773.5	0.563359	410.465	REP1	0	0	P1	1	5	PCA-SkimMilk-Litmus	20	monoculture	1, REP1, 0%, P1, 1 5, monoculture	187.591	145.403	163.595	248.617	188.16	177.901	0.733707	117	A	11482.3	45000				M35		Carnobacterium divergens	Smoked mussels	N/A	N/A
All-P1- 0% - Copie	2	10	JMF1_9933_2022-07-08_17-42-27	554.372	17088.6	30429.9	0.664363	368.304	REP1	0	0	P1	1	3	PCA-SkimMilk-Litmus	20	monoculture	2, REP1, 0%, P1, 1 3, monoculture	205.336	170.755	181.542	254.395	193.198	176.63	0.753775	11	C	11482.3	26624.8				ATCC 33316		Pediococcus pentosaceus	Dried beer yeast	N/A	N/A
All-P1- 0% - Copie	3	10	JMF1_9933_2022-07-08_17-42-27	506.854	17382.4	67244.8	0.567572	287.676	REP1	0	0	P1	1	7	PCA-SkimMilk-Litmus	20	monoculture	3, REP1, 0%, P1, 1 7, monoculture	184.568	146.46	163.773	236.086	191.457	195.099	0.74684	11	A	11482.3	62500				ATCC 33316		Pediococcus pentosaceus	Dried beer yeast	N/A	N/A
All-P1- 0% - Copie	4	10	JMF1_9933_2022-07-08_17-42-27	791.96	17360	39558.4	0.539396	427.18	REP1	0	0	P1	1	4	PCA-SkimMilk-Litmus	20	monoculture	4, REP1, 0%, P1, 1 4, monoculture	178.779	139.388	168.969	200.889	157.901	179.63	0.613152	110	B	11482.3	36250				ATCC 10863		Lacticaseibacillus rhamnosus	N/A	N/A	N/A
All-P1- 0% - Copie	5	10	JMF1_9933_2022-07-08_17-42-27	665.246	17225.6	21100.8	0.586386	390.091	REP1	0	0	P1	1	2	PCA-SkimMilk-Litmus	20	monoculture	5, REP1, 0%, P1, 1 2, monoculture	174.262	151.183	181.51	197.494	171.37	196.704	0.666814	27	A	11482.3	17820.1				IL 1403		Lactococcus lactis subsp. lactis	Derivative of the strain IL594, isolated from a cheese starter culture	N/A	N/A
All-P1- 0% - Copie	6	10	JMF1_9933_2022-07-08_17-42-27	791.96	26184.5	12221.3	0.538087	426.143	REP1	0	0	P1	2	1	PCA-SkimMilk-Litmus	20	monoculture	6, REP1, 0%, P1, 2 1, monoculture	174.373	139.06	172.746	193.778	155.136	183.926	0.602135	62	C	22964.5	10000				ATCC 334		Lacticaseibacillus paracasei	Emmental cheese	N/A	N/A
All-P1- 0% - Copie	7	10	JMF1_9933_2022-07-08_17-42-27	696.924	26275.2	39468.8	0.493382	343.85	REP1	0	0	P1	2	4	PCA-SkimMilk-Litmus	20	monoculture	7, REP1, 0%, P1, 2 4, monoculture	165.72	127.839	160.636	186.605	140.951	169.481	0.54562	103	B	22964.5	36250				ATCC 8530		Lacticaseibacillus rhamnosus	human gastrointestinal tract	N/A	N/A
All-P1- 0% - Copie	8	10	JMF1_9933_2022-07-08_17-42-27	839.477	26051.2	75891.2	0.529747	444.71	REP1	0	0	P1	2	8	PCA-SkimMilk-Litmus	20	monoculture	8, REP1, 0%, P1, 2 8, monoculture	171.082	136.966	168.072	200.963	163.926	188.938	0.637155	111	A	22964.5	71250				ATCC 13075		Lacticaseibacillus rhamnosus	Ripening Swiss cheese	N/A	N/A
All-P1- 0% - Copie	9	10	JMF1_9933_2022-07-08_17-42-27	538.533	26342	57789.5	0.635888	342.446	REP1	0	0	P1	2	6	PCA-SkimMilk-Litmus	20	monoculture	9, REP1, 0%, P1, 2 6, monoculture	199.336	163.608	174.227	254.79	200.025	182.444	0.780975	12	B	22964.5	52273.5				ATCC 43920		Lactococcus raffinolactis	Raw milk	N/A	N/A
All-P1- 0% - Copie	10	10	JMF1_9933_2022-07-08_17-42-27	776.12	26409.6	48921.6	0.50168	389.364	REP1	0	0	P1	2	5	PCA-SkimMilk-Litmus	20	monoculture	10, REP1, 0%, P1, 2 5, monoculture	169.251	129.922	161.548	196.235	150.148	176.247	0.582264	53	C	22964.5	45000				UL12		Lactobacillus delbrueckii subsp. bulgaricus	Cheddar cheese	N/A	N/A
All-P1- 0% - Copie	11	10	JMF1_9933_2022-07-08_17-42-27	871.156	26656	66572.8	0.513783	447.585	REP1	0	0	P1	2	7	PCA-SkimMilk-Litmus	20	monoculture	11, REP1, 0%, P1, 2 7, monoculture	170.262	132.96	164.555	178.938	140.173	170.593	0.542521	101	C	22964.5	62500				ATCC 15009		Lactobacillus helveticus	Emmental cheese	N/A	N/A
All-P1- 0% - Copie	12	10	JMF1_9933_2022-07-08_17-42-27	807.799	35347.2	30307.2	0.452779	365.754	REP1	0	0	P1	3	3	PCA-SkimMilk-Litmus	20	monoculture	12, REP1, 0%, P1, 3 3, monoculture	156.331	117.647	154.326	188.198	136.926	165.074	0.529585	22	C	31663.2	26624.8				UL 719		Lactococcus lactis subsp. lactis bv. diacetylactis	Raw milk cheese	N/A	N/A
All-P1- 0% - Copie	13	10	JMF1_9933_2022-07-08_17-42-27	712.764	35212.8	11603.2	0.501025	357.112	REP1	0	0	P1	3	1	PCA-SkimMilk-Litmus	20	monoculture	13, REP1, 0%, P1, 3 1, monoculture	166.057	129.757	165.872	201.025	160.111	187.333	0.621957	111	C	31663.2	10000				ATCC 13075		Lacticaseibacillus rhamnosus	Ripening Swiss cheese	N/A	N/A
All-P1- 0% - Copie	14	10	JMF1_9933_2022-07-08_17-42-27	855.316	35750.4	48652.8	0.47662	407.661	REP1	0	0	P1	3	5	PCA-SkimMilk-Litmus	20	monoculture	14, REP1, 0%, P1, 3 5, monoculture	160.844	123.632	157.284	177.642	138.16	168.296	0.534504	110	C	31663.2	45000				ATCC 10863		Lacticaseibacillus rhamnosus	N/A	N/A	N/A
All-P1- 0% - Copie	15	10	JMF1_9933_2022-07-08_17-42-27	886.995	35616	21526.4	0.528835	469.074	REP1	0	0	P1	3	2	PCA-SkimMilk-Litmus	20	monoculture	15, REP1, 0%, P1, 3 2, monoculture	170.518	136.738	169.912	219.815	183.074	203.222	0.713443	52	B	31663.2	17820.1				ATCC 11842		Lactobacillus delbrueckii subsp. bulgaricus	Bulgarian yogurt	N/A	N/A
All-P1- 0% - Copie	16	10	JMF1_9933_2022-07-08_17-42-27	665.246	35504	67065.6	0.485297	322.842	REP1	0	0	P1	3	7	PCA-SkimMilk-Litmus	20	monoculture	16, REP1, 0%, P1, 3 7, monoculture	154.74	125.81	159.341	175.16	147.753	173.469	0.572721	21	A	31663.2	62500				KB		Lactococcus cremoris	Commercial starter	N/A	N/A
All-P1- 0% - Copie	17	10	JMF1_9933_2022-07-08_17-42-27	744.442	44414.4	21128.8	0.519458	386.706	REP1	0	0	P1	4	2	PCA-SkimMilk-Litmus	20	monoculture	17, REP1, 0%, P1, 4 2, monoculture	170.199	134.384	167.754	250.58	201.864	208.963	0.788304	20	B	41057.8	17820.1				ATCC 19257		Lactococcus cremoris	Cheese	N/A	N/A
All-P1- 0% - Copie	18	10	JMF1_9933_2022-07-08_17-42-27	696.924	44464	30217.6	0.4872	339.541	REP1	0	0	P1	4	3	PCA-SkimMilk-Litmus	20	monoculture	18, REP1, 0%, P1, 4 3, monoculture	164.963	126.287	161.578	181.642	134.963	165.469	0.521765	156	C	41057.8	26624.8				7311		Lactococcus cremoris	Dairy starter	N/A	N/A
All-P1- 0% - Copie	19	10	JMF1_9933_2022-07-08_17-42-27	696.924	44548.9	57762.5	0.50761	353.766	REP1	0	0	P1	4	6	PCA-SkimMilk-Litmus	20	monoculture	19, REP1, 0%, P1, 4 6, monoculture	165.108	131.41	163.507	252.679	184.691	185.802	0.719886	20	A	41057.8	52273.5				ATCC 19257		Lactococcus cremoris	Cheese	N/A	N/A
All-P1- 0% - Copie	20	10	JMF1_9933_2022-07-08_17-42-27	823.638	44531.2	75667.2	0.510096	420.134	REP1	0	0	P1	4	8	PCA-SkimMilk-Litmus	20	monoculture	20, REP1, 0%, P1, 4 8, monoculture	170.153	132.034	161.814	204.395	160.346	186.679	0.622891	391	C	41057.8	71250				74309		Lactococcus lactis subsp. lactis	Dairy starter	N/A	N/A
All-P1- 0% - Copie	21	10	JMF1_9933_2022-07-08_17-42-27	586.05	53379.2	30284.8	0.529996	310.604	REP1	0	0	P1	5	3	PCA-SkimMilk-Litmus	20	monoculture	21, REP1, 0%, P1, 5 3, monoculture	164.707	137.029	168.087	192.321	155.346	182.877	0.602971	32	B	49408.5	26624.8				MJC 5		Lactococcus lactis subsp. lactis	Raw milk cheese	N/A	N/A
All-P1- 0% - Copie	22	10	JMF1_9933_2022-07-08_17-42-27	712.764	53699.6	39532.9	0.608603	433.79	REP1	0	0	P1	5	4	PCA-SkimMilk-Litmus	20	monoculture	22, REP1, 0%, P1, 5 4, monoculture	187.132	156.759	183.692	252.827	219.111	225.568	0.857016	27	C	49408.5	36250				IL 1403		Lactococcus lactis subsp. lactis	Derivative of the strain IL594, isolated from a cheese starter culture	N/A	N/A
All-P1- 0% - Copie	23	10	JMF1_9933_2022-07-08_17-42-27	459.337	53760	76787.2	0.494109	226.962	REP1	0	0	P1	5	8	PCA-SkimMilk-Litmus	20	monoculture	23, REP1, 0%, P1, 5 8, monoculture	169.787	128.021	146.998	240.259	199.099	200.877	0.777286	18	C	49408.5	71250				FYE 41		Streptococcus thermophilus	Commercial starter	N/A	N/A
All-P1- 0% - Copie	24	10	JMF1_9933_2022-07-08_17-42-27	696.924	62608	39379.2	0.518765	361.54	REP1	0	0	P1	6	4	PCA-SkimMilk-Litmus	20	monoculture	24, REP1, 0%, P1, 6 4, monoculture	157.41	134.21	168.672	188.284	165.975	193.951	0.64532	171	C	59151	36250				7328		Lactococcus cremoris	Dairy starter	N/A	N/A
All-P1- 0% - Copie	25	10	JMF1_9933_2022-07-08_17-42-27	728.603	62944	66707.2	0.471701	343.683	REP1	0	0	P1	6	7	PCA-SkimMilk-Litmus	20	monoculture	25, REP1, 0%, P1, 6 7, monoculture	158.049	122.397	155.335	181.593	140.444	170.086	0.543603	155	A	59151	62500				7308		Lactococcus cremoris	Dairy starter	N/A	N/A
All-P1- 0% - Copie	26	10	JMF1_9933_2022-07-08_17-42-27	570.211	72329.6	76160	0.492112	280.608	REP1	0	0	P1	7	8	PCA-SkimMilk-Litmus	20	monoculture	26, REP1, 0%, P1, 7 8, monoculture	168.369	127.52	144.766	232.593	202.79	203.099	0.791993	18	B	68893.5	71250				FYE 41		Streptococcus thermophilus	Commercial starter	N/A	N/A
All-P1- 0% - Copie	27	10	JMF1_9933_2022-07-08_17-42-27	712.764	72128	30396.8	0.426627	304.084	REP1	0	0	P1	7	3	PCA-SkimMilk-Litmus	20	monoculture	27, REP1, 0%, P1, 7 3, monoculture	142.009	111.083	150.952	181.321	145.16	178.025	0.562392	390	C	68893.5	26624.8				74308		Lactococcus lactis subsp. lactis	Dairy starter	N/A	N/A
All-P1- 0% - Copie	28	10	JMF1_9933_2022-07-08_17-42-27	791.96	72016	67065.6	0.475208	376.346	REP1	0	0	P1	7	7	PCA-SkimMilk-Litmus	20	monoculture	28, REP1, 0%, P1, 7 7, monoculture	159.969	123.277	155.313	197.951	159.272	182.728	0.618612	391	A	68893.5	62500				74309		Lactococcus lactis subsp. lactis	Dairy starter	N/A	N/A
All-P1- 0% - Copie	29	10	JMF1_9933_2022-07-08_17-42-27	601.889	80976	21347.2	0.436436	262.686	REP1	0	0	P1	8	2	PCA-SkimMilk-Litmus	20	monoculture	29, REP1, 0%, P1, 8 2, monoculture	147.898	113.546	153.104	187.519	141.333	174.531	0.547145	110	A	76548.4	17820.1				ATCC 10863		Lacticaseibacillus rhamnosus	N/A	N/A	N/A
All-P1- 0% - Copie	30	10	JMF1_9933_2022-07-08_17-42-27	665.246	81089.4	48685	0.635822	422.978	REP1	0	0	P1	8	5	PCA-SkimMilk-Litmus	20	monoculture	30, REP1, 0%, P1, 8 5, monoculture	204.517	163.591	174.397	254.309	177.605	166.519	0.691653	117	C	76548.4	45000				M35		Carnobacterium divergens	Smoked mussels	N/A	N/A
All-P1- 0% - Copie	31	10	JMF1_9933_2022-07-08_17-42-27	586.05	81580.8	76294.4	0.494072	289.551	REP1	0	0	P1	8	8	PCA-SkimMilk-Litmus	20	monoculture	31, REP1, 0%, P1, 8 8, monoculture	168.569	128.012	146.44	230.272	197.617	199.407	0.771384	11	B	76548.4	71250				ATCC 33316		Pediococcus pentosaceus	Dried beer yeast	N/A	N/A
All-P1- 0% - Copie	32	10	JMF1_9933_2022-07-08_17-42-27	696.924	81183.7	30308.2	0.458889	319.811	REP1	0	0	P1	8	3	PCA-SkimMilk-Litmus	20	monoculture	32, REP1, 0%, P1, 8 3, monoculture	150.642	119.181	156.664	152.58	123.877	158.284	0.477596	21	C	76548.4	26624.8				KB		Lactococcus cremoris	Commercial starter	N/A	N/A
All-P1- 0% - Copie	33	10	JMF1_9933_2022-07-08_17-42-27	696.924	81192.8	39634	0.508554	354.423	REP1	0	0	P1	8	4	PCA-SkimMilk-Litmus	20	monoculture	33, REP1, 0%, P1, 8 4, monoculture	169.373	131.647	163.646	163.568	131.481	159.383	0.507894	62	B	76548.4	36250				ATCC 334		Lacticaseibacillus paracasei	Emmental cheese	N/A	N/A
All-P1- 0% - Copie	34	10	JMF1_9933_2022-07-08_17-42-27	712.764	81513.6	66953.6	0.503228	358.683	REP1	0	0	P1	8	7	PCA-SkimMilk-Litmus	20	monoculture	34, REP1, 0%, P1, 8 7, monoculture	160.006	130.31	160.544	213.198	182.852	202.321	0.712557	52	C	76548.4	62500				ATCC 11842		Lactobacillus delbrueckii subsp. bulgaricus	Bulgarian yogurt	N/A	N/A
All-P1- 0% - Copie	35	10	JMF1_9933_2022-07-08_17-42-27	744.442	90227.1	21250.3	0.581507	432.898	REP1	0	0	P1	9	2	PCA-SkimMilk-Litmus	20	monoculture	35, REP1, 0%, P1, 9 2, monoculture	176.885	149.958	179.673	206.58	177.963	200.333	0.69308	27	B	86638.9	17820.1				IL 1403		Lactococcus lactis subsp. lactis	Derivative of the strain IL594, isolated from a cheese starter culture	N/A	N/A
All-P1- 0% - Copie	36	10	JMF1_9933_2022-07-08_17-42-27	395.98	90585.6	39580.8	0.461191	182.622	REP1	0	0	P1	9	4	PCA-SkimMilk-Litmus	20	monoculture	36, REP1, 0%, P1, 9 4, monoculture	142.222	119.759	157.271	190.444	173.123	194.728	0.673799	465	A	86638.9	36250				29828		Lactococcus lactis subsp. lactis	Dairy starter	N/A	N/A
All-P1- 0% - Copie	37	10	JMF1_9933_2022-07-08_17-42-27	617.728	90316.8	12140.8	0.5411	334.253	REP1	0	0	P1	9	1	PCA-SkimMilk-Litmus	20	monoculture	37, REP1, 0%, P1, 9 1, monoculture	168.346	139.816	172.604	187.963	157.432	186.617	0.611283	32	A	86638.9	10000				MJC 5		Lactococcus lactis subsp. lactis	Raw milk cheese	N/A	N/A
All-P1- 0% - Copie	38	10	JMF1_9933_2022-07-08_17-42-27	807.799	90518.4	48854.4	0.477975	386.107	REP1	0	0	P1	9	5	PCA-SkimMilk-Litmus	20	monoculture	38, REP1, 0%, P1, 9 5, monoculture	158.776	123.972	159.06	186.074	151.037	178.284	0.585805	53	B	86638.9	45000				UL12		Lactobacillus delbrueckii subsp. bulgaricus	Cheddar cheese	N/A	N/A
All-P1- 0% - Copie	39	10	JMF1_9933_2022-07-08_17-42-27	776.12	99209.6	11849.6	0.51305	398.189	REP1	0	0	P1	10	1	PCA-SkimMilk-Litmus	20	monoculture	39, REP1, 0%, P1, 10 1, monoculture	170.14	132.776	168.978	197.568	159.778	186.63	0.620629	102	C	95337.5	10000				ATCC 27773		Lacticaseibacillus rhamnosus	Derived from existing strain	N/A	N/A
All-P1- 0% - Copie	40	10	JMF1_9933_2022-07-08_17-42-27	712.764	99388.8	58016	0.535556	381.725	REP1	0	0	P1	10	6	PCA-SkimMilk-Litmus	20	monoculture	40, REP1, 0%, P1, 10 6, monoculture	172.721	138.425	169.456	201.741	162.469	188.963	0.631351	62	A	95337.5	52273.5				ATCC 334		Lacticaseibacillus paracasei	Emmental cheese	N/A	N/A
All-P1- 0% - Copie	41	10	JMF1_9933_2022-07-08_17-42-27	791.96	99120	76227.2	0.485536	384.525	REP1	0	0	P1	10	8	PCA-SkimMilk-Litmus	20	monoculture	41, REP1, 0%, P1, 10 8, monoculture	159.445	125.87	161.779	169.358	131.815	167.074	0.509222	21	B	95337.5	71250				KB		Lactococcus cremoris	Commercial starter	N/A	N/A
All-P1- 0% - Copie	42	10	JMF1_9933_2022-07-08_17-42-27	1061.23	99097.6	30956.8	0.488541	518.452	REP1	0	0	P1	10	3	PCA-SkimMilk-Litmus	20	monoculture	42, REP1, 0%, P1, 10 3, monoculture	160.107	126.624	161.719	196.21	157.099	184.654	0.609955	20	C	95337.5	26624.8				ATCC 19257		Lactococcus cremoris	Cheese	N/A	N/A
All-P1- 0% - Copie	43	10	JMF1_9933_2022-07-08_17-42-27	807.799	108259	66774.4	0.534625	431.869	REP1	0	0	P1	11	7	PCA-SkimMilk-Litmus	20	monoculture	43, REP1, 0%, P1, 11 7, monoculture	159.8	138.191	167.513	179.481	161.926	184.531	0.629187	465	C	105428	62500				29828		Lactococcus lactis subsp. lactis	Dairy starter	N/A	N/A
All-P1- 0% - Copie	44	10	JMF1_9933_2022-07-08_17-42-27	649.407	108685	21235.2	0.544539	353.627	REP1	0	0	P1	11	2	PCA-SkimMilk-Litmus	20	monoculture	44, REP1, 0%, P1, 11 2, monoculture	169.638	140.679	171.305	189.704	156.185	182.691	0.606315	191	A	105428	17820.1				11121		Lactococcus lactis subsp. lactis	Dairy starter	N/A	N/A
All-P1- 0% - Copie	45	10	JMF1_9933_2022-07-08_17-42-27	760.281	108371	57388.8	0.501078	380.96	REP1	0	0	P1	11	6	PCA-SkimMilk-Litmus	20	monoculture	45, REP1, 0%, P1, 11 6, monoculture	164.775	129.771	163.091	201.63	160.012	186.642	0.621563	53	A	105428	52273.5				UL12		Lactobacillus delbrueckii subsp. bulgaricus	Cheddar cheese	N/A	N/A
All-P1- 0% - Copie	46	10	JMF1_9933_2022-07-08_17-42-27	807.799	108601	30385.1	0.619434	500.378	REP1	0	0	P1	11	3	PCA-SkimMilk-Litmus	20	monoculture	46, REP1, 0%, P1, 11 3, monoculture	201.719	159.478	172.343	252.432	200.79	195.716	0.784024	12	C	105428	26624.8				ATCC 43920		Lactococcus raffinolactis	Raw milk	N/A	N/A
All-P1- 0% - Copie	47	10	JMF1_9933_2022-07-08_17-42-27	696.924	117555	21100.8	0.587286	409.294	REP1	0	0	P1	12	2	PCA-SkimMilk-Litmus	20	monoculture	47, REP1, 0%, P1, 12 2, monoculture	190.586	151.409	178.302	204.235	160.716	185.556	0.624367	103	C	114475	17820.1				ATCC 8530		Lacticaseibacillus rhamnosus	human gastrointestinal tract	N/A	N/A
All-P1- 0% - Copie	48	10	JMF1_9933_2022-07-08_17-42-27	665.246	117650	76061.8	0.549672	365.667	REP1	0	0	P1	12	8	PCA-SkimMilk-Litmus	20	monoculture	48, REP1, 0%, P1, 12 8, monoculture	173.647	141.968	168.343	254.716	221.519	220.568	0.866608	52	A	114475	71250				ATCC 11842		Lactobacillus delbrueckii subsp. bulgaricus	Bulgarian yogurt	N/A	N/A
All-P1- 0% - Copie	49	10	JMF1_9933_2022-07-08_17-42-27	807.799	117651	39604.5	0.587798	474.822	REP1	0	0	P1	12	4	PCA-SkimMilk-Litmus	20	monoculture	49, REP1, 0%, P1, 12 4, monoculture	192.915	151.537	166.518	254.247	198.062	192.037	0.773154	18	A	114475	36250				FYE 41		Streptococcus thermophilus	Commercial starter	N/A	N/A
All-P1- 0% - Copie	50	10	JMF1_9933_2022-07-08_17-42-27	760.281	117958	30083.2	0.516303	392.535	REP1	0	0	P1	12	3	PCA-SkimMilk-Litmus	20	monoculture	50, REP1, 0%, P1, 12 3, monoculture	166.812	133.592	165.228	205.457	173.16	197.407	0.673946	22	B	114475	26624.8				UL 719		Lactococcus lactis subsp. lactis bv. diacetylactis	Raw milk cheese	N/A	N/A
All-P1- 0% - Copie	51	10	JMF1_9933_2022-07-08_17-42-27	665.246	117510	67065.6	0.624892	415.707	REP1	0	0	P1	12	7	PCA-SkimMilk-Litmus	20	monoculture	51, REP1, 0%, P1, 12 7, monoculture	201.628	160.848	170.748	253.136	219.457	204.247	0.858394	117	B	114475	62500				M35		Carnobacterium divergens	Smoked mussels	N/A	N/A
All-P1- 0% - Copie	52	10	JMF1_9933_2022-07-08_17-42-27	760.281	118093	12185.6	0.553738	420.997	REP1	0	0	P1	12	1	PCA-SkimMilk-Litmus	20	monoculture	52, REP1, 0%, P1, 12 1, monoculture	186.421	142.988	159.668	209.198	166.42	173.802	0.647091	12	A	114475	10000				ATCC 43920		Lactococcus raffinolactis	Raw milk	N/A	N/A
All-P1- 0% - Copie	53	10	JMF1_9933_2022-07-08_17-42-27	681.085	17113.8	12086	0.502042	341.933	REP1	0	0	P1	1	1	PCA-SkimMilk-Litmus	20	monoculture	53, REP1, 0%, P1, 1 1, monoculture	158.259	130.013	165.532	175.395	139.457	170.938	0.539668	174	C	11482.3	10000				7313		Lactococcus cremoris	Dairy starter	N/A	N/A
All-P1- 0% - Copie	54	10	JMF1_9933_2022-07-08_17-42-27	807.799	44620.8	11894.4	0.459834	371.453	REP1	0	0	P1	4	1	PCA-SkimMilk-Litmus	20	monoculture	54, REP1, 0%, P1, 4 1, monoculture	154.464	119.418	158.776	186.21	141.938	173.049	0.549555	134	C	41057.8	10000				1919		Lactococcus lactis subsp. lactis	Dairy starter	N/A	N/A
All-P1- 0% - Copie	55	10	JMF1_9933_2022-07-08_17-42-27	586.05	53692.7	12136	0.467468	273.96	REP1	0	0	P1	5	1	PCA-SkimMilk-Litmus	20	monoculture	55, REP1, 0%, P1, 5 1, monoculture	158.969	121.334	157.669	184.617	151.259	175.778	0.58669	33	B	49408.5	10000				MJC 8		Lactococcus lactis subsp. lactis	Raw milk cheese	N/A	N/A
All-P1- 0% - Copie	56	10	JMF1_9933_2022-07-08_17-42-27	2265	62858.1	12086.4	0.747618	1693.36	REP1	0	0	P1	6	1	PCA-SkimMilk-Litmus	20	monoculture	56, REP1, 0%, P1, 6 1, monoculture	208.691	191.652	208.813	255	252.951	253.951	0.991835	13	C	59151	10000				ATCC 8041		Lactiplantibacillus pentosus	Corn silage	N/A	N/A
All-P1- 0% - Copie	57	10	JMF1_9933_2022-07-08_17-42-27	443.497	81401.6	11513.6	0.467261	207.229	REP1	0	0	P1	8	1	PCA-SkimMilk-Litmus	20	monoculture	57, REP1, 0%, P1, 8 1, monoculture	147.82	121.282	162.775	186.494	161.556	193.605	0.627711	101	B	76548.4	10000				ATCC 15009		Lactobacillus helveticus	Emmental cheese	N/A	N/A
All-P1- 0% - Copie	58	10	JMF1_9933_2022-07-08_17-42-27	601.889	108640	12073.6	0.549761	330.895	REP1	0	0	P1	11	1	PCA-SkimMilk-Litmus	20	monoculture	58, REP1, 0%, P1, 11 1, monoculture	171.702	141.99	173.933	193.802	163.086	187.235	0.63381	191	C	105428	10000				11121		Lactococcus lactis subsp. lactis	Dairy starter	N/A	N/A
All-P1- 0% - Copie	59	10	JMF1_9933_2022-07-08_17-42-27	617.728	53603.2	21369.6	0.496757	306.861	REP1	0	0	P1	5	2	PCA-SkimMilk-Litmus	20	monoculture	59, REP1, 0%, P1, 5 2, monoculture	154.357	128.686	163.627	215.333	179.84	203.42	0.700556	33	A	49408.5	17820.1				MJC 8		Lactococcus lactis subsp. lactis	Raw milk cheese	N/A	N/A
All-P1- 0% - Copie	60	10	JMF1_9933_2022-07-08_17-42-27	1219.62	72528	21345.9	0.756856	923.075	REP1	0	0	P1	7	2	PCA-SkimMilk-Litmus	20	monoculture	60, REP1, 0%, P1, 7 2, monoculture	203.611	193.971	208.65	255	255	255	1	156	A	68893.5	17820.1				7311		Lactococcus cremoris	Dairy starter	N/A	N/A
All-P1- 0% - Copie	61	10	JMF1_9933_2022-07-08_17-42-27	285.105	99388.8	21616	0.455802	129.952	REP1	0	0	P1	10	2	PCA-SkimMilk-Litmus	20	monoculture	61, REP1, 0%, P1, 10 2, monoculture	144.095	118.406	157.463	187.877	160.136	190.827	0.622055	392	B	95337.5	17820.1				74310		Lactococcus lactis subsp. lactis	Dairy starter	N/A	N/A
All-P1- 0% - Copie	62	10	JMF1_9933_2022-07-08_17-42-27	411.819	62787.2	30307.2	0.462413	190.431	REP1	0	0	P1	6	3	PCA-SkimMilk-Litmus	20	monoculture	62, REP1, 0%, P1, 6 3, monoculture	146.021	120.066	158.514	186.556	151.568	184.099	0.58792	103	A	59151	26624.8				ATCC 8530		Lacticaseibacillus rhamnosus	human gastrointestinal tract	N/A	N/A
All-P1- 0% - Copie	63	10	JMF1_9933_2022-07-08_17-42-27	475.176	35056	39356.8	0.514611	244.53	REP1	0	0	P1	3	4	PCA-SkimMilk-Litmus	20	monoculture	63, REP1, 0%, P1, 3 4, monoculture	171.323	133.167	165.336	186.877	143.753	173.284	0.556785	22	A	31663.2	36250				UL 719		Lactococcus lactis subsp. lactis bv. diacetylactis	Raw milk cheese	N/A	N/A
All-P1- 0% - Copie	64	10	JMF1_9933_2022-07-08_17-42-27	522.693	72083.2	39334.4	0.454674	237.655	REP1	0	0	P1	7	4	PCA-SkimMilk-Litmus	20	monoculture	64, REP1, 0%, P1, 7 4, monoculture	150.609	118.123	156.187	184.025	143.667	176.802	0.556441	155	B	68893.5	36250				7308		Lactococcus cremoris	Dairy starter	N/A	N/A
All-P1- 0% - Copie	65	10	JMF1_9933_2022-07-08_17-42-27	285.105	90249.6	30329.6	0.708041	201.866	REP1	0	0	P1	9	3	PCA-SkimMilk-Litmus	20	monoculture	65, REP1, 0%, P1, 9 3, monoculture	196.118	181.718	205.16	226.037	214.247	233.099	0.837637	28	C	86638.9	26624.8				LM 0230		Lactococcus lactis subsp. lactis	N/A	N/A	N/A
All-P1- 0% - Copie	66	10	JMF1_9933_2022-07-08_17-42-27	570.211	44643.2	48406.4	0.456408	260.249	REP1	0	0	P1	4	5	PCA-SkimMilk-Litmus	20	monoculture	66, REP1, 0%, P1, 4 5, monoculture	154.356	118.558	154.389	185.333	145.79	177.173	0.564901	111	B	41057.8	45000				ATCC 13075		Lacticaseibacillus rhamnosus	Ripening Swiss cheese	N/A	N/A
All-P1- 0% - Copie	67	10	JMF1_9933_2022-07-08_17-42-27	2296.68	62937.4	48377.6	0.680806	1563.6	REP1	0	0	P1	6	5	PCA-SkimMilk-Litmus	20	monoculture	67, REP1, 0%, P1, 6 5, monoculture	191.722	174.882	195.222	254.568	252.58	253.58	0.99036	13	A	59151	45000				ATCC 8041		Lactiplantibacillus pentosus	Corn silage	N/A	N/A
All-P1- 0% - Copie	68	10	JMF1_9933_2022-07-08_17-42-27	554.372	99478.4	48473.6	0.503544	279.15	REP1	0	0	P1	10	5	PCA-SkimMilk-Litmus	20	monoculture	68, REP1, 0%, P1, 10 5, monoculture	162.553	130.389	165.057	203.765	162.346	190.728	0.630859	390	B	95337.5	45000				74308		Lactococcus lactis subsp. lactis	Dairy starter	N/A	N/A
All-P1- 0% - Copie	69	10	JMF1_9933_2022-07-08_17-42-27	601.889	108394	48742.4	0.519152	312.472	REP1	0	0	P1	11	5	PCA-SkimMilk-Litmus	20	monoculture	69, REP1, 0%, P1, 11 5, monoculture	167.922	134.307	167.018	187.272	153.543	179.963	0.59579	191	B	105428	45000				11121		Lactococcus lactis subsp. lactis	Dairy starter	N/A	N/A
All-P1- 0% - Copie	70	10	JMF1_9933_2022-07-08_17-42-27	2249.17	117402	48528.9	0.697265	1568.26	REP1	0	0	P1	12	5	PCA-SkimMilk-Litmus	20	monoculture	70, REP1, 0%, P1, 12 5, monoculture	199.408	179.014	196.936	255	252.988	253.988	0.991983	13	B	114475	45000				ATCC 8041		Lactiplantibacillus pentosus	Corn silage	N/A	N/A
All-P1- 0% - Copie	71	10	JMF1_9933_2022-07-08_17-42-27	300.945	44665.6	49369.6	0.53985	162.465	REP1	0	0	P1	4	5	PCA-SkimMilk-Litmus	20	monoculture	71, REP1, 0%, P1, 4 5, monoculture	171.257	139.502	171.027	193.049	153.506	183.346	0.595642	111	B	41057.8	45000				ATCC 13075		Lacticaseibacillus rhamnosus	Ripening Swiss cheese	N/A	N/A
All-P1- 0% - Copie	72	10	JMF1_9933_2022-07-08_17-42-27	380.141	35817.6	39849.6	0.500232	190.158	REP1	0	0	P1	3	4	PCA-SkimMilk-Litmus	20	monoculture	72, REP1, 0%, P1, 3 4, monoculture	168.497	129.558	162.047	190.481	139.667	169.395	0.540505	22	A	31663.2	36250				UL 719		Lactococcus lactis subsp. lactis bv. diacetylactis	Raw milk cheese	N/A	N/A
All-P1- 0% - Copie	73	10	JMF1_9933_2022-07-08_17-42-27	649.407	53558.4	57859.2	0.566624	367.97	REP1	0	0	P1	5	6	PCA-SkimMilk-Litmus	20	monoculture	73, REP1, 0%, P1, 5 6, monoculture	171.192	146.223	173.664	181.568	156	179.765	0.605578	33	C	49408.5	52273.5				MJC 8		Lactococcus lactis subsp. lactis	Raw milk cheese	N/A	N/A
All-P1- 0% - Copie	74	10	JMF1_9933_2022-07-08_17-42-27	617.728	90496	57769.6	0.47962	296.275	REP1	0	0	P1	9	6	PCA-SkimMilk-Litmus	20	monoculture	74, REP1, 0%, P1, 9 6, monoculture	152.695	124.385	159.466	172.025	141.531	171.753	0.547932	174	A	86638.9	52273.5				7313		Lactococcus cremoris	Dairy starter	N/A	N/A
All-P1- 0% - Copie	75	10	JMF1_9933_2022-07-08_17-42-27	665.246	117398	57500.8	0.480737	319.809	REP1	0	0	P1	12	6	PCA-SkimMilk-Litmus	20	monoculture	75, REP1, 0%, P1, 12 6, monoculture	165.884	124.665	157.716	180.827	139.963	169.296	0.541685	134	A	114475	52273.5				1919		Lactococcus lactis subsp. lactis	Dairy starter	N/A	N/A
All-P1- 0% - Copie	76	10	JMF1_9933_2022-07-08_17-42-27	1789.83	81468.7	57792.1	0.86212	1543.05	REP1	0	0	P1	8	6	PCA-SkimMilk-Litmus	20	monoculture	76, REP1, 0%, P1, 8 6, monoculture	226.087	220.392	227.704	255	255	255	1	156	B	76548.4	52273.5				7311		Lactococcus cremoris	Dairy starter	N/A	N/A
All-P1- 0% - Copie	77	10	JMF1_9933_2022-07-08_17-42-27	395.98	44486.4	67244.8	0.499816	197.917	REP1	0	0	P1	4	7	PCA-SkimMilk-Litmus	20	monoculture	77, REP1, 0%, P1, 4 7, monoculture	153.355	129.454	163.534	181.543	158.259	185.753	0.614579	465	B	41057.8	62500				29828		Lactococcus lactis subsp. lactis	Dairy starter	N/A	N/A
All-P1- 0% - Copie	78	10	JMF1_9933_2022-07-08_17-42-27	696.924	53939.2	66886.4	0.516311	359.83	REP1	0	0	P1	5	7	PCA-SkimMilk-Litmus	20	monoculture	78, REP1, 0%, P1, 5 7, monoculture	171.43	133.594	162.74	194.877	154.765	179.407	0.600659	391	B	49408.5	62500				74309		Lactococcus lactis subsp. lactis	Dairy starter	N/A	N/A
All-P1- 0% - Copie	79	10	JMF1_9933_2022-07-08_17-42-27	538.533	90169.9	66893.8	0.612681	329.949	REP1	0	0	P1	9	7	PCA-SkimMilk-Litmus	20	monoculture	79, REP1, 0%, P1, 9 7, monoculture	187.124	157.783	182.592	175.556	147.568	172.185	0.571984	32	C	86638.9	62500				MJC 5		Lactococcus lactis subsp. lactis	Raw milk cheese	N/A	N/A
All-P1- 0% - Copie	80	10	JMF1_9933_2022-07-08_17-42-27	364.301	35504	76339.2	0.485509	176.872	REP1	0	0	P1	3	8	PCA-SkimMilk-Litmus	20	monoculture	80, REP1, 0%, P1, 3 8, monoculture	158.286	125.863	158.608	200.148	159.815	184.506	0.620776	174	B	31663.2	71250				7313		Lactococcus cremoris	Dairy starter	N/A	N/A
All-P1- 0% - Copie	81	10	JMF1_9933_2022-07-08_17-42-27	364.301	62451.2	76227.2	0.624499	227.506	REP1	0	0	P1	6	8	PCA-SkimMilk-Litmus	20	monoculture	81, REP1, 0%, P1, 6 8, monoculture	196.186	160.749	186.306	219.679	174.741	200.062	0.680242	134	B	59151	71250				1919		Lactococcus lactis subsp. lactis	Dairy starter	N/A	N/A
All-P1- 0% - Copie	82	10	JMF1_9933_2022-07-08_17-42-27	316.784	108438	76182.4	0.535812	169.736	REP1	0	0	P1	11	8	PCA-SkimMilk-Litmus	20	monoculture	82, REP1, 0%, P1, 11 8, monoculture	162.241	138.489	169.74	207.444	184	207.037	0.717131	392	A	105428	71250				74310		Lactococcus lactis subsp. lactis	Dairy starter	N/A	N/A
All-P1- 0% - Copie	83	10	JMF1_9933_2022-07-08_17-42-27	174.231	90742.4	76115.2	0.507127	88.3573	REP1	0	0	P1	9	8	PCA-SkimMilk-Litmus	20	monoculture	83, REP1, 0%, P1, 9 8, monoculture	152.632	131.289	168.119	168.198	145.296	180.259	0.562933	28	B	86638.9	71250				LM 0230		Lactococcus lactis subsp. lactis	N/A	N/A	N/A
All-P1- 0% - Copie	1	11	KMF1_9969_2022-07-08_22-03-17	791.96	17079.4	48773.5	0.569323	450.881	REP1	0	0	P1	1	5	PCA-SkimMilk-Litmus	20	monoculture	1, REP1, 0%, P1, 1 5, monoculture	190.572	147.331	162.746	249.247	192.049	179.79	0.748198	117	A	11482.3	45000				M35		Carnobacterium divergens	Smoked mussels	N/A	N/A
All-P1- 0% - Copie	2	11	KMF1_9969_2022-07-08_22-03-17	570.211	17088.6	30429.9	0.675098	384.948	REP1	0	0	P1	1	3	PCA-SkimMilk-Litmus	20	monoculture	2, REP1, 0%, P1, 1 3, monoculture	207.861	173.775	181.369	254.099	193.296	173.741	0.753185	11	C	11482.3	26624.8				ATCC 33316		Pediococcus pentosaceus	Dried beer yeast	N/A	N/A
All-P1- 0% - Copie	3	11	KMF1_9969_2022-07-08_22-03-17	538.533	17382.4	67244.8	0.567921	305.844	REP1	0	0	P1	1	7	PCA-SkimMilk-Litmus	20	monoculture	3, REP1, 0%, P1, 1 7, monoculture	185.286	146.98	162.019	238.778	197.136	198.173	0.768543	11	A	11482.3	62500				ATCC 33316		Pediococcus pentosaceus	Dried beer yeast	N/A	N/A
All-P1- 0% - Copie	4	11	KMF1_9969_2022-07-08_22-03-17	791.96	17360	39558.4	0.530384	420.043	REP1	0	0	P1	1	4	PCA-SkimMilk-Litmus	20	monoculture	4, REP1, 0%, P1, 1 4, monoculture	178.431	137.596	166.005	201.568	156.938	178.716	0.607753	110	B	11482.3	36250				ATCC 10863		Lacticaseibacillus rhamnosus	N/A	N/A	N/A
All-P1- 0% - Copie	5	11	KMF1_9969_2022-07-08_22-03-17	649.407	17225.6	21100.8	0.577948	375.324	REP1	0	0	P1	1	2	PCA-SkimMilk-Litmus	20	monoculture	5, REP1, 0%, P1, 1 2, monoculture	173.357	149.487	178.89	198.84	173.728	197.21	0.674914	27	A	11482.3	17820.1				IL 1403		Lactococcus lactis subsp. lactis	Derivative of the strain IL594, isolated from a cheese starter culture	N/A	N/A
All-P1- 0% - Copie	6	11	KMF1_9969_2022-07-08_22-03-17	791.96	26184.5	12221.3	0.529167	419.079	REP1	0	0	P1	2	1	PCA-SkimMilk-Litmus	20	monoculture	6, REP1, 0%, P1, 2 1, monoculture	173.425	137.292	169.906	191.025	152.728	181.062	0.590914	62	C	22964.5	10000				ATCC 334		Lacticaseibacillus paracasei	Emmental cheese	N/A	N/A
All-P1- 0% - Copie	7	11	KMF1_9969_2022-07-08_22-03-17	712.764	26275.2	39468.8	0.485019	345.704	REP1	0	0	P1	2	4	PCA-SkimMilk-Litmus	20	monoculture	7, REP1, 0%, P1, 2 4, monoculture	164.815	126.255	157.827	184.667	137.79	166.704	0.53116	103	B	22964.5	36250				ATCC 8530		Lacticaseibacillus rhamnosus	human gastrointestinal tract	N/A	N/A
All-P1- 0% - Copie	8	11	KMF1_9969_2022-07-08_22-03-17	855.316	26051.2	75891.2	0.518014	443.065	REP1	0	0	P1	2	8	PCA-SkimMilk-Litmus	20	monoculture	8, REP1, 0%, P1, 2 8, monoculture	168.987	134.503	164.328	200.79	162.309	184.963	0.629235	111	A	22964.5	71250				ATCC 13075		Lacticaseibacillus rhamnosus	Ripening Swiss cheese	N/A	N/A
All-P1- 0% - Copie	9	11	KMF1_9969_2022-07-08_22-03-17	554.372	26342	57789.5	0.646188	358.228	REP1	0	0	P1	2	6	PCA-SkimMilk-Litmus	20	monoculture	9, REP1, 0%, P1, 2 6, monoculture	201.73	166.547	174.345	254.679	200.827	180.309	0.783309	12	B	22964.5	52273.5				ATCC 43920		Lactococcus raffinolactis	Raw milk	N/A	N/A
All-P1- 0% - Copie	10	11	KMF1_9969_2022-07-08_22-03-17	776.12	26409.6	48921.6	0.493453	382.979	REP1	0	0	P1	2	5	PCA-SkimMilk-Litmus	20	monoculture	10, REP1, 0%, P1, 2 5, monoculture	168.638	128.363	158.217	194.235	148.049	172.543	0.572198	53	C	22964.5	45000				UL12		Lactobacillus delbrueckii subsp. bulgaricus	Cheddar cheese	N/A	N/A
All-P1- 0% - Copie	11	11	KMF1_9969_2022-07-08_22-03-17	871.156	26656	66572.8	0.505926	440.74	REP1	0	0	P1	2	7	PCA-SkimMilk-Litmus	20	monoculture	11, REP1, 0%, P1, 2 7, monoculture	170.192	131.481	161.77	183.025	142.111	171.765	0.548444	101	C	22964.5	62500				ATCC 15009		Lactobacillus helveticus	Emmental cheese	N/A	N/A
All-P1- 0% - Copie	12	11	KMF1_9969_2022-07-08_22-03-17	807.799	35347.2	30307.2	0.444436	359.015	REP1	0	0	P1	3	3	PCA-SkimMilk-Litmus	20	monoculture	12, REP1, 0%, P1, 3 3, monoculture	155.765	116.109	151.292	187.556	134.235	165.333	0.516938	22	C	31663.2	26624.8				UL 719		Lactococcus lactis subsp. lactis bv. diacetylactis	Raw milk cheese	N/A	N/A
All-P1- 0% - Copie	13	11	KMF1_9969_2022-07-08_22-03-17	712.764	35212.8	11603.2	0.491994	350.676	REP1	0	0	P1	3	1	PCA-SkimMilk-Litmus	20	monoculture	13, REP1, 0%, P1, 3 1, monoculture	165.231	127.999	162.845	199.074	157.741	183.889	0.610963	111	C	31663.2	10000				ATCC 13075		Lacticaseibacillus rhamnosus	Ripening Swiss cheese	N/A	N/A
All-P1- 0% - Copie	14	11	KMF1_9969_2022-07-08_22-03-17	855.316	35750.4	48652.8	0.467053	399.478	REP1	0	0	P1	3	5	PCA-SkimMilk-Litmus	20	monoculture	14, REP1, 0%, P1, 3 5, monoculture	159.58	121.763	154.455	176.519	136.704	165.457	0.526815	110	C	31663.2	45000				ATCC 10863		Lacticaseibacillus rhamnosus	N/A	N/A	N/A
All-P1- 0% - Copie	15	11	KMF1_9969_2022-07-08_22-03-17	918.673	35616	21526.4	0.525236	482.52	REP1	0	0	P1	3	2	PCA-SkimMilk-Litmus	20	monoculture	15, REP1, 0%, P1, 3 2, monoculture	171.34	136.309	167.851	220.63	183.21	201.272	0.71284	52	B	31663.2	17820.1				ATCC 11842		Lactobacillus delbrueckii subsp. bulgaricus	Bulgarian yogurt	N/A	N/A
All-P1- 0% - Copie	16	11	KMF1_9969_2022-07-08_22-03-17	665.246	35504	67065.6	0.470969	313.31	REP1	0	0	P1	3	7	PCA-SkimMilk-Litmus	20	monoculture	16, REP1, 0%, P1, 3 7, monoculture	151.735	122.742	155.362	175.469	147.864	172.333	0.571457	21	A	31663.2	62500				KB		Lactococcus cremoris	Commercial starter	N/A	N/A
All-P1- 0% - Copie	17	11	KMF1_9969_2022-07-08_22-03-17	791.96	44414.4	21128.8	0.516271	408.866	REP1	0	0	P1	4	2	PCA-SkimMilk-Litmus	20	monoculture	17, REP1, 0%, P1, 4 2, monoculture	170.744	134.068	165.349	249.37	198.321	203.58	0.773284	20	B	41057.8	17820.1				ATCC 19257		Lactococcus cremoris	Cheese	N/A	N/A
All-P1- 0% - Copie	18	11	KMF1_9969_2022-07-08_22-03-17	696.924	44464	30217.6	0.477102	332.504	REP1	0	0	P1	4	3	PCA-SkimMilk-Litmus	20	monoculture	18, REP1, 0%, P1, 4 3, monoculture	163.363	124.275	157.855	180.494	132.296	164.383	0.509185	156	C	41057.8	26624.8				7311		Lactococcus cremoris	Dairy starter	N/A	N/A
All-P1- 0% - Copie	19	11	KMF1_9969_2022-07-08_22-03-17	728.603	44548.9	57762.5	0.505824	368.545	REP1	0	0	P1	4	6	PCA-SkimMilk-Litmus	20	monoculture	19, REP1, 0%, P1, 4 6, monoculture	165.924	131.456	161.283	252.654	187.457	187.802	0.729827	20	A	41057.8	52273.5				ATCC 19257		Lactococcus cremoris	Cheese	N/A	N/A
All-P1- 0% - Copie	20	11	KMF1_9969_2022-07-08_22-03-17	839.477	44531.2	75667.2	0.498686	418.635	REP1	0	0	P1	4	8	PCA-SkimMilk-Litmus	20	monoculture	20, REP1, 0%, P1, 4 8, monoculture	168.591	129.671	158.605	202.901	156.235	181.284	0.604938	391	C	41057.8	71250				74309		Lactococcus lactis subsp. lactis	Dairy starter	N/A	N/A
All-P1- 0% - Copie	21	11	KMF1_9969_2022-07-08_22-03-17	586.05	53379.2	30284.8	0.522954	306.477	REP1	0	0	P1	5	3	PCA-SkimMilk-Litmus	20	monoculture	21, REP1, 0%, P1, 5 3, monoculture	163.844	135.738	165.659	190.568	153.531	179.741	0.594123	32	B	49408.5	26624.8				MJC 5		Lactococcus lactis subsp. lactis	Raw milk cheese	N/A	N/A
All-P1- 0% - Copie	22	11	KMF1_9969_2022-07-08_22-03-17	744.442	53699.6	39532.9	0.608495	452.989	REP1	0	0	P1	5	4	PCA-SkimMilk-Litmus	20	monoculture	22, REP1, 0%, P1, 5 4, monoculture	188.447	157.124	182.4	252.333	216.58	222.975	0.846321	27	C	49408.5	36250				IL 1403		Lactococcus lactis subsp. lactis	Derivative of the strain IL594, isolated from a cheese starter culture	N/A	N/A
All-P1- 0% - Copie	23	11	KMF1_9969_2022-07-08_22-03-17	491.015	53760	76787.2	0.486821	239.037	REP1	0	0	P1	5	8	PCA-SkimMilk-Litmus	20	monoculture	23, REP1, 0%, P1, 5 8, monoculture	168.171	126.705	143.534	239.815	201.235	202.58	0.784938	18	C	49408.5	71250				FYE 41		Streptococcus thermophilus	Commercial starter	N/A	N/A
All-P1- 0% - Copie	24	11	KMF1_9969_2022-07-08_22-03-17	712.764	62608	39379.2	0.509225	362.957	REP1	0	0	P1	6	4	PCA-SkimMilk-Litmus	20	monoculture	24, REP1, 0%, P1, 6 4, monoculture	155.95	132.306	165.485	186.926	162.383	187.383	0.629531	171	C	59151	36250				7328		Lactococcus cremoris	Dairy starter	N/A	N/A
All-P1- 0% - Copie	25	11	KMF1_9969_2022-07-08_22-03-17	744.442	62944	66707.2	0.462547	344.339	REP1	0	0	P1	6	7	PCA-SkimMilk-Litmus	20	monoculture	25, REP1, 0%, P1, 6 7, monoculture	157.552	120.637	152.139	180.753	141.235	167.494	0.544938	155	A	59151	62500				7308		Lactococcus cremoris	Dairy starter	N/A	N/A
All-P1- 0% - Copie	26	11	KMF1_9969_2022-07-08_22-03-17	601.889	72329.6	76160	0.492416	296.38	REP1	0	0	P1	7	8	PCA-SkimMilk-Litmus	20	monoculture	26, REP1, 0%, P1, 7 8, monoculture	170.241	128.104	142.904	236.79	207.284	205.025	0.809136	18	B	68893.5	71250				FYE 41		Streptococcus thermophilus	Commercial starter	N/A	N/A
All-P1- 0% - Copie	27	11	KMF1_9969_2022-07-08_22-03-17	712.764	72128	30396.8	0.417971	297.914	REP1	0	0	P1	7	3	PCA-SkimMilk-Litmus	20	monoculture	27, REP1, 0%, P1, 7 3, monoculture	140.465	109.493	147.792	179.346	142.877	174.568	0.551506	390	C	68893.5	26624.8				74308		Lactococcus lactis subsp. lactis	Dairy starter	N/A	N/A
All-P1- 0% - Copie	28	11	KMF1_9969_2022-07-08_22-03-17	807.799	72016	67065.6	0.463692	374.57	REP1	0	0	P1	7	7	PCA-SkimMilk-Litmus	20	monoculture	28, REP1, 0%, P1, 7 7, monoculture	158.01	120.923	151.391	195.815	156.37	179.481	0.605481	391	A	68893.5	62500				74309		Lactococcus lactis subsp. lactis	Dairy starter	N/A	N/A
All-P1- 0% - Copie	29	11	KMF1_9969_2022-07-08_22-03-17	601.889	80976	21347.2	0.425133	255.883	REP1	0	0	P1	8	2	PCA-SkimMilk-Litmus	20	monoculture	29, REP1, 0%, P1, 8 2, monoculture	145.743	111.283	149.459	183.642	138.778	170.062	0.535111	110	A	76548.4	17820.1				ATCC 10863		Lacticaseibacillus rhamnosus	N/A	N/A	N/A
All-P1- 0% - Copie	30	11	KMF1_9969_2022-07-08_22-03-17	696.924	81089.4	48685	0.652486	454.733	REP1	0	0	P1	8	5	PCA-SkimMilk-Litmus	20	monoculture	30, REP1, 0%, P1, 8 5, monoculture	207.791	168.121	175.967	254.531	175.741	165.642	0.682963	117	C	76548.4	45000				M35		Carnobacterium divergens	Smoked mussels	N/A	N/A
All-P1- 0% - Copie	31	11	KMF1_9969_2022-07-08_22-03-17	601.889	81580.8	76294.4	0.492545	296.458	REP1	0	0	P1	8	8	PCA-SkimMilk-Litmus	20	monoculture	31, REP1, 0%, P1, 8 8, monoculture	169.962	128.136	144.178	232.235	200.519	199.901	0.782074	11	B	76548.4	71250				ATCC 33316		Pediococcus pentosaceus	Dried beer yeast	N/A	N/A
All-P1- 0% - Copie	32	11	KMF1_9969_2022-07-08_22-03-17	696.924	81183.7	30308.2	0.446252	311.004	REP1	0	0	P1	8	3	PCA-SkimMilk-Litmus	20	monoculture	32, REP1, 0%, P1, 8 3, monoculture	148.134	116.563	152.677	147.815	119.827	153.951	0.459309	21	C	76548.4	26624.8				KB		Lactococcus cremoris	Commercial starter	N/A	N/A
All-P1- 0% - Copie	33	11	KMF1_9969_2022-07-08_22-03-17	712.764	81192.8	39634	0.496026	353.549	REP1	0	0	P1	8	4	PCA-SkimMilk-Litmus	20	monoculture	33, REP1, 0%, P1, 8 4, monoculture	168.05	129.006	160.23	161.963	127.63	156.593	0.490519	62	B	76548.4	36250				ATCC 334		Lacticaseibacillus paracasei	Emmental cheese	N/A	N/A
All-P1- 0% - Copie	34	11	KMF1_9969_2022-07-08_22-03-17	712.764	81513.6	66953.6	0.499191	355.805	REP1	0	0	P1	8	7	PCA-SkimMilk-Litmus	20	monoculture	34, REP1, 0%, P1, 8 7, monoculture	160.64	129.798	158.334	213.963	182.556	200.16	0.710222	52	C	76548.4	62500				ATCC 11842		Lactobacillus delbrueckii subsp. bulgaricus	Bulgarian yogurt	N/A	N/A
All-P1- 0% - Copie	35	11	KMF1_9969_2022-07-08_22-03-17	760.281	90227.1	21250.3	0.579081	440.264	REP1	0	0	P1	9	2	PCA-SkimMilk-Litmus	20	monoculture	35, REP1, 0%, P1, 9 2, monoculture	176.97	149.77	177.814	205.568	177.086	198.247	0.688346	27	B	86638.9	17820.1				IL 1403		Lactococcus lactis subsp. lactis	Derivative of the strain IL594, isolated from a cheese starter culture	N/A	N/A
All-P1- 0% - Copie	36	11	KMF1_9969_2022-07-08_22-03-17	411.819	90585.6	39580.8	0.456417	187.961	REP1	0	0	P1	9	4	PCA-SkimMilk-Litmus	20	monoculture	36, REP1, 0%, P1, 9 4, monoculture	142.14	119.104	155.119	191.457	174.654	194.642	0.678617	465	A	86638.9	36250				29828		Lactococcus lactis subsp. lactis	Dairy starter	N/A	N/A
All-P1- 0% - Copie	37	11	KMF1_9969_2022-07-08_22-03-17	633.568	90316.8	12140.8	0.533261	337.857	REP1	0	0	P1	9	1	PCA-SkimMilk-Litmus	20	monoculture	37, REP1, 0%, P1, 9 1, monoculture	167.48	138.315	169.99	186.469	155.259	182.568	0.601037	32	A	86638.9	10000				MJC 5		Lactococcus lactis subsp. lactis	Raw milk cheese	N/A	N/A
All-P1- 0% - Copie	38	11	KMF1_9969_2022-07-08_22-03-17	807.799	90518.4	48854.4	0.46684	377.113	REP1	0	0	P1	9	5	PCA-SkimMilk-Litmus	20	monoculture	38, REP1, 0%, P1, 9 5, monoculture	157.353	121.71	155.542	184.506	147.247	174.914	0.568988	53	B	86638.9	45000				UL12		Lactobacillus delbrueckii subsp. bulgaricus	Cheddar cheese	N/A	N/A
All-P1- 0% - Copie	39	11	KMF1_9969_2022-07-08_22-03-17	776.12	99209.6	11849.6	0.503421	390.716	REP1	0	0	P1	10	1	PCA-SkimMilk-Litmus	20	monoculture	39, REP1, 0%, P1, 10 1, monoculture	168.893	130.855	165.471	196.84	155.901	185.235	0.603605	102	C	95337.5	10000				ATCC 27773		Lacticaseibacillus rhamnosus	Derived from existing strain	N/A	N/A
All-P1- 0% - Copie	40	11	KMF1_9969_2022-07-08_22-03-17	712.764	99388.8	58016	0.526676	375.395	REP1	0	0	P1	10	6	PCA-SkimMilk-Litmus	20	monoculture	40, REP1, 0%, P1, 10 6, monoculture	171.605	136.669	166.115	199.716	159.815	184.531	0.619259	62	A	95337.5	52273.5				ATCC 334		Lacticaseibacillus paracasei	Emmental cheese	N/A	N/A
All-P1- 0% - Copie	41	11	KMF1_9969_2022-07-08_22-03-17	791.96	99120	76227.2	0.47518	376.324	REP1	0	0	P1	10	8	PCA-SkimMilk-Litmus	20	monoculture	41, REP1, 0%, P1, 10 8, monoculture	157.834	123.795	157.973	167.346	129.654	163.519	0.498617	21	B	95337.5	71250				KB		Lactococcus cremoris	Commercial starter	N/A	N/A
All-P1- 0% - Copie	42	11	KMF1_9969_2022-07-08_22-03-17	1077.07	99097.6	30956.8	0.482247	519.412	REP1	0	0	P1	10	3	PCA-SkimMilk-Litmus	20	monoculture	42, REP1, 0%, P1, 10 3, monoculture	160.306	125.562	158.723	196.481	157.185	184.062	0.608741	20	C	95337.5	26624.8				ATCC 19257		Lactococcus cremoris	Cheese	N/A	N/A
All-P1- 0% - Copie	43	11	KMF1_9969_2022-07-08_22-03-17	823.638	108259	66774.4	0.526853	433.936	REP1	0	0	P1	11	7	PCA-SkimMilk-Litmus	20	monoculture	43, REP1, 0%, P1, 11 7, monoculture	159.21	136.713	164.476	181.753	162.395	185.062	0.62958	465	C	105428	62500				29828		Lactococcus lactis subsp. lactis	Dairy starter	N/A	N/A
All-P1- 0% - Copie	44	11	KMF1_9969_2022-07-08_22-03-17	633.568	108685	21235.2	0.532425	337.328	REP1	0	0	P1	11	2	PCA-SkimMilk-Litmus	20	monoculture	44, REP1, 0%, P1, 11 2, monoculture	167.187	138.106	167.332	187.198	154.617	178.802	0.598469	191	A	105428	17820.1				11121		Lactococcus lactis subsp. lactis	Dairy starter	N/A	N/A
All-P1- 0% - Copie	45	11	KMF1_9969_2022-07-08_22-03-17	776.12	108371	57388.8	0.487925	378.688	REP1	0	0	P1	11	6	PCA-SkimMilk-Litmus	20	monoculture	45, REP1, 0%, P1, 11 6, monoculture	163.515	126.981	159.611	200	156.148	182.864	0.604593	53	A	105428	52273.5				UL12		Lactobacillus delbrueckii subsp. bulgaricus	Cheddar cheese	N/A	N/A
All-P1- 0% - Copie	46	11	KMF1_9969_2022-07-08_22-03-17	823.638	108601	30385.1	0.629172	518.21	REP1	0	0	P1	11	3	PCA-SkimMilk-Litmus	20	monoculture	46, REP1, 0%, P1, 11 3, monoculture	203.436	162.293	172.615	253.062	202.222	197.086	0.788889	12	C	105428	26624.8				ATCC 43920		Lactococcus raffinolactis	Raw milk	N/A	N/A
All-P1- 0% - Copie	47	11	KMF1_9969_2022-07-08_22-03-17	696.924	117555	21100.8	0.576054	401.466	REP1	0	0	P1	12	2	PCA-SkimMilk-Litmus	20	monoculture	47, REP1, 0%, P1, 12 2, monoculture	189.889	149.013	175.516	202.79	158.333	182.716	0.613333	103	C	114475	17820.1				ATCC 8530		Lacticaseibacillus rhamnosus	human gastrointestinal tract	N/A	N/A
All-P1- 0% - Copie	48	11	KMF1_9969_2022-07-08_22-03-17	696.924	117650	76061.8	0.540979	377.022	REP1	0	0	P1	12	8	PCA-SkimMilk-Litmus	20	monoculture	48, REP1, 0%, P1, 12 8, monoculture	172.793	140.245	165.29	254.543	219.765	218.21	0.859062	52	A	114475	71250				ATCC 11842		Lactobacillus delbrueckii subsp. bulgaricus	Bulgarian yogurt	N/A	N/A
All-P1- 0% - Copie	49	11	KMF1_9969_2022-07-08_22-03-17	823.638	117651	39604.5	0.583774	480.819	REP1	0	0	P1	12	4	PCA-SkimMilk-Litmus	20	monoculture	49, REP1, 0%, P1, 12 4, monoculture	191.234	150.944	164.265	253.938	199.235	190.938	0.776938	18	A	114475	36250				FYE 41		Streptococcus thermophilus	Commercial starter	N/A	N/A
All-P1- 0% - Copie	50	11	KMF1_9969_2022-07-08_22-03-17	760.281	117958	30083.2	0.504852	383.83	REP1	0	0	P1	12	3	PCA-SkimMilk-Litmus	20	monoculture	50, REP1, 0%, P1, 12 3, monoculture	165.457	131.213	161.173	206.469	171.123	194.062	0.664494	22	B	114475	26624.8				UL 719		Lactococcus lactis subsp. lactis bv. diacetylactis	Raw milk cheese	N/A	N/A
All-P1- 0% - Copie	51	11	KMF1_9969_2022-07-08_22-03-17	681.085	117510	67065.6	0.622965	424.292	REP1	0	0	P1	12	7	PCA-SkimMilk-Litmus	20	monoculture	51, REP1, 0%, P1, 12 7, monoculture	202.083	160.741	168.594	253.877	221.728	204.136	0.866914	117	B	114475	62500				M35		Carnobacterium divergens	Smoked mussels	N/A	N/A
All-P1- 0% - Copie	52	11	KMF1_9969_2022-07-08_22-03-17	776.12	118093	12185.6	0.552267	428.625	REP1	0	0	P1	12	1	PCA-SkimMilk-Litmus	20	monoculture	52, REP1, 0%, P1, 12 1, monoculture	186.924	143.067	156.92	211.654	170.716	175.519	0.662864	12	A	114475	10000				ATCC 43920		Lactococcus raffinolactis	Raw milk	N/A	N/A
All-P1- 0% - Copie	53	11	KMF1_9969_2022-07-08_22-03-17	681.085	17113.8	12086	0.490378	333.989	REP1	0	0	P1	1	1	PCA-SkimMilk-Litmus	20	monoculture	53, REP1, 0%, P1, 1 1, monoculture	156.42	127.595	162.284	177.272	136.37	168.432	0.525481	174	C	11482.3	10000				7313		Lactococcus cremoris	Dairy starter	N/A	N/A
All-P1- 0% - Copie	54	11	KMF1_9969_2022-07-08_22-03-17	807.799	44620.8	11894.4	0.449216	362.877	REP1	0	0	P1	4	1	PCA-SkimMilk-Litmus	20	monoculture	54, REP1, 0%, P1, 4 1, monoculture	152.6	117.304	154.685	184.704	138.63	170.432	0.534519	134	C	41057.8	10000				1919		Lactococcus lactis subsp. lactis	Dairy starter	N/A	N/A
All-P1- 0% - Copie	55	11	KMF1_9969_2022-07-08_22-03-17	586.05	53692.7	12136	0.456747	267.677	REP1	0	0	P1	5	1	PCA-SkimMilk-Litmus	20	monoculture	55, REP1, 0%, P1, 5 1, monoculture	157.375	119.187	154.066	185.593	150.704	174.531	0.582815	33	B	49408.5	10000				MJC 8		Lactococcus lactis subsp. lactis	Raw milk cheese	N/A	N/A
All-P1- 0% - Copie	56	11	KMF1_9969_2022-07-08_22-03-17	2344.2	62858.1	12086.4	0.76269	1787.9	REP1	0	0	P1	6	1	PCA-SkimMilk-Litmus	20	monoculture	56, REP1, 0%, P1, 6 1, monoculture	211.606	195.673	210.774	255	252.802	253.802	0.99121	13	C	59151	10000				ATCC 8041		Lactiplantibacillus pentosus	Corn silage	N/A	N/A
All-P1- 0% - Copie	57	11	KMF1_9969_2022-07-08_22-03-17	459.337	81401.6	11513.6	0.460437	211.496	REP1	0	0	P1	8	1	PCA-SkimMilk-Litmus	20	monoculture	57, REP1, 0%, P1, 8 1, monoculture	147.603	120.109	159.252	184.111	157.407	187.963	0.60963	101	B	76548.4	10000				ATCC 15009		Lactobacillus helveticus	Emmental cheese	N/A	N/A
All-P1- 0% - Copie	58	11	KMF1_9969_2022-07-08_22-03-17	601.889	108640	12073.6	0.538264	323.975	REP1	0	0	P1	11	1	PCA-SkimMilk-Litmus	20	monoculture	58, REP1, 0%, P1, 11 1, monoculture	169.445	139.566	170.234	192.753	161.827	186.086	0.627309	191	C	105428	10000				11121		Lactococcus lactis subsp. lactis	Dairy starter	N/A	N/A
All-P1- 0% - Copie	59	11	KMF1_9969_2022-07-08_22-03-17	617.728	53603.2	21369.6	0.489908	302.63	REP1	0	0	P1	5	2	PCA-SkimMilk-Litmus	20	monoculture	59, REP1, 0%, P1, 5 2, monoculture	153.455	127.477	160.707	215.235	176.457	199.16	0.685827	33	A	49408.5	17820.1				MJC 8		Lactococcus lactis subsp. lactis	Raw milk cheese	N/A	N/A
All-P1- 0% - Copie	60	11	KMF1_9969_2022-07-08_22-03-17	1282.97	72528	21345.9	0.78236	1003.75	REP1	0	0	P1	7	2	PCA-SkimMilk-Litmus	20	monoculture	60, REP1, 0%, P1, 7 2, monoculture	209.091	200.59	212.685	255	255	255	1	156	A	68893.5	17820.1				7311		Lactococcus cremoris	Dairy starter	N/A	N/A
All-P1- 0% - Copie	61	11	KMF1_9969_2022-07-08_22-03-17	285.105	99388.8	21616	0.445962	127.146	REP1	0	0	P1	10	2	PCA-SkimMilk-Litmus	20	monoculture	61, REP1, 0%, P1, 10 2, monoculture	142.125	116.491	153.828	184.395	158.037	185.21	0.612148	392	B	95337.5	17820.1				74310		Lactococcus lactis subsp. lactis	Dairy starter	N/A	N/A
All-P1- 0% - Copie	62	11	KMF1_9969_2022-07-08_22-03-17	427.658	62787.2	30307.2	0.454605	194.415	REP1	0	0	P1	6	3	PCA-SkimMilk-Litmus	20	monoculture	62, REP1, 0%, P1, 6 3, monoculture	145.349	118.651	155.329	183.926	148.815	178.272	0.575259	103	A	59151	26624.8				ATCC 8530		Lacticaseibacillus rhamnosus	human gastrointestinal tract	N/A	N/A
All-P1- 0% - Copie	63	11	KMF1_9969_2022-07-08_22-03-17	475.176	35056	39356.8	0.501059	238.091	REP1	0	0	P1	3	4	PCA-SkimMilk-Litmus	20	monoculture	63, REP1, 0%, P1, 3 4, monoculture	168.161	130.265	161.424	184.704	140.975	169.296	0.543901	22	A	31663.2	36250				UL 719		Lactococcus lactis subsp. lactis bv. diacetylactis	Raw milk cheese	N/A	N/A
All-P1- 0% - Copie	64	11	KMF1_9969_2022-07-08_22-03-17	538.533	72083.2	39334.4	0.443389	238.779	REP1	0	0	P1	7	4	PCA-SkimMilk-Litmus	20	monoculture	64, REP1, 0%, P1, 7 4, monoculture	149.62	115.847	152.111	181.037	140.444	171.284	0.541778	155	B	68893.5	36250				7308		Lactococcus cremoris	Dairy starter	N/A	N/A
All-P1- 0% - Copie	65	11	KMF1_9969_2022-07-08_22-03-17	285.105	90249.6	30329.6	0.713105	203.31	REP1	0	0	P1	9	3	PCA-SkimMilk-Litmus	20	monoculture	65, REP1, 0%, P1, 9 3, monoculture	197.342	183.276	205.474	225.63	213.889	232.469	0.835556	28	C	86638.9	26624.8				LM 0230		Lactococcus lactis subsp. lactis	N/A	N/A	N/A
All-P1- 0% - Copie	66	11	KMF1_9969_2022-07-08_22-03-17	570.211	44643.2	48406.4	0.448219	255.579	REP1	0	0	P1	4	5	PCA-SkimMilk-Litmus	20	monoculture	66, REP1, 0%, P1, 4 5, monoculture	153.504	117.055	151.3	186.654	144.852	173.593	0.559407	111	B	41057.8	45000				ATCC 13075		Lacticaseibacillus rhamnosus	Ripening Swiss cheese	N/A	N/A
All-P1- 0% - Copie	67	11	KMF1_9969_2022-07-08_22-03-17	2470.91	62937.4	48377.6	0.695193	1717.76	REP1	0	0	P1	6	5	PCA-SkimMilk-Litmus	20	monoculture	67, REP1, 0%, P1, 6 5, monoculture	195.064	178.798	197.032	254.383	252.938	252.272	0.991753	13	A	59151	45000				ATCC 8041		Lactiplantibacillus pentosus	Corn silage	N/A	N/A
All-P1- 0% - Copie	68	11	KMF1_9969_2022-07-08_22-03-17	570.211	99478.4	48473.6	0.493758	281.546	REP1	0	0	P1	10	5	PCA-SkimMilk-Litmus	20	monoculture	68, REP1, 0%, P1, 10 5, monoculture	161.682	128.439	161.459	202.222	159.346	186.728	0.617383	390	B	95337.5	45000				74308		Lactococcus lactis subsp. lactis	Dairy starter	N/A	N/A
All-P1- 0% - Copie	69	11	KMF1_9969_2022-07-08_22-03-17	601.889	108394	48742.4	0.507248	305.307	REP1	0	0	P1	11	5	PCA-SkimMilk-Litmus	20	monoculture	69, REP1, 0%, P1, 11 5, monoculture	165.756	131.812	163.076	187.506	151.753	177.901	0.587012	191	B	105428	45000				11121		Lactococcus lactis subsp. lactis	Dairy starter	N/A	N/A
All-P1- 0% - Copie	70	11	KMF1_9969_2022-07-08_22-03-17	2391.72	117402	48528.9	0.711527	1701.77	REP1	0	0	P1	12	5	PCA-SkimMilk-Litmus	20	monoculture	70, REP1, 0%, P1, 12 5, monoculture	202.282	182.882	198.748	254.975	252.877	253.877	0.991506	13	B	114475	45000				ATCC 8041		Lactiplantibacillus pentosus	Corn silage	N/A	N/A
All-P1- 0% - Copie	71	11	KMF1_9969_2022-07-08_22-03-17	300.945	44665.6	49369.6	0.532231	160.172	REP1	0	0	P1	4	5	PCA-SkimMilk-Litmus	20	monoculture	71, REP1, 0%, P1, 4 5, monoculture	171.117	138.058	168.654	191.679	151.938	179.556	0.587753	111	B	41057.8	45000				ATCC 13075		Lacticaseibacillus rhamnosus	Ripening Swiss cheese	N/A	N/A
All-P1- 0% - Copie	72	11	KMF1_9969_2022-07-08_22-03-17	427.658	35817.6	39849.6	0.493948	211.241	REP1	0	0	P1	3	4	PCA-SkimMilk-Litmus	20	monoculture	72, REP1, 0%, P1, 3 4, monoculture	169.211	128.487	159.402	190.79	137.407	164.049	0.52963	22	A	31663.2	36250				UL 719		Lactococcus lactis subsp. lactis bv. diacetylactis	Raw milk cheese	N/A	N/A
All-P1- 0% - Copie	73	11	KMF1_9969_2022-07-08_22-03-17	649.407	53558.4	57859.2	0.558718	362.835	REP1	0	0	P1	5	6	PCA-SkimMilk-Litmus	20	monoculture	73, REP1, 0%, P1, 5 6, monoculture	170.11	144.679	170.488	181.086	154.506	177.58	0.598025	33	C	49408.5	52273.5				MJC 8		Lactococcus lactis subsp. lactis	Raw milk cheese	N/A	N/A
All-P1- 0% - Copie	74	11	KMF1_9969_2022-07-08_22-03-17	601.889	90496	57769.6	0.469895	282.825	REP1	0	0	P1	9	6	PCA-SkimMilk-Litmus	20	monoculture	74, REP1, 0%, P1, 9 6, monoculture	151.258	122.474	156.104	172.827	139.543	169.37	0.538173	174	A	86638.9	52273.5				7313		Lactococcus cremoris	Dairy starter	N/A	N/A
All-P1- 0% - Copie	75	11	KMF1_9969_2022-07-08_22-03-17	649.407	117398	57500.8	0.462897	300.609	REP1	0	0	P1	12	6	PCA-SkimMilk-Litmus	20	monoculture	75, REP1, 0%, P1, 12 6, monoculture	162.167	120.724	152.623	176.667	134.358	163.741	0.517432	134	A	114475	52273.5				1919		Lactococcus lactis subsp. lactis	Dairy starter	N/A	N/A
All-P1- 0% - Copie	76	11	KMF1_9969_2022-07-08_22-03-17	1789.83	81468.7	57792.1	0.880043	1575.13	REP1	0	0	P1	8	6	PCA-SkimMilk-Litmus	20	monoculture	76, REP1, 0%, P1, 8 6, monoculture	229.985	225.011	230.661	255	255	255	1	156	B	76548.4	52273.5				7311		Lactococcus cremoris	Dairy starter	N/A	N/A
All-P1- 0% - Copie	77	11	KMF1_9969_2022-07-08_22-03-17	411.819	44486.4	67244.8	0.486162	200.211	REP1	0	0	P1	4	7	PCA-SkimMilk-Litmus	20	monoculture	77, REP1, 0%, P1, 4 7, monoculture	151.722	126.54	159.458	180.049	156.346	183.333	0.605383	465	B	41057.8	62500				29828		Lactococcus lactis subsp. lactis	Dairy starter	N/A	N/A
All-P1- 0% - Copie	78	11	KMF1_9969_2022-07-08_22-03-17	712.764	53939.2	66886.4	0.507361	361.629	REP1	0	0	P1	5	7	PCA-SkimMilk-Litmus	20	monoculture	78, REP1, 0%, P1, 5 7, monoculture	171.113	131.84	159.189	197.148	152.185	175.481	0.588741	391	B	49408.5	62500				74309		Lactococcus lactis subsp. lactis	Dairy starter	N/A	N/A
All-P1- 0% - Copie	79	11	KMF1_9969_2022-07-08_22-03-17	554.372	90169.9	66893.8	0.604114	334.904	REP1	0	0	P1	9	7	PCA-SkimMilk-Litmus	20	monoculture	79, REP1, 0%, P1, 9 7, monoculture	186.654	156.028	179.699	173.753	145.284	169	0.561136	32	C	86638.9	62500				MJC 5		Lactococcus lactis subsp. lactis	Raw milk cheese	N/A	N/A
All-P1- 0% - Copie	80	11	KMF1_9969_2022-07-08_22-03-17	364.301	35504	76339.2	0.472027	171.96	REP1	0	0	P1	3	8	PCA-SkimMilk-Litmus	20	monoculture	80, REP1, 0%, P1, 3 8, monoculture	154.368	123.007	154.293	197.556	158.222	181.914	0.612889	174	B	31663.2	71250				7313		Lactococcus cremoris	Dairy starter	N/A	N/A
All-P1- 0% - Copie	81	11	KMF1_9969_2022-07-08_22-03-17	364.301	62451.2	76227.2	0.618308	225.25	REP1	0	0	P1	6	8	PCA-SkimMilk-Litmus	20	monoculture	81, REP1, 0%, P1, 6 8, monoculture	196.441	159.577	183.151	220.469	172.16	195.21	0.668642	134	B	59151	71250				1919		Lactococcus lactis subsp. lactis	Dairy starter	N/A	N/A
All-P1- 0% - Copie	82	11	KMF1_9969_2022-07-08_22-03-17	332.623	108438	76182.4	0.532505	177.124	REP1	0	0	P1	11	8	PCA-SkimMilk-Litmus	20	monoculture	82, REP1, 0%, P1, 11 8, monoculture	162.653	138.126	168.382	204.284	180.951	203.63	0.703802	392	A	105428	71250				74310		Lactococcus lactis subsp. lactis	Dairy starter	N/A	N/A
All-P1- 0% - Copie	83	11	KMF1_9969_2022-07-08_22-03-17	190.07	90742.4	76115.2	0.490354	93.2017	REP1	0	0	P1	9	8	PCA-SkimMilk-Litmus	20	monoculture	83, REP1, 0%, P1, 9 8, monoculture	150.025	127.588	163.415	164.926	141.42	174.691	0.545679	28	B	86638.9	71250				LM 0230		Lactococcus lactis subsp. lactis	N/A	N/A	N/A
All-P1- 0% - Copie	1	12	LMF1_10011_2022-07-09_13-16-57	855.316	17079.4	48773.5	0.639704	547.149	REP1	0	0	P1	1	5	PCA-SkimMilk-Litmus	20	monoculture	1, REP1, 0%, P1, 1 5, monoculture	206.908	164.566	170.29	252.926	201.136	185.432	0.785402	117	A	11482.3	45000				M35		Carnobacterium divergens	Smoked mussels	N/A	N/A
All-P1- 0% - Copie	2	12	LMF1_10011_2022-07-09_13-16-57	601.889	17088.6	30429.9	0.74572	448.841	REP1	0	0	P1	1	3	PCA-SkimMilk-Litmus	20	monoculture	2, REP1, 0%, P1, 1 3, monoculture	222.34	191.176	189.237	254.346	199.074	169.716	0.777188	11	C	11482.3	26624.8				ATCC 33316		Pediococcus pentosaceus	Dried beer yeast	N/A	N/A
All-P1- 0% - Copie	3	12	LMF1_10011_2022-07-09_13-16-57	570.211	17382.4	67244.8	0.602949	343.808	REP1	0	0	P1	1	7	PCA-SkimMilk-Litmus	20	monoculture	3, REP1, 0%, P1, 1 7, monoculture	193.283	155.34	162.301	247.395	213.444	207.593	0.83444	11	A	11482.3	62500				ATCC 33316		Pediococcus pentosaceus	Dried beer yeast	N/A	N/A
All-P1- 0% - Copie	4	12	LMF1_10011_2022-07-09_13-16-57	791.96	17360	39558.4	0.53584	424.363	REP1	0	0	P1	1	4	PCA-SkimMilk-Litmus	20	monoculture	4, REP1, 0%, P1, 1 4, monoculture	183.022	138.496	161.143	206.148	158.173	174.605	0.614234	110	B	11482.3	36250				ATCC 10863		Lacticaseibacillus rhamnosus	N/A	N/A	N/A
All-P1- 0% - Copie	5	12	LMF1_10011_2022-07-09_13-16-57	617.728	17225.6	21100.8	0.583302	360.322	REP1	0	0	P1	1	2	PCA-SkimMilk-Litmus	20	monoculture	5, REP1, 0%, P1, 1 2, monoculture	175.381	150.409	175.08	198.654	174.716	192.568	0.680144	27	A	11482.3	17820.1				IL 1403		Lactococcus lactis subsp. lactis	Derivative of the strain IL594, isolated from a cheese starter culture	N/A	N/A
All-P1- 0% - Copie	6	12	LMF1_10011_2022-07-09_13-16-57	791.96	26184.5	12221.3	0.534655	423.425	REP1	0	0	P1	2	1	PCA-SkimMilk-Litmus	20	monoculture	6, REP1, 0%, P1, 2 1, monoculture	176.164	138.198	165.279	192.086	155.136	177.21	0.602135	62	C	22964.5	10000				ATCC 334		Lacticaseibacillus paracasei	Emmental cheese	N/A	N/A
All-P1- 0% - Copie	7	12	LMF1_10011_2022-07-09_13-16-57	712.764	26275.2	39468.8	0.494498	352.46	REP1	0	0	P1	2	4	PCA-SkimMilk-Litmus	20	monoculture	7, REP1, 0%, P1, 2 4, monoculture	169.332	128.119	153.799	186.247	140.198	161.877	0.54262	103	B	22964.5	36250				ATCC 8530		Lacticaseibacillus rhamnosus	human gastrointestinal tract	N/A	N/A
All-P1- 0% - Copie	8	12	LMF1_10011_2022-07-09_13-16-57	855.316	26051.2	75891.2	0.525721	449.658	REP1	0	0	P1	2	8	PCA-SkimMilk-Litmus	20	monoculture	8, REP1, 0%, P1, 2 8, monoculture	172.91	135.956	160.506	205.185	162.975	181.123	0.633368	111	A	22964.5	71250				ATCC 13075		Lacticaseibacillus rhamnosus	Ripening Swiss cheese	N/A	N/A
All-P1- 0% - Copie	9	12	LMF1_10011_2022-07-09_13-16-57	570.211	26342	57789.5	0.716636	408.634	REP1	0	0	P1	2	6	PCA-SkimMilk-Litmus	20	monoculture	9, REP1, 0%, P1, 2 6, monoculture	215.946	183.876	182.298	254.765	206.407	177.901	0.806404	12	B	22964.5	52273.5				ATCC 43920		Lactococcus raffinolactis	Raw milk	N/A	N/A
All-P1- 0% - Copie	10	12	LMF1_10011_2022-07-09_13-16-57	791.96	26409.6	48921.6	0.501028	396.794	REP1	0	0	P1	2	5	PCA-SkimMilk-Litmus	20	monoculture	10, REP1, 0%, P1, 2 5, monoculture	173.143	129.758	153.06	197.049	150.926	168.383	0.585362	53	C	22964.5	45000				UL12		Lactobacillus delbrueckii subsp. bulgaricus	Cheddar cheese	N/A	N/A
All-P1- 0% - Copie	11	12	LMF1_10011_2022-07-09_13-16-57	855.316	26656	66572.8	0.514487	440.049	REP1	0	0	P1	2	7	PCA-SkimMilk-Litmus	20	monoculture	11, REP1, 0%, P1, 2 7, monoculture	175.287	133.136	157.62	191.741	148.346	171.21	0.575082	101	C	22964.5	62500				ATCC 15009		Lactobacillus helveticus	Emmental cheese	N/A	N/A
All-P1- 0% - Copie	12	12	LMF1_10011_2022-07-09_13-16-57	807.799	35347.2	30307.2	0.456633	368.867	REP1	0	0	P1	3	3	PCA-SkimMilk-Litmus	20	monoculture	12, REP1, 0%, P1, 3 3, monoculture	161.708	118.615	147.597	185.938	135.136	157.642	0.522453	22	C	31663.2	26624.8				UL 719		Lactococcus lactis subsp. lactis bv. diacetylactis	Raw milk cheese	N/A	N/A
All-P1- 0% - Copie	13	12	LMF1_10011_2022-07-09_13-16-57	712.764	35212.8	11603.2	0.502646	358.268	REP1	0	0	P1	3	1	PCA-SkimMilk-Litmus	20	monoculture	13, REP1, 0%, P1, 3 1, monoculture	169.63	130.164	158.866	197.889	155.025	177.753	0.601692	111	C	31663.2	10000				ATCC 13075		Lacticaseibacillus rhamnosus	Ripening Swiss cheese	N/A	N/A
All-P1- 0% - Copie	14	12	LMF1_10011_2022-07-09_13-16-57	855.316	35750.4	48652.8	0.480424	410.914	REP1	0	0	P1	3	5	PCA-SkimMilk-Litmus	20	monoculture	14, REP1, 0%, P1, 3 5, monoculture	165.672	124.586	150.394	184.63	140.815	162.926	0.545079	110	C	31663.2	45000				ATCC 10863		Lacticaseibacillus rhamnosus	N/A	N/A	N/A
All-P1- 0% - Copie	15	12	LMF1_10011_2022-07-09_13-16-57	918.673	35616	21526.4	0.545468	501.106	REP1	0	0	P1	3	2	PCA-SkimMilk-Litmus	20	monoculture	15, REP1, 0%, P1, 3 2, monoculture	179.844	140.912	165.527	221.827	180.321	194.074	0.702474	52	B	31663.2	17820.1				ATCC 11842		Lactobacillus delbrueckii subsp. bulgaricus	Bulgarian yogurt	N/A	N/A
All-P1- 0% - Copie	16	12	LMF1_10011_2022-07-09_13-16-57	665.246	35504	67065.6	0.473641	315.088	REP1	0	0	P1	3	7	PCA-SkimMilk-Litmus	20	monoculture	16, REP1, 0%, P1, 3 7, monoculture	154.331	122.884	150.295	181.086	152.136	170.395	0.590182	21	A	31663.2	62500				KB		Lactococcus cremoris	Commercial starter	N/A	N/A
All-P1- 0% - Copie	17	12	LMF1_10011_2022-07-09_13-16-57	823.638	44414.4	21128.8	0.543059	447.284	REP1	0	0	P1	4	2	PCA-SkimMilk-Litmus	20	monoculture	17, REP1, 0%, P1, 4 2, monoculture	181.023	140.308	164.542	250.494	198.074	199.642	0.773203	20	B	41057.8	17820.1				ATCC 19257		Lactococcus cremoris	Cheese	N/A	N/A
All-P1- 0% - Copie	18	12	LMF1_10011_2022-07-09_13-16-57	696.924	44464	30217.6	0.483661	337.075	REP1	0	0	P1	4	3	PCA-SkimMilk-Litmus	20	monoculture	18, REP1, 0%, P1, 4 3, monoculture	167.458	125.399	153.046	181.79	134.988	160.099	0.521863	156	C	41057.8	26624.8				7311		Lactococcus cremoris	Dairy starter	N/A	N/A
All-P1- 0% - Copie	19	12	LMF1_10011_2022-07-09_13-16-57	760.281	44548.9	57762.5	0.536792	408.113	REP1	0	0	P1	4	6	PCA-SkimMilk-Litmus	20	monoculture	19, REP1, 0%, P1, 4 6, monoculture	176.83	138.735	161.316	251.173	188.728	185.494	0.73597	20	A	41057.8	52273.5				ATCC 19257		Lactococcus cremoris	Cheese	N/A	N/A
All-P1- 0% - Copie	20	12	LMF1_10011_2022-07-09_13-16-57	839.477	44531.2	75667.2	0.512759	430.45	REP1	0	0	P1	4	8	PCA-SkimMilk-Litmus	20	monoculture	20, REP1, 0%, P1, 4 8, monoculture	175.245	132.703	155.242	206.988	156.494	173.728	0.607545	391	C	41057.8	71250				74309		Lactococcus lactis subsp. lactis	Dairy starter	N/A	N/A
All-P1- 0% - Copie	21	12	LMF1_10011_2022-07-09_13-16-57	586.05	53379.2	30284.8	0.533478	312.645	REP1	0	0	P1	5	3	PCA-SkimMilk-Litmus	20	monoculture	21, REP1, 0%, P1, 5 3, monoculture	168.274	137.903	162.627	192.58	148.049	171.654	0.573902	32	B	49408.5	26624.8				MJC 5		Lactococcus lactis subsp. lactis	Raw milk cheese	N/A	N/A
All-P1- 0% - Copie	22	12	LMF1_10011_2022-07-09_13-16-57	760.281	53699.6	39532.9	0.637313	484.537	REP1	0	0	P1	5	4	PCA-SkimMilk-Litmus	20	monoculture	22, REP1, 0%, P1, 5 4, monoculture	197.887	163.966	182.829	252.679	210.16	214.333	0.821357	27	C	49408.5	36250				IL 1403		Lactococcus lactis subsp. lactis	Derivative of the strain IL594, isolated from a cheese starter culture	N/A	N/A
All-P1- 0% - Copie	23	12	LMF1_10011_2022-07-09_13-16-57	538.533	53760	76787.2	0.519009	279.503	REP1	0	0	P1	5	8	PCA-SkimMilk-Litmus	20	monoculture	23, REP1, 0%, P1, 5 8, monoculture	178.817	134.271	143.055	247.037	214.716	207.173	0.839506	18	C	49408.5	71250				FYE 41		Streptococcus thermophilus	Commercial starter	N/A	N/A
All-P1- 0% - Copie	24	12	LMF1_10011_2022-07-09_13-16-57	712.764	62608	39379.2	0.510934	364.175	REP1	0	0	P1	6	4	PCA-SkimMilk-Litmus	20	monoculture	24, REP1, 0%, P1, 6 4, monoculture	157.908	132.244	161.263	178.519	151.012	176.395	0.585707	171	C	59151	36250				7328		Lactococcus cremoris	Dairy starter	N/A	N/A
All-P1- 0% - Copie	25	12	LMF1_10011_2022-07-09_13-16-57	744.442	62944	66707.2	0.478516	356.227	REP1	0	0	P1	6	7	PCA-SkimMilk-Litmus	20	monoculture	25, REP1, 0%, P1, 6 7, monoculture	164.7	124.107	148.6	192.198	145.395	165.926	0.563327	155	A	59151	62500				7308		Lactococcus cremoris	Dairy starter	N/A	N/A
All-P1- 0% - Copie	26	12	LMF1_10011_2022-07-09_13-16-57	617.728	72329.6	76160	0.535715	330.926	REP1	0	0	P1	7	8	PCA-SkimMilk-Litmus	20	monoculture	26, REP1, 0%, P1, 7 8, monoculture	182.206	138.464	143.957	252.864	229.852	218.407	0.899808	18	B	68893.5	71250				FYE 41		Streptococcus thermophilus	Commercial starter	N/A	N/A
All-P1- 0% - Copie	27	12	LMF1_10011_2022-07-09_13-16-57	712.764	72128	30396.8	0.426114	303.719	REP1	0	0	P1	7	3	PCA-SkimMilk-Litmus	20	monoculture	27, REP1, 0%, P1, 7 3, monoculture	145.676	110.955	143.938	179.852	139.63	166.519	0.540357	390	C	68893.5	26624.8				74308		Lactococcus lactis subsp. lactis	Dairy starter	N/A	N/A
All-P1- 0% - Copie	28	12	LMF1_10011_2022-07-09_13-16-57	807.799	72016	67065.6	0.471859	381.167	REP1	0	0	P1	7	7	PCA-SkimMilk-Litmus	20	monoculture	28, REP1, 0%, P1, 7 7, monoculture	162.957	122.437	145.909	197.728	158.284	174.185	0.614677	391	A	68893.5	62500				74309		Lactococcus lactis subsp. lactis	Dairy starter	N/A	N/A
All-P1- 0% - Copie	29	12	LMF1_10011_2022-07-09_13-16-57	601.889	80976	21347.2	0.434297	261.399	REP1	0	0	P1	8	2	PCA-SkimMilk-Litmus	20	monoculture	29, REP1, 0%, P1, 8 2, monoculture	151.132	113.009	145.436	185.481	136.654	164.42	0.528503	110	A	76548.4	17820.1				ATCC 10863		Lacticaseibacillus rhamnosus	N/A	N/A	N/A
All-P1- 0% - Copie	30	12	LMF1_10011_2022-07-09_13-16-57	712.764	81089.4	48685	0.74112	528.243	REP1	0	0	P1	8	5	PCA-SkimMilk-Litmus	20	monoculture	30, REP1, 0%, P1, 8 5, monoculture	224.501	190.021	188.572	254.642	177.333	161.012	0.690571	117	C	76548.4	45000				M35		Carnobacterium divergens	Smoked mussels	N/A	N/A
All-P1- 0% - Copie	31	12	LMF1_10011_2022-07-09_13-16-57	633.568	81580.8	76294.4	0.529391	335.405	REP1	0	0	P1	8	8	PCA-SkimMilk-Litmus	20	monoculture	31, REP1, 0%, P1, 8 8, monoculture	180.765	136.877	144.324	248.79	221.914	211.642	0.868182	11	B	76548.4	71250				ATCC 33316		Pediococcus pentosaceus	Dried beer yeast	N/A	N/A
All-P1- 0% - Copie	32	12	LMF1_10011_2022-07-09_13-16-57	696.924	81183.7	30308.2	0.445872	310.739	REP1	0	0	P1	8	3	PCA-SkimMilk-Litmus	20	monoculture	32, REP1, 0%, P1, 8 3, monoculture	151.012	115.914	147.089	147.21	117.037	145.247	0.450347	21	C	76548.4	26624.8				KB		Lactococcus cremoris	Commercial starter	N/A	N/A
All-P1- 0% - Copie	33	12	LMF1_10011_2022-07-09_13-16-57	712.764	81192.8	39634	0.500115	356.464	REP1	0	0	P1	8	4	PCA-SkimMilk-Litmus	20	monoculture	33, REP1, 0%, P1, 8 4, monoculture	171.596	129.529	154.556	168.481	132.185	155.58	0.510698	62	B	76548.4	36250				ATCC 334		Lacticaseibacillus paracasei	Emmental cheese	N/A	N/A
All-P1- 0% - Copie	34	12	LMF1_10011_2022-07-09_13-16-57	728.603	81513.6	66953.6	0.522767	380.89	REP1	0	0	P1	8	7	PCA-SkimMilk-Litmus	20	monoculture	34, REP1, 0%, P1, 8 7, monoculture	169.716	135.215	156.829	224.333	189.481	202.531	0.73897	52	C	76548.4	62500				ATCC 11842		Lactobacillus delbrueckii subsp. bulgaricus	Bulgarian yogurt	N/A	N/A
All-P1- 0% - Copie	35	12	LMF1_10011_2022-07-09_13-16-57	776.12	90227.1	21250.3	0.614369	476.824	REP1	0	0	P1	9	2	PCA-SkimMilk-Litmus	20	monoculture	35, REP1, 0%, P1, 9 2, monoculture	188.165	158.207	179.301	210.531	181.062	195.444	0.705425	27	B	86638.9	17820.1				IL 1403		Lactococcus lactis subsp. lactis	Derivative of the strain IL594, isolated from a cheese starter culture	N/A	N/A
All-P1- 0% - Copie	36	12	LMF1_10011_2022-07-09_13-16-57	427.658	90585.6	39580.8	0.482586	206.382	REP1	0	0	P1	9	4	PCA-SkimMilk-Litmus	20	monoculture	36, REP1, 0%, P1, 9 4, monoculture	151.523	125.129	154.11	202.086	182.222	196.247	0.710049	465	A	86638.9	36250				29828		Lactococcus lactis subsp. lactis	Dairy starter	N/A	N/A
All-P1- 0% - Copie	37	12	LMF1_10011_2022-07-09_13-16-57	633.568	90316.8	12140.8	0.54145	343.045	REP1	0	0	P1	9	1	PCA-SkimMilk-Litmus	20	monoculture	37, REP1, 0%, P1, 9 1, monoculture	172.17	139.904	166.265	188.272	152.494	177.593	0.591609	32	A	86638.9	10000				MJC 5		Lactococcus lactis subsp. lactis	Raw milk cheese	N/A	N/A
All-P1- 0% - Copie	38	12	LMF1_10011_2022-07-09_13-16-57	807.799	90518.4	48854.4	0.475259	383.914	REP1	0	0	P1	9	5	PCA-SkimMilk-Litmus	20	monoculture	38, REP1, 0%, P1, 9 5, monoculture	161.532	123.29	150.866	185.938	147.296	168.926	0.570902	53	B	86638.9	45000				UL12		Lactobacillus delbrueckii subsp. bulgaricus	Cheddar cheese	N/A	N/A
All-P1- 0% - Copie	39	12	LMF1_10011_2022-07-09_13-16-57	791.96	99209.6	11849.6	0.508027	402.337	REP1	0	0	P1	10	1	PCA-SkimMilk-Litmus	20	monoculture	39, REP1, 0%, P1, 10 1, monoculture	173.143	131.515	160.34	196.642	154.963	179.852	0.601446	102	C	95337.5	10000				ATCC 27773		Lacticaseibacillus rhamnosus	Derived from existing strain	N/A	N/A
All-P1- 0% - Copie	40	12	LMF1_10011_2022-07-09_13-16-57	712.764	99388.8	58016	0.529653	377.517	REP1	0	0	P1	10	6	PCA-SkimMilk-Litmus	20	monoculture	40, REP1, 0%, P1, 10 6, monoculture	174.613	136.943	160.92	197.395	157.679	177.926	0.612267	62	A	95337.5	52273.5				ATCC 334		Lacticaseibacillus paracasei	Emmental cheese	N/A	N/A
All-P1- 0% - Copie	41	12	LMF1_10011_2022-07-09_13-16-57	791.96	99120	76227.2	0.476006	376.977	REP1	0	0	P1	10	8	PCA-SkimMilk-Litmus	20	monoculture	41, REP1, 0%, P1, 10 8, monoculture	159.926	123.477	152.041	170.296	130.58	157.654	0.504304	21	B	95337.5	71250				KB		Lactococcus cremoris	Commercial starter	N/A	N/A
All-P1- 0% - Copie	42	12	LMF1_10011_2022-07-09_13-16-57	1108.74	99097.6	30956.8	0.500488	554.913	REP1	0	0	P1	10	3	PCA-SkimMilk-Litmus	20	monoculture	42, REP1, 0%, P1, 10 3, monoculture	169.105	129.623	155.448	201.358	159.444	179.333	0.619301	20	C	95337.5	26624.8				ATCC 19257		Lactococcus cremoris	Cheese	N/A	N/A
All-P1- 0% - Copie	43	12	LMF1_10011_2022-07-09_13-16-57	839.477	108259	66774.4	0.545252	457.726	REP1	0	0	P1	11	7	PCA-SkimMilk-Litmus	20	monoculture	43, REP1, 0%, P1, 11 7, monoculture	167.278	140.858	162.375	187.951	164.346	180.432	0.638827	465	C	105428	62500				29828		Lactococcus lactis subsp. lactis	Dairy starter	N/A	N/A
All-P1- 0% - Copie	44	12	LMF1_10011_2022-07-09_13-16-57	633.568	108685	21235.2	0.541252	342.92	REP1	0	0	P1	11	2	PCA-SkimMilk-Litmus	20	monoculture	44, REP1, 0%, P1, 11 2, monoculture	171.897	139.854	163.177	188.914	153.333	173.235	0.594954	191	A	105428	17820.1				11121		Lactococcus lactis subsp. lactis	Dairy starter	N/A	N/A
All-P1- 0% - Copie	45	12	LMF1_10011_2022-07-09_13-16-57	776.12	108371	57388.8	0.492083	381.916	REP1	0	0	P1	11	6	PCA-SkimMilk-Litmus	20	monoculture	45, REP1, 0%, P1, 11 6, monoculture	168.821	127.513	153.635	201.741	149.247	170.247	0.578673	53	A	105428	52273.5				UL12		Lactobacillus delbrueckii subsp. bulgaricus	Cheddar cheese	N/A	N/A
All-P1- 0% - Copie	46	12	LMF1_10011_2022-07-09_13-16-57	839.477	108601	30385.1	0.687523	577.16	REP1	0	0	P1	11	3	PCA-SkimMilk-Litmus	20	monoculture	46, REP1, 0%, P1, 11 3, monoculture	215.02	176.568	178.545	254.012	206.358	193.753	0.806207	12	C	105428	26624.8				ATCC 43920		Lactococcus raffinolactis	Raw milk	N/A	N/A
All-P1- 0% - Copie	47	12	LMF1_10011_2022-07-09_13-16-57	696.924	117555	21100.8	0.586871	409.004	REP1	0	0	P1	12	2	PCA-SkimMilk-Litmus	20	monoculture	47, REP1, 0%, P1, 12 2, monoculture	195.732	151.305	170.877	203.926	156.494	174.691	0.607545	103	C	114475	17820.1				ATCC 8530		Lacticaseibacillus rhamnosus	human gastrointestinal tract	N/A	N/A
All-P1- 0% - Copie	48	12	LMF1_10011_2022-07-09_13-16-57	712.764	117650	76061.8	0.566625	403.87	REP1	0	0	P1	12	8	PCA-SkimMilk-Litmus	20	monoculture	48, REP1, 0%, P1, 12 8, monoculture	183.171	146.223	164.472	254.469	212.926	206.617	0.832374	52	A	114475	71250				ATCC 11842		Lactobacillus delbrueckii subsp. bulgaricus	Bulgarian yogurt	N/A	N/A
All-P1- 0% - Copie	49	12	LMF1_10011_2022-07-09_13-16-57	839.477	117651	39604.5	0.616891	517.866	REP1	0	0	P1	12	4	PCA-SkimMilk-Litmus	20	monoculture	49, REP1, 0%, P1, 12 4, monoculture	201.858	158.84	167.097	254.519	193.37	183.37	0.754464	18	A	114475	36250				FYE 41		Streptococcus thermophilus	Commercial starter	N/A	N/A
All-P1- 0% - Copie	50	12	LMF1_10011_2022-07-09_13-16-57	760.281	117958	30083.2	0.516389	392.601	REP1	0	0	P1	12	3	PCA-SkimMilk-Litmus	20	monoculture	50, REP1, 0%, P1, 12 3, monoculture	172.418	133.614	157.124	208.321	169.21	185.864	0.658207	22	B	114475	26624.8				UL 719		Lactococcus lactis subsp. lactis bv. diacetylactis	Raw milk cheese	N/A	N/A
All-P1- 0% - Copie	51	12	LMF1_10011_2022-07-09_13-16-57	696.924	117510	67065.6	0.648551	451.991	REP1	0	0	P1	12	7	PCA-SkimMilk-Litmus	20	monoculture	51, REP1, 0%, P1, 12 7, monoculture	208.811	166.786	167.231	254.543	224.136	201.741	0.877035	117	B	114475	62500				M35		Carnobacterium divergens	Smoked mussels	N/A	N/A
All-P1- 0% - Copie	52	12	LMF1_10011_2022-07-09_13-16-57	791.96	118093	12185.6	0.59754	473.228	REP1	0	0	P1	12	1	PCA-SkimMilk-Litmus	20	monoculture	52, REP1, 0%, P1, 12 1, monoculture	198.367	153.983	158.095	233.765	202.864	196.667	0.792288	12	A	114475	10000				ATCC 43920		Lactococcus raffinolactis	Raw milk	N/A	N/A
All-P1- 0% - Copie	53	12	LMF1_10011_2022-07-09_13-16-57	681.085	17113.8	12086	0.496378	338.076	REP1	0	0	P1	1	1	PCA-SkimMilk-Litmus	20	monoculture	53, REP1, 0%, P1, 1 1, monoculture	159.044	128.591	158.458	177.148	137.444	163.309	0.531651	174	C	11482.3	10000				7313		Lactococcus cremoris	Dairy starter	N/A	N/A
All-P1- 0% - Copie	54	12	LMF1_10011_2022-07-09_13-16-57	791.96	44620.8	11894.4	0.456851	361.807	REP1	0	0	P1	4	1	PCA-SkimMilk-Litmus	20	monoculture	54, REP1, 0%, P1, 4 1, monoculture	156.086	118.67	150.506	185.988	141.642	166.58	0.548374	134	C	41057.8	10000				1919		Lactococcus lactis subsp. lactis	Dairy starter	N/A	N/A
All-P1- 0% - Copie	55	12	LMF1_10011_2022-07-09_13-16-57	586.05	53692.7	12136	0.455956	267.213	REP1	0	0	P1	5	1	PCA-SkimMilk-Litmus	20	monoculture	55, REP1, 0%, P1, 5 1, monoculture	160.386	118.445	148.423	186.63	150.889	168.494	0.585215	33	B	49408.5	10000				MJC 8		Lactococcus lactis subsp. lactis	Raw milk cheese	N/A	N/A
All-P1- 0% - Copie	56	12	LMF1_10011_2022-07-09_13-16-57	2439.24	62858.1	12086.4	0.825256	2012.99	REP1	0	0	P1	6	1	PCA-SkimMilk-Litmus	20	monoculture	56, REP1, 0%, P1, 6 1, monoculture	223.978	211.139	219.545	255	253.469	252	0.993901	13	C	59151	10000				ATCC 8041		Lactiplantibacillus pentosus	Corn silage	N/A	N/A
All-P1- 0% - Copie	57	12	LMF1_10011_2022-07-09_13-16-57	475.176	81401.6	11513.6	0.482594	229.317	REP1	0	0	P1	8	1	PCA-SkimMilk-Litmus	20	monoculture	57, REP1, 0%, P1, 8 1, monoculture	156.33	125.131	158.131	189.148	155.062	180.235	0.60184	101	B	76548.4	10000				ATCC 15009		Lactobacillus helveticus	Emmental cheese	N/A	N/A
All-P1- 0% - Copie	58	12	LMF1_10011_2022-07-09_13-16-57	601.889	108640	12073.6	0.549874	330.963	REP1	0	0	P1	11	1	PCA-SkimMilk-Litmus	20	monoculture	58, REP1, 0%, P1, 11 1, monoculture	175.149	142.018	166.587	193.741	160.531	178.074	0.623629	191	C	105428	10000				11121		Lactococcus lactis subsp. lactis	Dairy starter	N/A	N/A
All-P1- 0% - Copie	59	12	LMF1_10011_2022-07-09_13-16-57	633.568	53603.2	21369.6	0.502382	318.293	REP1	0	0	P1	5	2	PCA-SkimMilk-Litmus	20	monoculture	59, REP1, 0%, P1, 5 2, monoculture	158.818	130.098	157.716	212	168.198	187.84	0.654173	33	A	49408.5	17820.1				MJC 8		Lactococcus lactis subsp. lactis	Raw milk cheese	N/A	N/A
All-P1- 0% - Copie	60	12	LMF1_10011_2022-07-09_13-16-57	1346.33	72528	21345.9	0.880295	1185.17	REP1	0	0	P1	7	2	PCA-SkimMilk-Litmus	20	monoculture	60, REP1, 0%, P1, 7 2, monoculture	230.034	224.954	229.577	255	255	255	1	156	A	68893.5	17820.1				7311		Lactococcus cremoris	Dairy starter	N/A	N/A
All-P1- 0% - Copie	61	12	LMF1_10011_2022-07-09_13-16-57	285.105	99388.8	21616	0.456871	130.256	REP1	0	0	P1	10	2	PCA-SkimMilk-Litmus	20	monoculture	61, REP1, 0%, P1, 10 2, monoculture	147.358	118.675	149.95	183.16	154.383	176.284	0.599134	392	B	95337.5	17820.1				74310		Lactococcus lactis subsp. lactis	Dairy starter	N/A	N/A
All-P1- 0% - Copie	62	12	LMF1_10011_2022-07-09_13-16-57	427.658	62787.2	30307.2	0.470161	201.068	REP1	0	0	P1	6	3	PCA-SkimMilk-Litmus	20	monoculture	62, REP1, 0%, P1, 6 3, monoculture	153.933	122.01	153.09	189.889	143.914	169.494	0.557425	103	A	59151	26624.8				ATCC 8530		Lacticaseibacillus rhamnosus	human gastrointestinal tract	N/A	N/A
All-P1- 0% - Copie	63	12	LMF1_10011_2022-07-09_13-16-57	475.176	35056	39356.8	0.500251	237.707	REP1	0	0	P1	3	4	PCA-SkimMilk-Litmus	20	monoculture	63, REP1, 0%, P1, 3 4, monoculture	169.885	129.563	155.465	184.333	143.432	164.346	0.555506	22	A	31663.2	36250				UL 719		Lactococcus lactis subsp. lactis bv. diacetylactis	Raw milk cheese	N/A	N/A
All-P1- 0% - Copie	64	12	LMF1_10011_2022-07-09_13-16-57	538.533	72083.2	39334.4	0.446634	240.527	REP1	0	0	P1	7	4	PCA-SkimMilk-Litmus	20	monoculture	64, REP1, 0%, P1, 7 4, monoculture	154.534	116.105	145.931	182.691	136.235	161.049	0.526831	155	B	68893.5	36250				7308		Lactococcus cremoris	Dairy starter	N/A	N/A
All-P1- 0% - Copie	65	12	LMF1_10011_2022-07-09_13-16-57	285.105	90249.6	30329.6	0.742037	211.559	REP1	0	0	P1	9	3	PCA-SkimMilk-Litmus	20	monoculture	65, REP1, 0%, P1, 9 3, monoculture	205.531	190.251	207.494	228.272	216.407	229.642	0.846245	28	C	86638.9	26624.8				LM 0230		Lactococcus lactis subsp. lactis	N/A	N/A	N/A
All-P1- 0% - Copie	66	12	LMF1_10011_2022-07-09_13-16-57	586.05	44643.2	48406.4	0.465098	272.571	REP1	0	0	P1	4	5	PCA-SkimMilk-Litmus	20	monoculture	66, REP1, 0%, P1, 4 5, monoculture	161.293	120.74	148.804	192.877	144.753	168.494	0.560769	111	B	41057.8	45000				ATCC 13075		Lacticaseibacillus rhamnosus	Ripening Swiss cheese	N/A	N/A
All-P1- 0% - Copie	67	12	LMF1_10011_2022-07-09_13-16-57	2613.47	62937.4	48377.6	0.770885	2014.68	REP1	0	0	P1	6	5	PCA-SkimMilk-Litmus	20	monoculture	67, REP1, 0%, P1, 6 5, monoculture	210.907	197.492	207.958	255	254.086	252.086	0.99636	13	A	59151	45000				ATCC 8041		Lactiplantibacillus pentosus	Corn silage	N/A	N/A
All-P1- 0% - Copie	68	12	LMF1_10011_2022-07-09_13-16-57	570.211	99478.4	48473.6	0.503178	286.918	REP1	0	0	P1	10	5	PCA-SkimMilk-Litmus	20	monoculture	68, REP1, 0%, P1, 10 5, monoculture	166.995	130.298	157.515	202.333	158.136	177.679	0.614087	390	B	95337.5	45000				74308		Lactococcus lactis subsp. lactis	Dairy starter	N/A	N/A
All-P1- 0% - Copie	69	12	LMF1_10011_2022-07-09_13-16-57	601.889	108394	48742.4	0.501978	302.135	REP1	0	0	P1	11	5	PCA-SkimMilk-Litmus	20	monoculture	69, REP1, 0%, P1, 11 5, monoculture	166.119	129.996	156.439	179.802	141.617	164.593	0.548276	191	B	105428	45000				11121		Lactococcus lactis subsp. lactis	Dairy starter	N/A	N/A
All-P1- 0% - Copie	70	12	LMF1_10011_2022-07-09_13-16-57	2550.11	117402	48528.9	0.795741	2029.23	REP1	0	0	P1	12	5	PCA-SkimMilk-Litmus	20	monoculture	70, REP1, 0%, P1, 12 5, monoculture	220.358	203.731	211.964	255	253.679	252.79	0.994737	13	B	114475	45000				ATCC 8041		Lactiplantibacillus pentosus	Corn silage	N/A	N/A
All-P1- 0% - Copie	71	12	LMF1_10011_2022-07-09_13-16-57	316.784	44665.6	49369.6	0.543231	172.087	REP1	0	0	P1	4	5	PCA-SkimMilk-Litmus	20	monoculture	71, REP1, 0%, P1, 4 5, monoculture	175.608	140.351	163.864	193.827	150.778	173.086	0.584772	111	B	41057.8	45000				ATCC 13075		Lacticaseibacillus rhamnosus	Ripening Swiss cheese	N/A	N/A
All-P1- 0% - Copie	72	12	LMF1_10011_2022-07-09_13-16-57	443.497	35817.6	39849.6	0.510176	226.262	REP1	0	0	P1	3	4	PCA-SkimMilk-Litmus	20	monoculture	72, REP1, 0%, P1, 3 4, monoculture	175.295	132.054	157.101	194.111	136.827	159.901	0.529192	22	A	31663.2	36250				UL 719		Lactococcus lactis subsp. lactis bv. diacetylactis	Raw milk cheese	N/A	N/A
All-P1- 0% - Copie	73	12	LMF1_10011_2022-07-09_13-16-57	649.407	53558.4	57859.2	0.560893	364.248	REP1	0	0	P1	5	6	PCA-SkimMilk-Litmus	20	monoculture	73, REP1, 0%, P1, 5 6, monoculture	173.435	144.784	166.269	182.605	157.444	173.963	0.611332	33	C	49408.5	52273.5				MJC 8		Lactococcus lactis subsp. lactis	Raw milk cheese	N/A	N/A
All-P1- 0% - Copie	74	12	LMF1_10011_2022-07-09_13-16-57	601.889	90496	57769.6	0.481865	290.029	REP1	0	0	P1	9	6	PCA-SkimMilk-Litmus	20	monoculture	74, REP1, 0%, P1, 9 6, monoculture	155.18	124.948	152.578	175.605	139.333	162.963	0.539177	174	A	86638.9	52273.5				7313		Lactococcus cremoris	Dairy starter	N/A	N/A
All-P1- 0% - Copie	75	12	LMF1_10011_2022-07-09_13-16-57	649.407	117398	57500.8	0.462599	300.415	REP1	0	0	P1	12	6	PCA-SkimMilk-Litmus	20	monoculture	75, REP1, 0%, P1, 12 6, monoculture	165.41	120.112	146.894	174.531	126.235	150.728	0.48699	134	A	114475	52273.5				1919		Lactococcus lactis subsp. lactis	Dairy starter	N/A	N/A
All-P1- 0% - Copie	76	12	LMF1_10011_2022-07-09_13-16-57	1805.67	81468.7	57792.1	0.943126	1702.97	REP1	0	0	P1	8	6	PCA-SkimMilk-Litmus	20	monoculture	76, REP1, 0%, P1, 8 6, monoculture	243.151	240.725	242.198	255	255	255	1	156	B	76548.4	52273.5				7311		Lactococcus cremoris	Dairy starter	N/A	N/A
All-P1- 0% - Copie	77	12	LMF1_10011_2022-07-09_13-16-57	427.658	44486.4	67244.8	0.498149	213.037	REP1	0	0	P1	4	7	PCA-SkimMilk-Litmus	20	monoculture	77, REP1, 0%, P1, 4 7, monoculture	156.254	129.035	156.146	180.716	154.148	175.654	0.5982	465	B	41057.8	62500				29828		Lactococcus lactis subsp. lactis	Dairy starter	N/A	N/A
All-P1- 0% - Copie	78	12	LMF1_10011_2022-07-09_13-16-57	712.764	53939.2	66886.4	0.519217	370.079	REP1	0	0	P1	5	7	PCA-SkimMilk-Litmus	20	monoculture	78, REP1, 0%, P1, 5 7, monoculture	176.98	134.324	155.485	199.444	154.63	171.062	0.600118	391	B	49408.5	62500				74309		Lactococcus lactis subsp. lactis	Dairy starter	N/A	N/A
All-P1- 0% - Copie	79	12	LMF1_10011_2022-07-09_13-16-57	554.372	90169.9	66893.8	0.610193	338.273	REP1	0	0	P1	9	7	PCA-SkimMilk-Litmus	20	monoculture	79, REP1, 0%, P1, 9 7, monoculture	189.587	157.158	175.424	174.889	146.247	163.963	0.566721	32	C	86638.9	62500				MJC 5		Lactococcus lactis subsp. lactis	Raw milk cheese	N/A	N/A
All-P1- 0% - Copie	80	12	LMF1_10011_2022-07-09_13-16-57	348.462	35504	76339.2	0.483063	168.329	REP1	0	0	P1	3	8	PCA-SkimMilk-Litmus	20	monoculture	80, REP1, 0%, P1, 3 8, monoculture	158.886	125.249	150.8	201.654	160.284	179.173	0.622645	174	B	31663.2	71250				7313		Lactococcus cremoris	Dairy starter	N/A	N/A
All-P1- 0% - Copie	81	12	LMF1_10011_2022-07-09_13-16-57	364.301	62451.2	76227.2	0.640535	233.348	REP1	0	0	P1	6	8	PCA-SkimMilk-Litmus	20	monoculture	81, REP1, 0%, P1, 6 8, monoculture	204.905	164.774	181.293	226.222	173.84	188	0.676651	134	B	59151	71250				1919		Lactococcus lactis subsp. lactis	Dairy starter	N/A	N/A
All-P1- 0% - Copie	82	12	LMF1_10011_2022-07-09_13-16-57	332.623	108438	76182.4	0.551508	183.444	REP1	0	0	P1	11	8	PCA-SkimMilk-Litmus	20	monoculture	82, REP1, 0%, P1, 11 8, monoculture	168.241	142.429	165.898	202.123	176.099	194.84	0.685652	392	A	105428	71250				74310		Lactococcus lactis subsp. lactis	Dairy starter	N/A	N/A
All-P1- 0% - Copie	83	12	LMF1_10011_2022-07-09_13-16-57	190.07	90742.4	76115.2	0.492672	93.6423	REP1	0	0	P1	9	8	PCA-SkimMilk-Litmus	20	monoculture	83, REP1, 0%, P1, 9 8, monoculture	151.386	127.661	157.827	164.37	140.074	168.506	0.542128	28	B	86638.9	71250				LM 0230		Lactococcus lactis subsp. lactis	N/A	N/A	N/A
All-P1- 0% - Copie	1	13	MMF1_10056_2022-07-09_17-32-03	918.673	17079.4	48773.5	0.649509	596.687	REP1	0	0	P1	1	5	PCA-SkimMilk-Litmus	20	monoculture	1, REP1, 0%, P1, 1 5, monoculture	210.098	167.377	173.504	252.728	197.79	182.481	0.77116	117	A	11482.3	45000				M35		Carnobacterium divergens	Smoked mussels	N/A	N/A
All-P1- 0% - Copie	2	13	MMF1_10056_2022-07-09_17-32-03	617.728	17088.6	30429.9	0.755129	466.465	REP1	0	0	P1	1	3	PCA-SkimMilk-Litmus	20	monoculture	2, REP1, 0%, P1, 1 3, monoculture	225.075	193.782	192.292	254.481	197.123	170.296	0.768494	11	C	11482.3	26624.8				ATCC 33316		Pediococcus pentosaceus	Dried beer yeast	N/A	N/A
All-P1- 0% - Copie	3	13	MMF1_10056_2022-07-09_17-32-03	586.05	17382.4	67244.8	0.606656	355.531	REP1	0	0	P1	1	7	PCA-SkimMilk-Litmus	20	monoculture	3, REP1, 0%, P1, 1 7, monoculture	195.896	156.664	163.538	248.358	215.383	207.852	0.841531	11	A	11482.3	62500				ATCC 33316		Pediococcus pentosaceus	Dried beer yeast	N/A	N/A
All-P1- 0% - Copie	4	13	MMF1_10056_2022-07-09_17-32-03	791.96	17360	39558.4	0.522644	413.913	REP1	0	0	P1	1	4	PCA-SkimMilk-Litmus	20	monoculture	4, REP1, 0%, P1, 1 4, monoculture	182.39	135.661	159.821	203.519	153.938	172.099	0.595753	110	B	11482.3	36250				ATCC 10863		Lacticaseibacillus rhamnosus	N/A	N/A	N/A
All-P1- 0% - Copie	5	13	MMF1_10056_2022-07-09_17-32-03	601.889	17225.6	21100.8	0.565694	340.485	REP1	0	0	P1	1	2	PCA-SkimMilk-Litmus	20	monoculture	5, REP1, 0%, P1, 1 2, monoculture	173.15	146.424	173.389	197.383	172.185	191.642	0.668741	27	A	11482.3	17820.1				IL 1403		Lactococcus lactis subsp. lactis	Derivative of the strain IL594, isolated from a cheese starter culture	N/A	N/A
All-P1- 0% - Copie	6	13	MMF1_10056_2022-07-09_17-32-03	791.96	26184.5	12221.3	0.521285	412.837	REP1	0	0	P1	2	1	PCA-SkimMilk-Litmus	20	monoculture	6, REP1, 0%, P1, 2 1, monoculture	175.321	135.321	164.509	189.63	146.358	172.173	0.565432	62	C	22964.5	10000				ATCC 334		Lacticaseibacillus paracasei	Emmental cheese	N/A	N/A
All-P1- 0% - Copie	7	13	MMF1_10056_2022-07-09_17-32-03	712.764	26275.2	39468.8	0.480246	342.302	REP1	0	0	P1	2	4	PCA-SkimMilk-Litmus	20	monoculture	7, REP1, 0%, P1, 2 4, monoculture	168.659	125.061	152.644	184.272	134.123	159.222	0.516494	103	B	22964.5	36250				ATCC 8530		Lacticaseibacillus rhamnosus	human gastrointestinal tract	N/A	N/A
All-P1- 0% - Copie	8	13	MMF1_10056_2022-07-09_17-32-03	855.316	26051.2	75891.2	0.512206	438.098	REP1	0	0	P1	2	8	PCA-SkimMilk-Litmus	20	monoculture	8, REP1, 0%, P1, 2 8, monoculture	172.046	133.051	159.557	201.296	157.975	178.728	0.611901	111	A	22964.5	71250				ATCC 13075		Lacticaseibacillus rhamnosus	Ripening Swiss cheese	N/A	N/A
All-P1- 0% - Copie	9	13	MMF1_10056_2022-07-09_17-32-03	586.05	26342	57789.5	0.726135	425.552	REP1	0	0	P1	2	6	PCA-SkimMilk-Litmus	20	monoculture	9, REP1, 0%, P1, 2 6, monoculture	219.148	186.534	185.167	254.704	204.111	177.37	0.796444	12	B	22964.5	52273.5				ATCC 43920		Lactococcus raffinolactis	Raw milk	N/A	N/A
All-P1- 0% - Copie	10	13	MMF1_10056_2022-07-09_17-32-03	791.96	26409.6	48921.6	0.489851	387.943	REP1	0	0	P1	2	5	PCA-SkimMilk-Litmus	20	monoculture	10, REP1, 0%, P1, 2 5, monoculture	173.215	127.463	152.516	193.407	144.704	164.136	0.558815	53	C	22964.5	45000				UL12		Lactobacillus delbrueckii subsp. bulgaricus	Cheddar cheese	N/A	N/A
All-P1- 0% - Copie	11	13	MMF1_10056_2022-07-09_17-32-03	855.316	26656	66572.8	0.499521	427.248	REP1	0	0	P1	2	7	PCA-SkimMilk-Litmus	20	monoculture	11, REP1, 0%, P1, 2 7, monoculture	173.788	129.88	155.924	188.988	145.173	167.568	0.560691	101	C	22964.5	62500				ATCC 15009		Lactobacillus helveticus	Emmental cheese	N/A	N/A
All-P1- 0% - Copie	12	13	MMF1_10056_2022-07-09_17-32-03	807.799	35347.2	30307.2	0.441572	356.702	REP1	0	0	P1	3	3	PCA-SkimMilk-Litmus	20	monoculture	12, REP1, 0%, P1, 3 3, monoculture	160.167	115.393	146.368	187.617	130.63	155.395	0.502519	22	C	31663.2	26624.8				UL 719		Lactococcus lactis subsp. lactis bv. diacetylactis	Raw milk cheese	N/A	N/A
All-P1- 0% - Copie	13	13	MMF1_10056_2022-07-09_17-32-03	712.764	35212.8	11603.2	0.484977	345.674	REP1	0	0	P1	3	1	PCA-SkimMilk-Litmus	20	monoculture	13, REP1, 0%, P1, 3 1, monoculture	167.54	126.244	157.577	196.667	150.704	175.593	0.582815	111	C	31663.2	10000				ATCC 13075		Lacticaseibacillus rhamnosus	Ripening Swiss cheese	N/A	N/A
All-P1- 0% - Copie	14	13	MMF1_10056_2022-07-09_17-32-03	871.156	35750.4	48652.8	0.463973	404.193	REP1	0	0	P1	3	5	PCA-SkimMilk-Litmus	20	monoculture	14, REP1, 0%, P1, 3 5, monoculture	164.553	120.993	149.53	183.407	135.802	161.296	0.52321	110	C	31663.2	45000				ATCC 10863		Lacticaseibacillus rhamnosus	N/A	N/A	N/A
All-P1- 0% - Copie	15	13	MMF1_10056_2022-07-09_17-32-03	934.512	35616	21526.4	0.535881	500.787	REP1	0	0	P1	3	2	PCA-SkimMilk-Litmus	20	monoculture	15, REP1, 0%, P1, 3 2, monoculture	180.518	138.97	164.943	225.531	178.753	195.951	0.695012	52	B	31663.2	17820.1				ATCC 11842		Lactobacillus delbrueckii subsp. bulgaricus	Bulgarian yogurt	N/A	N/A
All-P1- 0% - Copie	16	13	MMF1_10056_2022-07-09_17-32-03	665.246	35504	67065.6	0.463242	308.17	REP1	0	0	P1	3	7	PCA-SkimMilk-Litmus	20	monoculture	16, REP1, 0%, P1, 3 7, monoculture	154.506	120.811	150.162	177.494	145.469	169.086	0.561877	21	A	31663.2	62500				KB		Lactococcus cremoris	Commercial starter	N/A	N/A
All-P1- 0% - Copie	17	13	MMF1_10056_2022-07-09_17-32-03	839.477	44414.4	21128.8	0.534496	448.697	REP1	0	0	P1	4	2	PCA-SkimMilk-Litmus	20	monoculture	17, REP1, 0%, P1, 4 2, monoculture	181.316	138.624	164.069	250.037	197.086	197.519	0.768346	20	B	41057.8	17820.1				ATCC 19257		Lactococcus cremoris	Cheese	N/A	N/A
All-P1- 0% - Copie	18	13	MMF1_10056_2022-07-09_17-32-03	696.924	44464	30217.6	0.469765	327.391	REP1	0	0	P1	4	3	PCA-SkimMilk-Litmus	20	monoculture	18, REP1, 0%, P1, 4 3, monoculture	166.79	122.441	152.105	179.235	127.333	154.049	0.489333	156	C	41057.8	26624.8				7311		Lactococcus cremoris	Dairy starter	N/A	N/A
All-P1- 0% - Copie	19	13	MMF1_10056_2022-07-09_17-32-03	776.12	44548.9	57762.5	0.529031	410.592	REP1	0	0	P1	4	6	PCA-SkimMilk-Litmus	20	monoculture	19, REP1, 0%, P1, 4 6, monoculture	177.368	137.258	160.829	252.037	187.086	186.642	0.728346	20	A	41057.8	52273.5				ATCC 19257		Lactococcus cremoris	Cheese	N/A	N/A
All-P1- 0% - Copie	20	13	MMF1_10056_2022-07-09_17-32-03	839.477	44531.2	75667.2	0.49434	414.987	REP1	0	0	P1	4	8	PCA-SkimMilk-Litmus	20	monoculture	20, REP1, 0%, P1, 4 8, monoculture	173.064	128.585	153.177	204.593	153.84	173.654	0.595358	391	C	41057.8	71250				74309		Lactococcus lactis subsp. lactis	Dairy starter	N/A	N/A
All-P1- 0% - Copie	21	13	MMF1_10056_2022-07-09_17-32-03	586.05	53379.2	30284.8	0.520329	304.939	REP1	0	0	P1	5	3	PCA-SkimMilk-Litmus	20	monoculture	21, REP1, 0%, P1, 5 3, monoculture	167.011	135.082	161.576	189.593	145.593	170.58	0.56237	32	B	49408.5	26624.8				MJC 5		Lactococcus lactis subsp. lactis	Raw milk cheese	N/A	N/A
All-P1- 0% - Copie	22	13	MMF1_10056_2022-07-09_17-32-03	791.96	53699.6	39532.9	0.630526	499.351	REP1	0	0	P1	5	4	PCA-SkimMilk-Litmus	20	monoculture	22, REP1, 0%, P1, 5 4, monoculture	198.864	162.631	183.34	252.975	206.136	211.247	0.804543	27	C	49408.5	36250				IL 1403		Lactococcus lactis subsp. lactis	Derivative of the strain IL594, isolated from a cheese starter culture	N/A	N/A
All-P1- 0% - Copie	23	13	MMF1_10056_2022-07-09_17-32-03	570.211	53760	76787.2	0.520968	297.062	REP1	0	0	P1	5	8	PCA-SkimMilk-Litmus	20	monoculture	23, REP1, 0%, P1, 5 8, monoculture	181.467	135.242	144.296	251.16	220.284	211.296	0.861136	18	C	49408.5	71250				FYE 41		Streptococcus thermophilus	Commercial starter	N/A	N/A
All-P1- 0% - Copie	24	13	MMF1_10056_2022-07-09_17-32-03	712.764	62608	39379.2	0.493683	351.879	REP1	0	0	P1	6	4	PCA-SkimMilk-Litmus	20	monoculture	24, REP1, 0%, P1, 6 4, monoculture	155.607	128.421	160.213	176.852	149.185	176.395	0.576741	171	C	59151	36250				7328		Lactococcus cremoris	Dairy starter	N/A	N/A
All-P1- 0% - Copie	25	13	MMF1_10056_2022-07-09_17-32-03	760.281	62944	66707.2	0.462395	351.55	REP1	0	0	P1	6	7	PCA-SkimMilk-Litmus	20	monoculture	25, REP1, 0%, P1, 6 7, monoculture	163.441	120.599	147.282	189.494	140.506	165.284	0.542025	155	A	59151	62500				7308		Lactococcus cremoris	Dairy starter	N/A	N/A
All-P1- 0% - Copie	26	13	MMF1_10056_2022-07-09_17-32-03	649.407	72329.6	76160	0.531149	344.932	REP1	0	0	P1	7	8	PCA-SkimMilk-Litmus	20	monoculture	26, REP1, 0%, P1, 7 8, monoculture	183.363	137.787	144.504	252.802	230.259	220.84	0.901037	18	B	68893.5	71250				FYE 41		Streptococcus thermophilus	Commercial starter	N/A	N/A
All-P1- 0% - Copie	27	13	MMF1_10056_2022-07-09_17-32-03	712.764	72128	30396.8	0.414189	295.219	REP1	0	0	P1	7	3	PCA-SkimMilk-Litmus	20	monoculture	27, REP1, 0%, P1, 7 3, monoculture	145.401	108.547	143.289	179.457	135.457	165.914	0.521827	390	C	68893.5	26624.8				74308		Lactococcus lactis subsp. lactis	Dairy starter	N/A	N/A
All-P1- 0% - Copie	28	13	MMF1_10056_2022-07-09_17-32-03	823.638	72016	67065.6	0.461607	380.197	REP1	0	0	P1	7	7	PCA-SkimMilk-Litmus	20	monoculture	28, REP1, 0%, P1, 7 7, monoculture	163.898	120.402	145.954	196.593	151.432	171.593	0.585728	391	A	68893.5	62500				74309		Lactococcus lactis subsp. lactis	Dairy starter	N/A	N/A
All-P1- 0% - Copie	29	13	MMF1_10056_2022-07-09_17-32-03	601.889	80976	21347.2	0.42451	255.508	REP1	0	0	P1	8	2	PCA-SkimMilk-Litmus	20	monoculture	29, REP1, 0%, P1, 8 2, monoculture	151.848	111.128	145.464	187.012	132.42	161.864	0.509679	110	A	76548.4	17820.1				ATCC 10863		Lacticaseibacillus rhamnosus	N/A	N/A	N/A
All-P1- 0% - Copie	30	13	MMF1_10056_2022-07-09_17-32-03	728.603	81089.4	48685	0.748472	545.339	REP1	0	0	P1	8	5	PCA-SkimMilk-Litmus	20	monoculture	30, REP1, 0%, P1, 8 5, monoculture	226.713	192.118	191.537	254.642	173.395	160.284	0.67358	117	C	76548.4	45000				M35		Carnobacterium divergens	Smoked mussels	N/A	N/A
All-P1- 0% - Copie	31	13	MMF1_10056_2022-07-09_17-32-03	649.407	81580.8	76294.4	0.526276	341.767	REP1	0	0	P1	8	8	PCA-SkimMilk-Litmus	20	monoculture	31, REP1, 0%, P1, 8 8, monoculture	182.034	136.569	144.952	250.815	225.16	215.605	0.880642	11	B	76548.4	71250				ATCC 33316		Pediococcus pentosaceus	Dried beer yeast	N/A	N/A
All-P1- 0% - Copie	32	13	MMF1_10056_2022-07-09_17-32-03	696.924	81183.7	30308.2	0.434846	303.055	REP1	0	0	P1	8	3	PCA-SkimMilk-Litmus	20	monoculture	32, REP1, 0%, P1, 8 3, monoculture	149.788	113.711	146.668	148.654	114.481	144.951	0.437926	21	C	76548.4	26624.8				KB		Lactococcus cremoris	Commercial starter	N/A	N/A
All-P1- 0% - Copie	33	13	MMF1_10056_2022-07-09_17-32-03	712.764	81192.8	39634	0.488452	348.151	REP1	0	0	P1	8	4	PCA-SkimMilk-Litmus	20	monoculture	33, REP1, 0%, P1, 8 4, monoculture	171.088	127.113	153.795	166.617	128.37	152.21	0.493481	62	B	76548.4	36250				ATCC 334		Lacticaseibacillus paracasei	Emmental cheese	N/A	N/A
All-P1- 0% - Copie	34	13	MMF1_10056_2022-07-09_17-32-03	728.603	81513.6	66953.6	0.51453	374.888	REP1	0	0	P1	8	7	PCA-SkimMilk-Litmus	20	monoculture	34, REP1, 0%, P1, 8 7, monoculture	170.728	133.632	156.287	221.358	185.259	198.457	0.721037	52	C	76548.4	62500				ATCC 11842		Lactobacillus delbrueckii subsp. bulgaricus	Bulgarian yogurt	N/A	N/A
All-P1- 0% - Copie	35	13	MMF1_10056_2022-07-09_17-32-03	791.96	90227.1	21250.3	0.606025	479.947	REP1	0	0	P1	9	2	PCA-SkimMilk-Litmus	20	monoculture	35, REP1, 0%, P1, 9 2, monoculture	188.983	156.506	179.884	210.827	176.901	193.568	0.687605	27	B	86638.9	17820.1				IL 1403		Lactococcus lactis subsp. lactis	Derivative of the strain IL594, isolated from a cheese starter culture	N/A	N/A
All-P1- 0% - Copie	36	13	MMF1_10056_2022-07-09_17-32-03	443.497	90585.6	39580.8	0.47221	209.424	REP1	0	0	P1	9	4	PCA-SkimMilk-Litmus	20	monoculture	36, REP1, 0%, P1, 9 4, monoculture	151.478	123.052	153.59	199.136	176.012	192.654	0.684049	465	A	86638.9	36250				29828		Lactococcus lactis subsp. lactis	Dairy starter	N/A	N/A
All-P1- 0% - Copie	37	13	MMF1_10056_2022-07-09_17-32-03	633.568	90316.8	12140.8	0.529222	335.298	REP1	0	0	P1	9	1	PCA-SkimMilk-Litmus	20	monoculture	37, REP1, 0%, P1, 9 1, monoculture	171.262	137.306	165.933	187.667	149.901	176.728	0.579605	32	A	86638.9	10000				MJC 5		Lactococcus lactis subsp. lactis	Raw milk cheese	N/A	N/A
All-P1- 0% - Copie	38	13	MMF1_10056_2022-07-09_17-32-03	807.799	90518.4	48854.4	0.464705	375.388	REP1	0	0	P1	9	5	PCA-SkimMilk-Litmus	20	monoculture	38, REP1, 0%, P1, 9 5, monoculture	161.574	121.176	150.509	188.469	145.074	169.494	0.560296	53	B	86638.9	45000				UL12		Lactobacillus delbrueckii subsp. bulgaricus	Cheddar cheese	N/A	N/A
All-P1- 0% - Copie	39	13	MMF1_10056_2022-07-09_17-32-03	791.96	99209.6	11849.6	0.499261	395.395	REP1	0	0	P1	10	1	PCA-SkimMilk-Litmus	20	monoculture	39, REP1, 0%, P1, 10 1, monoculture	173.717	129.815	160.322	197.753	150.679	177.469	0.582716	102	C	95337.5	10000				ATCC 27773		Lacticaseibacillus rhamnosus	Derived from existing strain	N/A	N/A
All-P1- 0% - Copie	40	13	MMF1_10056_2022-07-09_17-32-03	728.603	99388.8	58016	0.515749	375.776	REP1	0	0	P1	10	6	PCA-SkimMilk-Litmus	20	monoculture	40, REP1, 0%, P1, 10 6, monoculture	174.013	133.937	160.034	198.506	153.37	176.457	0.593481	62	A	95337.5	52273.5				ATCC 334		Lacticaseibacillus paracasei	Emmental cheese	N/A	N/A
All-P1- 0% - Copie	41	13	MMF1_10056_2022-07-09_17-32-03	791.96	99120	76227.2	0.465228	368.442	REP1	0	0	P1	10	8	PCA-SkimMilk-Litmus	20	monoculture	41, REP1, 0%, P1, 10 8, monoculture	159.513	121.307	151.67	167.716	126.346	155.802	0.485383	21	B	95337.5	71250				KB		Lactococcus cremoris	Commercial starter	N/A	N/A
All-P1- 0% - Copie	42	13	MMF1_10056_2022-07-09_17-32-03	1108.74	99097.6	30956.8	0.495325	549.189	REP1	0	0	P1	10	3	PCA-SkimMilk-Litmus	20	monoculture	42, REP1, 0%, P1, 10 3, monoculture	170.441	128.831	155.587	203.296	160.605	180.457	0.62242	20	C	95337.5	26624.8				ATCC 19257		Lactococcus cremoris	Cheese	N/A	N/A
All-P1- 0% - Copie	43	13	MMF1_10056_2022-07-09_17-32-03	839.477	108259	66774.4	0.533499	447.86	REP1	0	0	P1	11	7	PCA-SkimMilk-Litmus	20	monoculture	43, REP1, 0%, P1, 11 7, monoculture	167.373	138.375	161.726	187.469	162.185	180.21	0.628741	465	C	105428	62500				29828		Lactococcus lactis subsp. lactis	Dairy starter	N/A	N/A
All-P1- 0% - Copie	44	13	MMF1_10056_2022-07-09_17-32-03	617.728	108685	21235.2	0.528018	326.172	REP1	0	0	P1	11	2	PCA-SkimMilk-Litmus	20	monoculture	44, REP1, 0%, P1, 11 2, monoculture	171.333	137.005	162.631	189.815	152.21	174.21	0.58884	191	A	105428	17820.1				11121		Lactococcus lactis subsp. lactis	Dairy starter	N/A	N/A
All-P1- 0% - Copie	45	13	MMF1_10056_2022-07-09_17-32-03	791.96	108371	57388.8	0.474908	376.108	REP1	0	0	P1	11	6	PCA-SkimMilk-Litmus	20	monoculture	45, REP1, 0%, P1, 11 6, monoculture	167.178	123.727	152.676	199.173	145.679	169.42	0.562716	53	A	105428	52273.5				UL12		Lactobacillus delbrueckii subsp. bulgaricus	Cheddar cheese	N/A	N/A
All-P1- 0% - Copie	46	13	MMF1_10056_2022-07-09_17-32-03	855.316	108601	30385.1	0.692752	592.522	REP1	0	0	P1	11	3	PCA-SkimMilk-Litmus	20	monoculture	46, REP1, 0%, P1, 11 3, monoculture	216.944	178.188	181.201	254.309	204.938	194.951	0.799753	12	C	105428	26624.8				ATCC 43920		Lactococcus raffinolactis	Raw milk	N/A	N/A
All-P1- 0% - Copie	47	13	MMF1_10056_2022-07-09_17-32-03	696.924	117555	21100.8	0.56988	397.163	REP1	0	0	P1	12	2	PCA-SkimMilk-Litmus	20	monoculture	47, REP1, 0%, P1, 12 2, monoculture	194.169	147.47	168.97	204.506	154.049	172.988	0.596198	103	C	114475	17820.1				ATCC 8530		Lacticaseibacillus rhamnosus	human gastrointestinal tract	N/A	N/A
All-P1- 0% - Copie	48	13	MMF1_10056_2022-07-09_17-32-03	712.764	117650	76061.8	0.557605	397.441	REP1	0	0	P1	12	8	PCA-SkimMilk-Litmus	20	monoculture	48, REP1, 0%, P1, 12 8, monoculture	183.917	144.401	164.067	254.222	210.21	207.21	0.82084	52	A	114475	71250				ATCC 11842		Lactobacillus delbrueckii subsp. bulgaricus	Bulgarian yogurt	N/A	N/A
All-P1- 0% - Copie	49	13	MMF1_10056_2022-07-09_17-32-03	855.316	117651	39604.5	0.612973	524.286	REP1	0	0	P1	12	4	PCA-SkimMilk-Litmus	20	monoculture	49, REP1, 0%, P1, 12 4, monoculture	203.158	158.243	168.087	254.469	190.914	184.704	0.743654	18	A	114475	36250				FYE 41		Streptococcus thermophilus	Commercial starter	N/A	N/A
All-P1- 0% - Copie	50	13	MMF1_10056_2022-07-09_17-32-03	744.442	117958	30083.2	0.503739	375.005	REP1	0	0	P1	12	3	PCA-SkimMilk-Litmus	20	monoculture	50, REP1, 0%, P1, 12 3, monoculture	171.703	130.935	156.29	209.407	166.321	186.383	0.645284	22	B	114475	26624.8				UL 719		Lactococcus lactis subsp. lactis bv. diacetylactis	Raw milk cheese	N/A	N/A
All-P1- 0% - Copie	51	13	MMF1_10056_2022-07-09_17-32-03	696.924	117510	67065.6	0.651787	454.247	REP1	0	0	P1	12	7	PCA-SkimMilk-Litmus	20	monoculture	51, REP1, 0%, P1, 12 7, monoculture	211.29	167.947	168.935	254.778	226.63	203.889	0.886519	117	B	114475	62500				M35		Carnobacterium divergens	Smoked mussels	N/A	N/A
All-P1- 0% - Copie	52	13	MMF1_10056_2022-07-09_17-32-03	807.799	118093	12185.6	0.594808	480.485	REP1	0	0	P1	12	1	PCA-SkimMilk-Litmus	20	monoculture	52, REP1, 0%, P1, 12 1, monoculture	199.648	153.702	158.849	234.852	203.741	198.16	0.794963	12	A	114475	10000				ATCC 43920		Lactococcus raffinolactis	Raw milk	N/A	N/A
All-P1- 0% - Copie	53	13	MMF1_10056_2022-07-09_17-32-03	681.085	17113.8	12086	0.485531	330.688	REP1	0	0	P1	1	1	PCA-SkimMilk-Litmus	20	monoculture	53, REP1, 0%, P1, 1 1, monoculture	158.595	126.383	158.222	175.593	133.222	160.914	0.512889	174	C	11482.3	10000				7313		Lactococcus cremoris	Dairy starter	N/A	N/A
All-P1- 0% - Copie	54	13	MMF1_10056_2022-07-09_17-32-03	776.12	44620.8	11894.4	0.441111	342.355	REP1	0	0	P1	4	1	PCA-SkimMilk-Litmus	20	monoculture	54, REP1, 0%, P1, 4 1, monoculture	154.357	115.278	149.627	183.938	134.914	163.654	0.519654	134	C	41057.8	10000				1919		Lactococcus lactis subsp. lactis	Dairy starter	N/A	N/A
All-P1- 0% - Copie	55	13	MMF1_10056_2022-07-09_17-32-03	586.05	53692.7	12136	0.443228	259.754	REP1	0	0	P1	5	1	PCA-SkimMilk-Litmus	20	monoculture	55, REP1, 0%, P1, 5 1, monoculture	159.127	115.807	147.877	187.852	146.383	168.012	0.565531	33	B	49408.5	10000				MJC 8		Lactococcus lactis subsp. lactis	Raw milk cheese	N/A	N/A
All-P1- 0% - Copie	56	13	MMF1_10056_2022-07-09_17-32-03	2534.27	62858.1	12086.4	0.826254	2093.95	REP1	0	0	P1	6	1	PCA-SkimMilk-Litmus	20	monoculture	56, REP1, 0%, P1, 6 1, monoculture	225.012	211.563	221.057	255	252.679	253.679	0.990716	13	C	59151	10000				ATCC 8041		Lactiplantibacillus pentosus	Corn silage	N/A	N/A
All-P1- 0% - Copie	57	13	MMF1_10056_2022-07-09_17-32-03	475.176	81401.6	11513.6	0.463885	220.427	REP1	0	0	P1	8	1	PCA-SkimMilk-Litmus	20	monoculture	57, REP1, 0%, P1, 8 1, monoculture	154.695	120.971	157.15	186.284	150.84	178.951	0.583358	101	B	76548.4	10000				ATCC 15009		Lactobacillus helveticus	Emmental cheese	N/A	N/A
All-P1- 0% - Copie	58	13	MMF1_10056_2022-07-09_17-32-03	601.889	108640	12073.6	0.536657	323.008	REP1	0	0	P1	11	1	PCA-SkimMilk-Litmus	20	monoculture	58, REP1, 0%, P1, 11 1, monoculture	174.053	139.164	165.862	194.444	158.395	179.494	0.61358	191	C	105428	10000				11121		Lactococcus lactis subsp. lactis	Dairy starter	N/A	N/A
All-P1- 0% - Copie	59	13	MMF1_10056_2022-07-09_17-32-03	633.568	53603.2	21369.6	0.490149	310.542	REP1	0	0	P1	5	2	PCA-SkimMilk-Litmus	20	monoculture	59, REP1, 0%, P1, 5 2, monoculture	158.73	127.537	157.673	211.395	165.259	186.037	0.641037	33	A	49408.5	17820.1				MJC 8		Lactococcus lactis subsp. lactis	Raw milk cheese	N/A	N/A
All-P1- 0% - Copie	60	13	MMF1_10056_2022-07-09_17-32-03	1409.69	72528	21345.9	0.899855	1268.51	REP1	0	0	P1	7	2	PCA-SkimMilk-Litmus	20	monoculture	60, REP1, 0%, P1, 7 2, monoculture	234.446	229.964	234.39	255	255	255	1	156	A	68893.5	17820.1				7311		Lactococcus cremoris	Dairy starter	N/A	N/A
All-P1- 0% - Copie	61	13	MMF1_10056_2022-07-09_17-32-03	285.105	99388.8	21616	0.448297	127.812	REP1	0	0	P1	10	2	PCA-SkimMilk-Litmus	20	monoculture	61, REP1, 0%, P1, 10 2, monoculture	147.547	117.074	150.263	185.198	152.728	179	0.590914	392	B	95337.5	17820.1				74310		Lactococcus lactis subsp. lactis	Dairy starter	N/A	N/A
All-P1- 0% - Copie	62	13	MMF1_10056_2022-07-09_17-32-03	443.497	62787.2	30307.2	0.455876	202.18	REP1	0	0	P1	6	3	PCA-SkimMilk-Litmus	20	monoculture	62, REP1, 0%, P1, 6 3, monoculture	152.829	118.969	151.727	186.605	139.099	164.926	0.536395	103	A	59151	26624.8				ATCC 8530		Lacticaseibacillus rhamnosus	human gastrointestinal tract	N/A	N/A
All-P1- 0% - Copie	63	13	MMF1_10056_2022-07-09_17-32-03	475.176	35056	39356.8	0.491419	233.51	REP1	0	0	P1	3	4	PCA-SkimMilk-Litmus	20	monoculture	63, REP1, 0%, P1, 3 4, monoculture	170.846	127.855	155.653	183.975	137.914	161.901	0.531654	22	A	31663.2	36250				UL 719		Lactococcus lactis subsp. lactis bv. diacetylactis	Raw milk cheese	N/A	N/A
All-P1- 0% - Copie	64	13	MMF1_10056_2022-07-09_17-32-03	554.372	72083.2	39334.4	0.434788	241.034	REP1	0	0	P1	7	4	PCA-SkimMilk-Litmus	20	monoculture	64, REP1, 0%, P1, 7 4, monoculture	154.691	113.697	145.56	182.346	131.074	158.63	0.504296	155	B	68893.5	36250				7308		Lactococcus cremoris	Dairy starter	N/A	N/A
All-P1- 0% - Copie	65	13	MMF1_10056_2022-07-09_17-32-03	300.945	90249.6	30329.6	0.735102	221.225	REP1	0	0	P1	9	3	PCA-SkimMilk-Litmus	20	monoculture	65, REP1, 0%, P1, 9 3, monoculture	205.59	188.775	207.594	227.815	214.049	230.099	0.836198	28	C	86638.9	26624.8				LM 0230		Lactococcus lactis subsp. lactis	N/A	N/A	N/A
All-P1- 0% - Copie	66	13	MMF1_10056_2022-07-09_17-32-03	586.05	44643.2	48406.4	0.447111	262.03	REP1	0	0	P1	4	5	PCA-SkimMilk-Litmus	20	monoculture	66, REP1, 0%, P1, 4 5, monoculture	159	116.778	147.28	190.148	140.802	166.679	0.54321	111	B	41057.8	45000				ATCC 13075		Lacticaseibacillus rhamnosus	Ripening Swiss cheese	N/A	N/A
All-P1- 0% - Copie	67	13	MMF1_10056_2022-07-09_17-32-03	2756.02	62937.4	48377.6	0.776042	2138.79	REP1	0	0	P1	6	5	PCA-SkimMilk-Litmus	20	monoculture	67, REP1, 0%, P1, 6 5, monoculture	212.834	199.01	210.481	254.889	253.889	251.951	0.995556	13	A	59151	45000				ATCC 8041		Lactiplantibacillus pentosus	Corn silage	N/A	N/A
All-P1- 0% - Copie	68	13	MMF1_10056_2022-07-09_17-32-03	570.211	99478.4	48473.6	0.48942	279.073	REP1	0	0	P1	10	5	PCA-SkimMilk-Litmus	20	monoculture	68, REP1, 0%, P1, 10 5, monoculture	166.727	127.355	157.464	202.099	152.753	176.827	0.591012	390	B	95337.5	45000				74308		Lactococcus lactis subsp. lactis	Dairy starter	N/A	N/A
All-P1- 0% - Copie	69	13	MMF1_10056_2022-07-09_17-32-03	601.889	108394	48742.4	0.489745	294.772	REP1	0	0	P1	11	5	PCA-SkimMilk-Litmus	20	monoculture	69, REP1, 0%, P1, 11 5, monoculture	165.503	127.436	156.076	181.012	143.481	167.444	0.553926	191	B	105428	45000				11121		Lactococcus lactis subsp. lactis	Dairy starter	N/A	N/A
All-P1- 0% - Copie	70	13	MMF1_10056_2022-07-09_17-32-03	2660.98	117402	48528.9	0.804667	2141.2	REP1	0	0	P1	12	5	PCA-SkimMilk-Litmus	20	monoculture	70, REP1, 0%, P1, 12 5, monoculture	223.226	206.167	215.348	255	253.074	253.556	0.992296	13	B	114475	45000				ATCC 8041		Lactiplantibacillus pentosus	Corn silage	N/A	N/A
All-P1- 0% - Copie	71	13	MMF1_10056_2022-07-09_17-32-03	316.784	44665.6	49369.6	0.534178	169.219	REP1	0	0	P1	4	5	PCA-SkimMilk-Litmus	20	monoculture	71, REP1, 0%, P1, 4 5, monoculture	177.619	138.544	164.064	193.543	147.148	170.173	0.568593	111	B	41057.8	45000				ATCC 13075		Lacticaseibacillus rhamnosus	Ripening Swiss cheese	N/A	N/A
All-P1- 0% - Copie	72	13	MMF1_10056_2022-07-09_17-32-03	459.337	35817.6	39849.6	0.490884	225.481	REP1	0	0	P1	3	4	PCA-SkimMilk-Litmus	20	monoculture	72, REP1, 0%, P1, 3 4, monoculture	173.394	127.721	154.958	192.148	132.407	157.531	0.50963	22	A	31663.2	36250				UL 719		Lactococcus lactis subsp. lactis bv. diacetylactis	Raw milk cheese	N/A	N/A
All-P1- 0% - Copie	73	13	MMF1_10056_2022-07-09_17-32-03	649.407	53558.4	57859.2	0.547622	355.629	REP1	0	0	P1	5	6	PCA-SkimMilk-Litmus	20	monoculture	73, REP1, 0%, P1, 5 6, monoculture	173.344	141.905	165.474	182.519	152.568	172.16	0.590272	33	C	49408.5	52273.5				MJC 8		Lactococcus lactis subsp. lactis	Raw milk cheese	N/A	N/A
All-P1- 0% - Copie	74	13	MMF1_10056_2022-07-09_17-32-03	586.05	90496	57769.6	0.463737	271.773	REP1	0	0	P1	9	6	PCA-SkimMilk-Litmus	20	monoculture	74, REP1, 0%, P1, 9 6, monoculture	153.027	120.934	151.161	172.938	136.346	162.877	0.525383	174	A	86638.9	52273.5				7313		Lactococcus cremoris	Dairy starter	N/A	N/A
All-P1- 0% - Copie	75	13	MMF1_10056_2022-07-09_17-32-03	649.407	117398	57500.8	0.446281	289.818	REP1	0	0	P1	12	6	PCA-SkimMilk-Litmus	20	monoculture	75, REP1, 0%, P1, 12 6, monoculture	163.581	116.57	146.156	174.556	126.877	153.605	0.487506	134	A	114475	52273.5				1919		Lactococcus lactis subsp. lactis	Dairy starter	N/A	N/A
All-P1- 0% - Copie	76	13	MMF1_10056_2022-07-09_17-32-03	1837.35	81468.7	57792.1	0.952755	1750.54	REP1	0	0	P1	8	6	PCA-SkimMilk-Litmus	20	monoculture	76, REP1, 0%, P1, 8 6, monoculture	245.31	243.189	244.711	255	255	255	1	156	B	76548.4	52273.5				7311		Lactococcus cremoris	Dairy starter	N/A	N/A
All-P1- 0% - Copie	77	13	MMF1_10056_2022-07-09_17-32-03	427.658	44486.4	67244.8	0.500214	213.921	REP1	0	0	P1	4	7	PCA-SkimMilk-Litmus	20	monoculture	77, REP1, 0%, P1, 4 7, monoculture	158.535	130.054	157.594	182.074	154.099	176.333	0.596395	465	B	41057.8	62500				29828		Lactococcus lactis subsp. lactis	Dairy starter	N/A	N/A
All-P1- 0% - Copie	78	13	MMF1_10056_2022-07-09_17-32-03	712.764	53939.2	66886.4	0.501789	357.657	REP1	0	0	P1	5	7	PCA-SkimMilk-Litmus	20	monoculture	78, REP1, 0%, P1, 5 7, monoculture	175.688	130.447	154.049	200.099	148.012	168.642	0.572049	391	B	49408.5	62500				74309		Lactococcus lactis subsp. lactis	Dairy starter	N/A	N/A
All-P1- 0% - Copie	79	13	MMF1_10056_2022-07-09_17-32-03	554.372	90169.9	66893.8	0.59505	329.879	REP1	0	0	P1	9	7	PCA-SkimMilk-Litmus	20	monoculture	79, REP1, 0%, P1, 9 7, monoculture	188.788	153.763	174.417	174.383	142.407	162.185	0.54963	32	C	86638.9	62500				MJC 5		Lactococcus lactis subsp. lactis	Raw milk cheese	N/A	N/A
All-P1- 0% - Copie	80	13	MMF1_10056_2022-07-09_17-32-03	348.462	35504	76339.2	0.472364	164.601	REP1	0	0	P1	3	8	PCA-SkimMilk-Litmus	20	monoculture	80, REP1, 0%, P1, 3 8, monoculture	159.149	123.091	150.86	201.025	155.84	178.037	0.603358	174	B	31663.2	71250				7313		Lactococcus cremoris	Dairy starter	N/A	N/A
All-P1- 0% - Copie	81	13	MMF1_10056_2022-07-09_17-32-03	364.301	62451.2	76227.2	0.617154	224.83	REP1	0	0	P1	6	8	PCA-SkimMilk-Litmus	20	monoculture	81, REP1, 0%, P1, 6 8, monoculture	202.621	159.288	178.064	224.074	169.395	186.296	0.65758	134	B	59151	71250				1919		Lactococcus lactis subsp. lactis	Dairy starter	N/A	N/A
All-P1- 0% - Copie	82	13	MMF1_10056_2022-07-09_17-32-03	332.623	108438	76182.4	0.538983	179.278	REP1	0	0	P1	11	8	PCA-SkimMilk-Litmus	20	monoculture	82, REP1, 0%, P1, 11 8, monoculture	168.168	139.746	164.842	204.247	176.815	195.741	0.687259	392	A	105428	71250				74310		Lactococcus lactis subsp. lactis	Dairy starter	N/A	N/A
All-P1- 0% - Copie	83	13	MMF1_10056_2022-07-09_17-32-03	174.231	90742.4	76115.2	0.486166	84.7053	REP1	0	0	P1	9	8	PCA-SkimMilk-Litmus	20	monoculture	83, REP1, 0%, P1, 9 8, monoculture	151.574	126.542	157.408	162.37	137.309	165.062	0.529235	28	B	86638.9	71250				LM 0230		Lactococcus lactis subsp. lactis	N/A	N/A	N/A
All-P1- 0% - Copie	1	14	NMF1_10111_2022-07-09_22-03-14	950.352	17079.4	48773.5	0.663318	630.385	REP1	0	0	P1	1	5	PCA-SkimMilk-Litmus	20	monoculture	1, REP1, 0%, P1, 1 5, monoculture	211.893	169.146	175.659	252.383	194.58	180.037	0.76306	117	A	11482.3	45000				M35		Carnobacterium divergens	Smoked mussels	N/A	N/A
All-P1- 0% - Copie	2	14	NMF1_10111_2022-07-09_22-03-14	633.568	17088.6	30429.9	0.769988	487.84	REP1	0	0	P1	1	3	PCA-SkimMilk-Litmus	20	monoculture	2, REP1, 0%, P1, 1 3, monoculture	227.073	196.347	194.986	254.346	195.444	168.309	0.766449	11	C	11482.3	26624.8				ATCC 33316		Pediococcus pentosaceus	Dried beer yeast	N/A	N/A
All-P1- 0% - Copie	3	14	NMF1_10111_2022-07-09_22-03-14	601.889	17382.4	67244.8	0.619554	372.903	REP1	0	0	P1	1	7	PCA-SkimMilk-Litmus	20	monoculture	3, REP1, 0%, P1, 1 7, monoculture	198.059	157.986	164.602	247.852	213.864	207.012	0.838683	11	A	11482.3	62500				ATCC 33316		Pediococcus pentosaceus	Dried beer yeast	N/A	N/A
All-P1- 0% - Copie	4	14	NMF1_10111_2022-07-09_22-03-14	791.96	17360	39558.4	0.522163	413.532	REP1	0	0	P1	1	4	PCA-SkimMilk-Litmus	20	monoculture	4, REP1, 0%, P1, 1 4, monoculture	181.319	133.152	158.488	200.296	150.358	170.556	0.589639	110	B	11482.3	36250				ATCC 10863		Lacticaseibacillus rhamnosus	N/A	N/A	N/A
All-P1- 0% - Copie	5	14	NMF1_10111_2022-07-09_22-03-14	601.889	17225.6	21100.8	0.560402	337.3	REP1	0	0	P1	1	2	PCA-SkimMilk-Litmus	20	monoculture	5, REP1, 0%, P1, 1 2, monoculture	170.452	142.903	171.665	196.309	168.321	190.84	0.660082	27	A	11482.3	17820.1				IL 1403		Lactococcus lactis subsp. lactis	Derivative of the strain IL594, isolated from a cheese starter culture	N/A	N/A
All-P1- 0% - Copie	6	14	NMF1_10111_2022-07-09_22-03-14	791.96	26184.5	12221.3	0.519789	411.652	REP1	0	0	P1	2	1	PCA-SkimMilk-Litmus	20	monoculture	6, REP1, 0%, P1, 2 1, monoculture	173.632	132.546	163.288	186.185	140.025	167.111	0.549116	62	C	22964.5	10000				ATCC 334		Lacticaseibacillus paracasei	Emmental cheese	N/A	N/A
All-P1- 0% - Copie	7	14	NMF1_10111_2022-07-09_22-03-14	712.764	26275.2	39468.8	0.477619	340.43	REP1	0	0	P1	2	4	PCA-SkimMilk-Litmus	20	monoculture	7, REP1, 0%, P1, 2 4, monoculture	166.247	121.793	150.747	182.704	129.827	155.704	0.509126	103	B	22964.5	36250				ATCC 8530		Lacticaseibacillus rhamnosus	human gastrointestinal tract	N/A	N/A
All-P1- 0% - Copie	8	14	NMF1_10111_2022-07-09_22-03-14	839.477	26051.2	75891.2	0.507957	426.418	REP1	0	0	P1	2	8	PCA-SkimMilk-Litmus	20	monoculture	8, REP1, 0%, P1, 2 8, monoculture	169.421	129.529	157.463	198.395	153.333	176.21	0.601307	111	A	22964.5	71250				ATCC 13075		Lacticaseibacillus rhamnosus	Ripening Swiss cheese	N/A	N/A
All-P1- 0% - Copie	9	14	NMF1_10111_2022-07-09_22-03-14	617.728	26342	57789.5	0.74048	457.416	REP1	0	0	P1	2	6	PCA-SkimMilk-Litmus	20	monoculture	9, REP1, 0%, P1, 2 6, monoculture	221.595	188.822	188.066	254.716	201.148	176.296	0.788816	12	B	22964.5	52273.5				ATCC 43920		Lactococcus raffinolactis	Raw milk	N/A	N/A
All-P1- 0% - Copie	10	14	NMF1_10111_2022-07-09_22-03-14	791.96	26409.6	48921.6	0.489423	387.603	REP1	0	0	P1	2	5	PCA-SkimMilk-Litmus	20	monoculture	10, REP1, 0%, P1, 2 5, monoculture	172.244	124.803	151.138	190.58	137.988	160.506	0.541128	53	C	22964.5	45000				UL12		Lactobacillus delbrueckii subsp. bulgaricus	Cheddar cheese	N/A	N/A
All-P1- 0% - Copie	11	14	NMF1_10111_2022-07-09_22-03-14	855.316	26656	66572.8	0.497542	425.555	REP1	0	0	P1	2	7	PCA-SkimMilk-Litmus	20	monoculture	11, REP1, 0%, P1, 2 7, monoculture	171.369	126.873	153.865	185.815	141.593	165.667	0.555265	101	C	22964.5	62500				ATCC 15009		Lactobacillus helveticus	Emmental cheese	N/A	N/A
All-P1- 0% - Copie	12	14	NMF1_10111_2022-07-09_22-03-14	807.799	35347.2	30307.2	0.442432	357.396	REP1	0	0	P1	3	3	PCA-SkimMilk-Litmus	20	monoculture	12, REP1, 0%, P1, 3 3, monoculture	158.614	112.82	145.291	186.975	127.309	154.975	0.49925	22	C	31663.2	26624.8				UL 719		Lactococcus lactis subsp. lactis bv. diacetylactis	Raw milk cheese	N/A	N/A
All-P1- 0% - Copie	13	14	NMF1_10111_2022-07-09_22-03-14	712.764	35212.8	11603.2	0.480047	342.16	REP1	0	0	P1	3	1	PCA-SkimMilk-Litmus	20	monoculture	13, REP1, 0%, P1, 3 1, monoculture	164.623	122.412	155.358	192.506	146.728	171.543	0.575405	111	C	31663.2	10000				ATCC 13075		Lacticaseibacillus rhamnosus	Ripening Swiss cheese	N/A	N/A
All-P1- 0% - Copie	14	14	NMF1_10111_2022-07-09_22-03-14	871.156	35750.4	48652.8	0.464873	404.977	REP1	0	0	P1	3	5	PCA-SkimMilk-Litmus	20	monoculture	14, REP1, 0%, P1, 3 5, monoculture	162.976	118.543	148.089	179.716	132.926	158.642	0.521278	110	C	31663.2	45000				ATCC 10863		Lacticaseibacillus rhamnosus	N/A	N/A	N/A
All-P1- 0% - Copie	15	14	NMF1_10111_2022-07-09_22-03-14	934.512	35616	21526.4	0.536974	501.809	REP1	0	0	P1	3	2	PCA-SkimMilk-Litmus	20	monoculture	15, REP1, 0%, P1, 3 2, monoculture	180.397	136.928	163.905	226.481	177.444	195.383	0.695861	52	B	31663.2	17820.1				ATCC 11842		Lactobacillus delbrueckii subsp. bulgaricus	Bulgarian yogurt	N/A	N/A
All-P1- 0% - Copie	16	14	NMF1_10111_2022-07-09_22-03-14	665.246	35504	67065.6	0.462739	307.836	REP1	0	0	P1	3	7	PCA-SkimMilk-Litmus	20	monoculture	16, REP1, 0%, P1, 3 7, monoculture	152.513	117.999	148.86	174.444	140.84	164.765	0.552312	21	A	31663.2	62500				KB		Lactococcus cremoris	Commercial starter	N/A	N/A
All-P1- 0% - Copie	17	14	NMF1_10111_2022-07-09_22-03-14	855.316	44414.4	21128.8	0.534983	457.58	REP1	0	0	P1	4	2	PCA-SkimMilk-Litmus	20	monoculture	17, REP1, 0%, P1, 4 2, monoculture	180.362	136.421	162.724	249.667	196.938	197.494	0.772307	20	B	41057.8	17820.1				ATCC 19257		Lactococcus cremoris	Cheese	N/A	N/A
All-P1- 0% - Copie	18	14	NMF1_10111_2022-07-09_22-03-14	696.924	44464	30217.6	0.468784	326.707	REP1	0	0	P1	4	3	PCA-SkimMilk-Litmus	20	monoculture	18, REP1, 0%, P1, 4 3, monoculture	164.726	119.54	150.46	178.148	121.457	150.63	0.476301	156	C	41057.8	26624.8				7311		Lactococcus cremoris	Dairy starter	N/A	N/A
All-P1- 0% - Copie	19	14	NMF1_10111_2022-07-09_22-03-14	791.96	44548.9	57762.5	0.530202	419.899	REP1	0	0	P1	4	6	PCA-SkimMilk-Litmus	20	monoculture	19, REP1, 0%, P1, 4 6, monoculture	176.949	135.202	159.451	252.617	185.704	186.099	0.72825	20	A	41057.8	52273.5				ATCC 19257		Lactococcus cremoris	Cheese	N/A	N/A
All-P1- 0% - Copie	20	14	NMF1_10111_2022-07-09_22-03-14	839.477	44531.2	75667.2	0.492045	413.061	REP1	0	0	P1	4	8	PCA-SkimMilk-Litmus	20	monoculture	20, REP1, 0%, P1, 4 8, monoculture	170.843	125.471	151.115	199.346	149.309	171.198	0.585524	391	C	41057.8	71250				74309		Lactococcus lactis subsp. lactis	Dairy starter	N/A	N/A
All-P1- 0% - Copie	21	14	NMF1_10111_2022-07-09_22-03-14	586.05	53379.2	30284.8	0.516339	302.6	REP1	0	0	P1	5	3	PCA-SkimMilk-Litmus	20	monoculture	21, REP1, 0%, P1, 5 3, monoculture	165.145	131.666	160.011	187.457	142.951	170.012	0.560591	32	B	49408.5	26624.8				MJC 5		Lactococcus lactis subsp. lactis	Raw milk cheese	N/A	N/A
All-P1- 0% - Copie	22	14	NMF1_10111_2022-07-09_22-03-14	807.799	53699.6	39532.9	0.629527	508.531	REP1	0	0	P1	5	4	PCA-SkimMilk-Litmus	20	monoculture	22, REP1, 0%, P1, 5 4, monoculture	198.583	160.529	182.923	252.679	199.494	207.296	0.782329	27	C	49408.5	36250				IL 1403		Lactococcus lactis subsp. lactis	Derivative of the strain IL594, isolated from a cheese starter culture	N/A	N/A
All-P1- 0% - Copie	23	14	NMF1_10111_2022-07-09_22-03-14	601.889	53760	76787.2	0.534187	321.521	REP1	0	0	P1	5	8	PCA-SkimMilk-Litmus	20	monoculture	23, REP1, 0%, P1, 5 8, monoculture	183.351	136.218	145.294	251.877	220.025	211.383	0.862842	18	C	49408.5	71250				FYE 41		Streptococcus thermophilus	Commercial starter	N/A	N/A
All-P1- 0% - Copie	24	14	NMF1_10111_2022-07-09_22-03-14	712.764	62608	39379.2	0.486583	346.819	REP1	0	0	P1	6	4	PCA-SkimMilk-Litmus	20	monoculture	24, REP1, 0%, P1, 6 4, monoculture	152.384	124.079	157.847	172.469	142.37	172.025	0.558315	171	C	59151	36250				7328		Lactococcus cremoris	Dairy starter	N/A	N/A
All-P1- 0% - Copie	25	14	NMF1_10111_2022-07-09_22-03-14	760.281	62944	66707.2	0.460082	349.791	REP1	0	0	P1	6	7	PCA-SkimMilk-Litmus	20	monoculture	25, REP1, 0%, P1, 6 7, monoculture	161.183	117.321	145.09	186.012	137.123	161.296	0.537739	155	A	59151	62500				7308		Lactococcus cremoris	Dairy starter	N/A	N/A
All-P1- 0% - Copie	26	14	NMF1_10111_2022-07-09_22-03-14	681.085	72329.6	76160	0.537651	366.186	REP1	0	0	P1	7	8	PCA-SkimMilk-Litmus	20	monoculture	26, REP1, 0%, P1, 7 8, monoculture	183.944	137.101	144.703	252.42	227.519	220.062	0.892229	18	B	68893.5	71250				FYE 41		Streptococcus thermophilus	Commercial starter	N/A	N/A
All-P1- 0% - Copie	27	14	NMF1_10111_2022-07-09_22-03-14	712.764	72128	30396.8	0.416465	296.841	REP1	0	0	P1	7	3	PCA-SkimMilk-Litmus	20	monoculture	27, REP1, 0%, P1, 7 3, monoculture	143.681	106.199	141.934	178.432	132.21	162.16	0.51847	390	C	68893.5	26624.8				74308		Lactococcus lactis subsp. lactis	Dairy starter	N/A	N/A
All-P1- 0% - Copie	28	14	NMF1_10111_2022-07-09_22-03-14	823.638	72016	67065.6	0.46577	383.626	REP1	0	0	P1	7	7	PCA-SkimMilk-Litmus	20	monoculture	28, REP1, 0%, P1, 7 7, monoculture	163.231	118.771	145.048	195.16	146.506	167.309	0.574534	391	A	68893.5	62500				74309		Lactococcus lactis subsp. lactis	Dairy starter	N/A	N/A
All-P1- 0% - Copie	29	14	NMF1_10111_2022-07-09_22-03-14	601.889	80976	21347.2	0.427434	257.268	REP1	0	0	P1	8	2	PCA-SkimMilk-Litmus	20	monoculture	29, REP1, 0%, P1, 8 2, monoculture	150.816	108.996	144.694	186	128.173	158.494	0.502639	110	A	76548.4	17820.1				ATCC 10863		Lacticaseibacillus rhamnosus	N/A	N/A	N/A
All-P1- 0% - Copie	30	14	NMF1_10111_2022-07-09_22-03-14	744.442	81089.4	48685	0.752116	559.907	REP1	0	0	P1	8	5	PCA-SkimMilk-Litmus	20	monoculture	30, REP1, 0%, P1, 8 5, monoculture	226.892	191.79	192.598	254.543	168.494	158.457	0.66076	117	C	76548.4	45000				M35		Carnobacterium divergens	Smoked mussels	N/A	N/A
All-P1- 0% - Copie	31	14	NMF1_10111_2022-07-09_22-03-14	665.246	81580.8	76294.4	0.53542	356.186	REP1	0	0	P1	8	8	PCA-SkimMilk-Litmus	20	monoculture	31, REP1, 0%, P1, 8 8, monoculture	183.334	136.532	145.19	253.037	227.568	217.975	0.892423	11	B	76548.4	71250				ATCC 33316		Pediococcus pentosaceus	Dried beer yeast	N/A	N/A
All-P1- 0% - Copie	32	14	NMF1_10111_2022-07-09_22-03-14	696.924	81183.7	30308.2	0.436074	303.911	REP1	0	0	P1	8	3	PCA-SkimMilk-Litmus	20	monoculture	32, REP1, 0%, P1, 8 3, monoculture	147.695	111.199	145.218	145.654	111.938	143.605	0.438974	21	C	76548.4	26624.8				KB		Lactococcus cremoris	Commercial starter	N/A	N/A
All-P1- 0% - Copie	33	14	NMF1_10111_2022-07-09_22-03-14	728.603	81192.8	39634	0.487277	355.031	REP1	0	0	P1	8	4	PCA-SkimMilk-Litmus	20	monoculture	33, REP1, 0%, P1, 8 4, monoculture	169.385	124.256	152.178	163.086	123.741	149.309	0.485258	62	B	76548.4	36250				ATCC 334		Lacticaseibacillus paracasei	Emmental cheese	N/A	N/A
All-P1- 0% - Copie	34	14	NMF1_10111_2022-07-09_22-03-14	728.603	81513.6	66953.6	0.517605	377.128	REP1	0	0	P1	8	7	PCA-SkimMilk-Litmus	20	monoculture	34, REP1, 0%, P1, 8 7, monoculture	170.676	131.989	155.771	220.741	180.889	197.481	0.709368	52	C	76548.4	62500				ATCC 11842		Lactobacillus delbrueckii subsp. bulgaricus	Bulgarian yogurt	N/A	N/A
All-P1- 0% - Copie	35	14	NMF1_10111_2022-07-09_22-03-14	807.799	90227.1	21250.3	0.605207	488.885	REP1	0	0	P1	9	2	PCA-SkimMilk-Litmus	20	monoculture	35, REP1, 0%, P1, 9 2, monoculture	187.414	154.328	178.645	209.16	175.074	192.395	0.686565	27	B	86638.9	17820.1				IL 1403		Lactococcus lactis subsp. lactis	Derivative of the strain IL594, isolated from a cheese starter culture	N/A	N/A
All-P1- 0% - Copie	36	14	NMF1_10111_2022-07-09_22-03-14	459.337	90585.6	39580.8	0.47392	217.689	REP1	0	0	P1	9	4	PCA-SkimMilk-Litmus	20	monoculture	36, REP1, 0%, P1, 9 4, monoculture	150.377	120.85	152.365	195.79	171.741	191.025	0.673493	465	A	86638.9	36250				29828		Lactococcus lactis subsp. lactis	Dairy starter	N/A	N/A
All-P1- 0% - Copie	37	14	NMF1_10111_2022-07-09_22-03-14	633.568	90316.8	12140.8	0.526167	333.363	REP1	0	0	P1	9	1	PCA-SkimMilk-Litmus	20	monoculture	37, REP1, 0%, P1, 9 1, monoculture	169.2	134.173	163.879	185.84	147.259	173.506	0.577487	32	A	86638.9	10000				MJC 5		Lactococcus lactis subsp. lactis	Raw milk cheese	N/A	N/A
All-P1- 0% - Copie	38	14	NMF1_10111_2022-07-09_22-03-14	807.799	90518.4	48854.4	0.466215	376.608	REP1	0	0	P1	9	5	PCA-SkimMilk-Litmus	20	monoculture	38, REP1, 0%, P1, 9 5, monoculture	160.995	118.885	149.508	187.37	141.173	166.802	0.553619	53	B	86638.9	45000				UL12		Lactobacillus delbrueckii subsp. bulgaricus	Cheddar cheese	N/A	N/A
All-P1- 0% - Copie	39	14	NMF1_10111_2022-07-09_22-03-14	807.799	99209.6	11849.6	0.501146	404.825	REP1	0	0	P1	10	1	PCA-SkimMilk-Litmus	20	monoculture	39, REP1, 0%, P1, 10 1, monoculture	172.453	127.792	159.086	196.333	147.951	174.062	0.580198	102	C	95337.5	10000				ATCC 27773		Lacticaseibacillus rhamnosus	Derived from existing strain	N/A	N/A
All-P1- 0% - Copie	40	14	NMF1_10111_2022-07-09_22-03-14	728.603	99388.8	58016	0.51528	375.434	REP1	0	0	P1	10	6	PCA-SkimMilk-Litmus	20	monoculture	40, REP1, 0%, P1, 10 6, monoculture	172.634	131.396	158.597	195.259	148.012	171.198	0.580441	62	A	95337.5	52273.5				ATCC 334		Lacticaseibacillus paracasei	Emmental cheese	N/A	N/A
All-P1- 0% - Copie	41	14	NMF1_10111_2022-07-09_22-03-14	807.799	99120	76227.2	0.466329	376.7	REP1	0	0	P1	10	8	PCA-SkimMilk-Litmus	20	monoculture	41, REP1, 0%, P1, 10 8, monoculture	158.31	118.914	150.284	164.457	123.259	152.16	0.48337	21	B	95337.5	71250				KB		Lactococcus cremoris	Commercial starter	N/A	N/A
All-P1- 0% - Copie	42	14	NMF1_10111_2022-07-09_22-03-14	1124.58	99097.6	30956.8	0.496769	558.657	REP1	0	0	P1	10	3	PCA-SkimMilk-Litmus	20	monoculture	42, REP1, 0%, P1, 10 3, monoculture	169.958	126.676	154.124	203.321	158.704	180.111	0.622367	20	C	95337.5	26624.8				ATCC 19257		Lactococcus cremoris	Cheese	N/A	N/A
All-P1- 0% - Copie	43	14	NMF1_10111_2022-07-09_22-03-14	855.316	108259	66774.4	0.534294	456.991	REP1	0	0	P1	11	7	PCA-SkimMilk-Litmus	20	monoculture	43, REP1, 0%, P1, 11 7, monoculture	166.849	136.245	160.643	185.198	157.914	176.049	0.619269	465	C	105428	62500				29828		Lactococcus lactis subsp. lactis	Dairy starter	N/A	N/A
All-P1- 0% - Copie	44	14	NMF1_10111_2022-07-09_22-03-14	617.728	108685	21235.2	0.526801	325.42	REP1	0	0	P1	11	2	PCA-SkimMilk-Litmus	20	monoculture	44, REP1, 0%, P1, 11 2, monoculture	169.399	134.334	160.667	187.309	148.815	173	0.583588	191	A	105428	17820.1				11121		Lactococcus lactis subsp. lactis	Dairy starter	N/A	N/A
All-P1- 0% - Copie	45	14	NMF1_10111_2022-07-09_22-03-14	839.477	108371	57388.8	0.473071	397.132	REP1	0	0	P1	11	6	PCA-SkimMilk-Litmus	20	monoculture	45, REP1, 0%, P1, 11 6, monoculture	165.01	120.633	150.583	194.593	141.481	166.037	0.554829	53	A	105428	52273.5				UL12		Lactobacillus delbrueckii subsp. bulgaricus	Cheddar cheese	N/A	N/A
All-P1- 0% - Copie	46	14	NMF1_10111_2022-07-09_22-03-14	871.156	108601	30385.1	0.701238	610.887	REP1	0	0	P1	11	3	PCA-SkimMilk-Litmus	20	monoculture	46, REP1, 0%, P1, 11 3, monoculture	217.405	178.816	182.747	253.802	201.333	194.407	0.789542	12	C	105428	26624.8				ATCC 43920		Lactococcus raffinolactis	Raw milk	N/A	N/A
All-P1- 0% - Copie	47	14	NMF1_10111_2022-07-09_22-03-14	696.924	117555	21100.8	0.559761	390.111	REP1	0	0	P1	12	2	PCA-SkimMilk-Litmus	20	monoculture	47, REP1, 0%, P1, 12 2, monoculture	190.358	142.739	165.441	201.79	150.383	170.395	0.589736	103	C	114475	17820.1				ATCC 8530		Lacticaseibacillus rhamnosus	human gastrointestinal tract	N/A	N/A
All-P1- 0% - Copie	48	14	NMF1_10111_2022-07-09_22-03-14	728.603	117650	76061.8	0.560293	408.231	REP1	0	0	P1	12	8	PCA-SkimMilk-Litmus	20	monoculture	48, REP1, 0%, P1, 12 8, monoculture	184.328	142.875	163.503	254.346	205.951	206.988	0.807649	52	A	114475	71250				ATCC 11842		Lactobacillus delbrueckii subsp. bulgaricus	Bulgarian yogurt	N/A	N/A
All-P1- 0% - Copie	49	14	NMF1_10111_2022-07-09_22-03-14	871.156	117651	39604.5	0.616291	536.885	REP1	0	0	P1	12	4	PCA-SkimMilk-Litmus	20	monoculture	49, REP1, 0%, P1, 12 4, monoculture	203.361	157.154	168.338	254.136	186.148	182.42	0.729993	18	A	114475	36250				FYE 41		Streptococcus thermophilus	Commercial starter	N/A	N/A
All-P1- 0% - Copie	50	14	NMF1_10111_2022-07-09_22-03-14	744.442	117958	30083.2	0.504313	375.432	REP1	0	0	P1	12	3	PCA-SkimMilk-Litmus	20	monoculture	50, REP1, 0%, P1, 12 3, monoculture	170.351	128.6	154.725	206.691	162.506	181.63	0.637279	22	B	114475	26624.8				UL 719		Lactococcus lactis subsp. lactis bv. diacetylactis	Raw milk cheese	N/A	N/A
All-P1- 0% - Copie	51	14	NMF1_10111_2022-07-09_22-03-14	712.764	117510	67065.6	0.661659	471.607	REP1	0	0	P1	12	7	PCA-SkimMilk-Litmus	20	monoculture	51, REP1, 0%, P1, 12 7, monoculture	213.008	168.723	170.47	254.679	225.802	206.012	0.8855	117	B	114475	62500				M35		Carnobacterium divergens	Smoked mussels	N/A	N/A
All-P1- 0% - Copie	52	14	NMF1_10111_2022-07-09_22-03-14	823.638	118093	12185.6	0.60284	496.522	REP1	0	0	P1	12	1	PCA-SkimMilk-Litmus	20	monoculture	52, REP1, 0%, P1, 12 1, monoculture	200.364	153.724	159.137	235.469	204.173	200.111	0.800678	12	A	114475	10000				ATCC 43920		Lactococcus raffinolactis	Raw milk	N/A	N/A
All-P1- 0% - Copie	53	14	NMF1_10111_2022-07-09_22-03-14	665.246	17113.8	12086	0.48648	323.629	REP1	0	0	P1	1	1	PCA-SkimMilk-Litmus	20	monoculture	53, REP1, 0%, P1, 1 1, monoculture	156.394	124.052	156.987	174.222	130.63	161.012	0.512273	174	C	11482.3	10000				7313		Lactococcus cremoris	Dairy starter	N/A	N/A
All-P1- 0% - Copie	54	14	NMF1_10111_2022-07-09_22-03-14	760.281	44620.8	11894.4	0.438845	333.646	REP1	0	0	P1	4	1	PCA-SkimMilk-Litmus	20	monoculture	54, REP1, 0%, P1, 4 1, monoculture	152.163	111.905	147.834	181.58	131.099	159.802	0.514113	134	C	41057.8	10000				1919		Lactococcus lactis subsp. lactis	Dairy starter	N/A	N/A
All-P1- 0% - Copie	55	14	NMF1_10111_2022-07-09_22-03-14	586.05	53692.7	12136	0.441751	258.888	REP1	0	0	P1	5	1	PCA-SkimMilk-Litmus	20	monoculture	55, REP1, 0%, P1, 5 1, monoculture	156.715	112.646	146.002	183.778	140.827	165.494	0.552263	33	B	49408.5	10000				MJC 8		Lactococcus lactis subsp. lactis	Raw milk cheese	N/A	N/A
All-P1- 0% - Copie	56	14	NMF1_10111_2022-07-09_22-03-14	2613.47	62858.1	12086.4	0.826219	2159.29	REP1	0	0	P1	6	1	PCA-SkimMilk-Litmus	20	monoculture	56, REP1, 0%, P1, 6 1, monoculture	223.939	210.686	221.236	255	250.679	252.309	0.983055	13	C	59151	10000				ATCC 8041		Lactiplantibacillus pentosus	Corn silage	N/A	N/A
All-P1- 0% - Copie	57	14	NMF1_10111_2022-07-09_22-03-14	475.176	81401.6	11513.6	0.45943	218.31	REP1	0	0	P1	8	1	PCA-SkimMilk-Litmus	20	monoculture	57, REP1, 0%, P1, 8 1, monoculture	152.211	117.155	154.536	182.099	145.062	176.136	0.56887	101	B	76548.4	10000				ATCC 15009		Lactobacillus helveticus	Emmental cheese	N/A	N/A
All-P1- 0% - Copie	58	14	NMF1_10111_2022-07-09_22-03-14	601.889	108640	12073.6	0.533811	321.295	REP1	0	0	P1	11	1	PCA-SkimMilk-Litmus	20	monoculture	58, REP1, 0%, P1, 11 1, monoculture	171.786	136.122	163.763	189.494	153.741	177.346	0.602905	191	C	105428	10000				11121		Lactococcus lactis subsp. lactis	Dairy starter	N/A	N/A
All-P1- 0% - Copie	59	14	NMF1_10111_2022-07-09_22-03-14	633.568	53603.2	21369.6	0.488143	309.272	REP1	0	0	P1	5	2	PCA-SkimMilk-Litmus	20	monoculture	59, REP1, 0%, P1, 5 2, monoculture	156.816	124.477	155.76	209.716	159.741	182.074	0.626434	33	A	49408.5	17820.1				MJC 8		Lactococcus lactis subsp. lactis	Raw milk cheese	N/A	N/A
All-P1- 0% - Copie	60	14	NMF1_10111_2022-07-09_22-03-14	1488.88	72528	21345.9	0.919664	1369.27	REP1	0	0	P1	7	2	PCA-SkimMilk-Litmus	20	monoculture	60, REP1, 0%, P1, 7 2, monoculture	238.007	234.514	238.424	255	255	255	1	156	A	68893.5	17820.1				7311		Lactococcus cremoris	Dairy starter	N/A	N/A
All-P1- 0% - Copie	61	14	NMF1_10111_2022-07-09_22-03-14	285.105	99388.8	21616	0.452079	128.89	REP1	0	0	P1	10	2	PCA-SkimMilk-Litmus	20	monoculture	61, REP1, 0%, P1, 10 2, monoculture	146.678	115.28	149.429	185.741	151.099	180.481	0.592544	392	B	95337.5	17820.1				74310		Lactococcus lactis subsp. lactis	Dairy starter	N/A	N/A
All-P1- 0% - Copie	62	14	NMF1_10111_2022-07-09_22-03-14	443.497	62787.2	30307.2	0.453914	201.309	REP1	0	0	P1	6	3	PCA-SkimMilk-Litmus	20	monoculture	62, REP1, 0%, P1, 6 3, monoculture	151.285	115.748	150.506	184.259	132.815	162.716	0.520842	103	A	59151	26624.8				ATCC 8530		Lacticaseibacillus rhamnosus	human gastrointestinal tract	N/A	N/A
All-P1- 0% - Copie	63	14	NMF1_10111_2022-07-09_22-03-14	475.176	35056	39356.8	0.491781	233.683	REP1	0	0	P1	3	4	PCA-SkimMilk-Litmus	20	monoculture	63, REP1, 0%, P1, 3 4, monoculture	169.348	125.404	154.822	180.617	133.247	160.543	0.522537	22	A	31663.2	36250				UL 719		Lactococcus lactis subsp. lactis bv. diacetylactis	Raw milk cheese	N/A	N/A
All-P1- 0% - Copie	64	14	NMF1_10111_2022-07-09_22-03-14	554.372	72083.2	39334.4	0.435966	241.687	REP1	0	0	P1	7	4	PCA-SkimMilk-Litmus	20	monoculture	64, REP1, 0%, P1, 7 4, monoculture	153.866	111.171	143.998	181	125.16	153.914	0.490825	155	B	68893.5	36250				7308		Lactococcus cremoris	Dairy starter	N/A	N/A
All-P1- 0% - Copie	65	14	NMF1_10111_2022-07-09_22-03-14	300.945	90249.6	30329.6	0.71987	216.641	REP1	0	0	P1	9	3	PCA-SkimMilk-Litmus	20	monoculture	65, REP1, 0%, P1, 9 3, monoculture	201.426	183.567	204.948	224.963	209.728	228.444	0.822464	28	C	86638.9	26624.8				LM 0230		Lactococcus lactis subsp. lactis	N/A	N/A	N/A
All-P1- 0% - Copie	66	14	NMF1_10111_2022-07-09_22-03-14	586.05	44643.2	48406.4	0.446024	261.392	REP1	0	0	P1	4	5	PCA-SkimMilk-Litmus	20	monoculture	66, REP1, 0%, P1, 4 5, monoculture	156.297	113.736	145.445	186.741	135.864	163.494	0.532801	111	B	41057.8	45000				ATCC 13075		Lacticaseibacillus rhamnosus	Ripening Swiss cheese	N/A	N/A
All-P1- 0% - Copie	67	14	NMF1_10111_2022-07-09_22-03-14	2882.73	62937.4	48377.6	0.7829	2256.89	REP1	0	0	P1	6	5	PCA-SkimMilk-Litmus	20	monoculture	67, REP1, 0%, P1, 6 5, monoculture	213.066	199.639	211.74	254.877	252.519	251.531	0.990269	13	A	59151	45000				ATCC 8041		Lactiplantibacillus pentosus	Corn silage	N/A	N/A
All-P1- 0% - Copie	68	14	NMF1_10111_2022-07-09_22-03-14	570.211	99478.4	48473.6	0.49176	280.407	REP1	0	0	P1	10	5	PCA-SkimMilk-Litmus	20	monoculture	68, REP1, 0%, P1, 10 5, monoculture	164.917	125.399	155.578	200.605	148.667	172.877	0.583007	390	B	95337.5	45000				74308		Lactococcus lactis subsp. lactis	Dairy starter	N/A	N/A
All-P1- 0% - Copie	69	14	NMF1_10111_2022-07-09_22-03-14	601.889	108394	48742.4	0.489177	294.43	REP1	0	0	P1	11	5	PCA-SkimMilk-Litmus	20	monoculture	69, REP1, 0%, P1, 11 5, monoculture	163.558	124.74	154.777	180.247	139.704	165.864	0.547858	191	B	105428	45000				11121		Lactococcus lactis subsp. lactis	Dairy starter	N/A	N/A
All-P1- 0% - Copie	70	14	NMF1_10111_2022-07-09_22-03-14	2803.54	117402	48528.9	0.811994	2276.46	REP1	0	0	P1	12	5	PCA-SkimMilk-Litmus	20	monoculture	70, REP1, 0%, P1, 12 5, monoculture	223.728	207.058	216.875	254.988	252.086	253.086	0.988574	13	B	114475	45000				ATCC 8041		Lactiplantibacillus pentosus	Corn silage	N/A	N/A
All-P1- 0% - Copie	71	14	NMF1_10111_2022-07-09_22-03-14	316.784	44665.6	49369.6	0.537359	170.227	REP1	0	0	P1	4	5	PCA-SkimMilk-Litmus	20	monoculture	71, REP1, 0%, P1, 4 5, monoculture	177.924	137.027	164.552	193.519	142.988	169.728	0.560736	111	B	41057.8	45000				ATCC 13075		Lacticaseibacillus rhamnosus	Ripening Swiss cheese	N/A	N/A
All-P1- 0% - Copie	72	14	NMF1_10111_2022-07-09_22-03-14	459.337	35817.6	39849.6	0.487932	224.125	REP1	0	0	P1	3	4	PCA-SkimMilk-Litmus	20	monoculture	72, REP1, 0%, P1, 3 4, monoculture	170.969	124.423	152.862	188.358	129.037	153.432	0.506028	22	A	31663.2	36250				UL 719		Lactococcus lactis subsp. lactis bv. diacetylactis	Raw milk cheese	N/A	N/A
All-P1- 0% - Copie	73	14	NMF1_10111_2022-07-09_22-03-14	649.407	53558.4	57859.2	0.540686	351.125	REP1	0	0	P1	5	6	PCA-SkimMilk-Litmus	20	monoculture	73, REP1, 0%, P1, 5 6, monoculture	170.548	137.875	162.701	180.605	148.617	170.42	0.582813	33	C	49408.5	52273.5				MJC 8		Lactococcus lactis subsp. lactis	Raw milk cheese	N/A	N/A
All-P1- 0% - Copie	74	14	NMF1_10111_2022-07-09_22-03-14	570.211	90496	57769.6	0.462894	263.947	REP1	0	0	P1	9	6	PCA-SkimMilk-Litmus	20	monoculture	74, REP1, 0%, P1, 9 6, monoculture	150.792	118.038	149.382	170.123	133.37	160.383	0.523021	174	A	86638.9	52273.5				7313		Lactococcus cremoris	Dairy starter	N/A	N/A
All-P1- 0% - Copie	75	14	NMF1_10111_2022-07-09_22-03-14	633.568	117398	57500.8	0.447089	283.261	REP1	0	0	P1	12	6	PCA-SkimMilk-Litmus	20	monoculture	75, REP1, 0%, P1, 12 6, monoculture	161.139	114.008	144.282	172.543	126.395	154.16	0.495667	134	A	114475	52273.5				1919		Lactococcus lactis subsp. lactis	Dairy starter	N/A	N/A
All-P1- 0% - Copie	76	14	NMF1_10111_2022-07-09_22-03-14	1869.02	81468.7	57792.1	0.962724	1799.36	REP1	0	0	P1	8	6	PCA-SkimMilk-Litmus	20	monoculture	76, REP1, 0%, P1, 8 6, monoculture	247.249	245.495	246.981	255	255	255	1	156	B	76548.4	52273.5				7311		Lactococcus cremoris	Dairy starter	N/A	N/A
All-P1- 0% - Copie	77	14	NMF1_10111_2022-07-09_22-03-14	427.658	44486.4	67244.8	0.509196	217.762	REP1	0	0	P1	4	7	PCA-SkimMilk-Litmus	20	monoculture	77, REP1, 0%, P1, 4 7, monoculture	160.824	129.845	158.055	181.21	150.259	171.975	0.589252	465	B	41057.8	62500				29828		Lactococcus lactis subsp. lactis	Dairy starter	N/A	N/A
All-P1- 0% - Copie	78	14	NMF1_10111_2022-07-09_22-03-14	712.764	53939.2	66886.4	0.497675	354.725	REP1	0	0	P1	5	7	PCA-SkimMilk-Litmus	20	monoculture	78, REP1, 0%, P1, 5 7, monoculture	173.216	126.907	151.894	195.938	142.765	164.679	0.559864	391	B	49408.5	62500				74309		Lactococcus lactis subsp. lactis	Dairy starter	N/A	N/A
All-P1- 0% - Copie	79	14	NMF1_10111_2022-07-09_22-03-14	554.372	90169.9	66893.8	0.590481	327.346	REP1	0	0	P1	9	7	PCA-SkimMilk-Litmus	20	monoculture	79, REP1, 0%, P1, 9 7, monoculture	186.444	150.573	172.278	175.296	141.025	162.543	0.553038	32	C	86638.9	62500				MJC 5		Lactococcus lactis subsp. lactis	Raw milk cheese	N/A	N/A
All-P1- 0% - Copie	80	14	NMF1_10111_2022-07-09_22-03-14	332.623	35504	76339.2	0.474963	157.984	REP1	0	0	P1	3	8	PCA-SkimMilk-Litmus	20	monoculture	80, REP1, 0%, P1, 3 8, monoculture	157.607	121.116	149.899	196.457	152.531	173.84	0.59816	174	B	31663.2	71250				7313		Lactococcus cremoris	Dairy starter	N/A	N/A
All-P1- 0% - Copie	81	14	NMF1_10111_2022-07-09_22-03-14	364.301	62451.2	76227.2	0.603881	219.995	REP1	0	0	P1	6	8	PCA-SkimMilk-Litmus	20	monoculture	81, REP1, 0%, P1, 6 8, monoculture	197.816	153.99	173.094	220.704	165.198	181.864	0.647833	134	B	59151	71250				1919		Lactococcus lactis subsp. lactis	Dairy starter	N/A	N/A
All-P1- 0% - Copie	82	14	NMF1_10111_2022-07-09_22-03-14	332.623	108438	76182.4	0.534566	177.809	REP1	0	0	P1	11	8	PCA-SkimMilk-Litmus	20	monoculture	82, REP1, 0%, P1, 11 8, monoculture	166.365	136.314	162.746	203.37	174.741	196.012	0.685258	392	A	105428	71250				74310		Lactococcus lactis subsp. lactis	Dairy starter	N/A	N/A
All-P1- 0% - Copie	83	14	NMF1_10111_2022-07-09_22-03-14	190.07	90742.4	76115.2	0.489644	93.0668	REP1	0	0	P1	9	8	PCA-SkimMilk-Litmus	20	monoculture	83, REP1, 0%, P1, 9 8, monoculture	151.549	124.859	156.502	161.728	135.086	163.914	0.529751	28	B	86638.9	71250				LM 0230		Lactococcus lactis subsp. lactis	N/A	N/A	N/A
All-P1- 0% - Copie	1	15	OMF1_10152_2022-07-10_13-43-00	982.03	17079.4	48773.5	0.715502	702.644	REP1	0	0	P1	1	5	PCA-SkimMilk-Litmus	20	monoculture	1, REP1, 0%, P1, 1 5, monoculture	222.651	182.738	182.604	253.691	199.617	179.975	0.781958	117	A	11482.3	45000				M35		Carnobacterium divergens	Smoked mussels	N/A	N/A
All-P1- 0% - Copie	2	15	OMF1_10152_2022-07-10_13-43-00	665.246	17088.6	30429.9	0.837614	557.219	REP1	0	0	P1	1	3	PCA-SkimMilk-Litmus	20	monoculture	2, REP1, 0%, P1, 1 3, monoculture	239.583	213.754	204.717	254.111	197.543	164.543	0.773792	11	C	11482.3	26624.8				ATCC 33316		Pediococcus pentosaceus	Dried beer yeast	N/A	N/A
All-P1- 0% - Copie	3	15	OMF1_10152_2022-07-10_13-43-00	633.568	17382.4	67244.8	0.647696	410.359	REP1	0	0	P1	1	7	PCA-SkimMilk-Litmus	20	monoculture	3, REP1, 0%, P1, 1 7, monoculture	204.817	165.515	164.789	251.272	221.691	208.222	0.868864	11	A	11482.3	62500				ATCC 33316		Pediococcus pentosaceus	Dried beer yeast	N/A	N/A
All-P1- 0% - Copie	4	15	OMF1_10152_2022-07-10_13-43-00	807.799	17360	39558.4	0.519943	420.009	REP1	0	0	P1	1	4	PCA-SkimMilk-Litmus	20	monoculture	4, REP1, 0%, P1, 1 4, monoculture	185.654	133.065	152.056	202.333	147.37	162.21	0.576261	110	B	11482.3	36250				ATCC 10863		Lacticaseibacillus rhamnosus	N/A	N/A	N/A
All-P1- 0% - Copie	5	15	OMF1_10152_2022-07-10_13-43-00	586.05	17225.6	21100.8	0.558096	327.072	REP1	0	0	P1	1	2	PCA-SkimMilk-Litmus	20	monoculture	5, REP1, 0%, P1, 1 2, monoculture	171.511	142.756	166.437	193.889	166.593	183	0.651939	27	A	11482.3	17820.1				IL 1403		Lactococcus lactis subsp. lactis	Derivative of the strain IL594, isolated from a cheese starter culture	N/A	N/A
All-P1- 0% - Copie	6	15	OMF1_10152_2022-07-10_13-43-00	791.96	26184.5	12221.3	0.514999	407.858	REP1	0	0	P1	2	1	PCA-SkimMilk-Litmus	20	monoculture	6, REP1, 0%, P1, 2 1, monoculture	175.427	131.81	157.361	186.395	140.519	164.346	0.549286	62	C	22964.5	10000				ATCC 334		Lacticaseibacillus paracasei	Emmental cheese	N/A	N/A
All-P1- 0% - Copie	7	15	OMF1_10152_2022-07-10_13-43-00	712.764	26275.2	39468.8	0.482419	343.851	REP1	0	0	P1	2	4	PCA-SkimMilk-Litmus	20	monoculture	7, REP1, 0%, P1, 2 4, monoculture	171.791	123.534	146.623	186.728	130.815	152.963	0.511082	103	B	22964.5	36250				ATCC 8530		Lacticaseibacillus rhamnosus	human gastrointestinal tract	N/A	N/A
All-P1- 0% - Copie	8	15	OMF1_10152_2022-07-10_13-43-00	839.477	26051.2	75891.2	0.504074	423.158	REP1	0	0	P1	2	8	PCA-SkimMilk-Litmus	20	monoculture	8, REP1, 0%, P1, 2 8, monoculture	171.425	129.035	151.706	199.136	153.16	169.062	0.599057	111	A	22964.5	71250				ATCC 13075		Lacticaseibacillus rhamnosus	Ripening Swiss cheese	N/A	N/A
All-P1- 0% - Copie	9	15	OMF1_10152_2022-07-10_13-43-00	633.568	26342	57789.5	0.816152	517.088	REP1	0	0	P1	2	6	PCA-SkimMilk-Litmus	20	monoculture	9, REP1, 0%, P1, 2 6, monoculture	235.434	208.303	199.776	254.407	204.852	171.444	0.802566	12	B	22964.5	52273.5				ATCC 43920		Lactococcus raffinolactis	Raw milk	N/A	N/A
All-P1- 0% - Copie	10	15	OMF1_10152_2022-07-10_13-43-00	791.96	26409.6	48921.6	0.492538	390.07	REP1	0	0	P1	2	5	PCA-SkimMilk-Litmus	20	monoculture	10, REP1, 0%, P1, 2 5, monoculture	176.656	126.105	145.341	193.938	140.58	156.864	0.549529	53	C	22964.5	45000				UL12		Lactobacillus delbrueckii subsp. bulgaricus	Cheddar cheese	N/A	N/A
All-P1- 0% - Copie	11	15	OMF1_10152_2022-07-10_13-43-00	839.477	26656	66572.8	0.498632	418.59	REP1	0	0	P1	2	7	PCA-SkimMilk-Litmus	20	monoculture	11, REP1, 0%, P1, 2 7, monoculture	176.664	127.653	148.499	194.259	142.802	163.185	0.558277	101	C	22964.5	62500				ATCC 15009		Lactobacillus helveticus	Emmental cheese	N/A	N/A
All-P1- 0% - Copie	12	15	OMF1_10152_2022-07-10_13-43-00	807.799	35347.2	30307.2	0.450181	363.655	REP1	0	0	P1	3	3	PCA-SkimMilk-Litmus	20	monoculture	12, REP1, 0%, P1, 3 3, monoculture	164.6	115.346	141.71	188.062	128.383	150.37	0.501507	22	C	31663.2	26624.8				UL 719		Lactococcus lactis subsp. lactis bv. diacetylactis	Raw milk cheese	N/A	N/A
All-P1- 0% - Copie	13	15	OMF1_10152_2022-07-10_13-43-00	696.924	35212.8	11603.2	0.483074	336.666	REP1	0	0	P1	3	1	PCA-SkimMilk-Litmus	20	monoculture	13, REP1, 0%, P1, 3 1, monoculture	168.472	123.701	150.629	191.815	144.63	162.741	0.565471	111	C	31663.2	10000				ATCC 13075		Lacticaseibacillus rhamnosus	Ripening Swiss cheese	N/A	N/A
All-P1- 0% - Copie	14	15	OMF1_10152_2022-07-10_13-43-00	871.156	35750.4	48652.8	0.471305	410.58	REP1	0	0	P1	3	5	PCA-SkimMilk-Litmus	20	monoculture	14, REP1, 0%, P1, 3 5, monoculture	168.241	120.711	144.144	186.667	134.975	156	0.527462	110	C	31663.2	45000				ATCC 10863		Lacticaseibacillus rhamnosus	N/A	N/A	N/A
All-P1- 0% - Copie	15	15	OMF1_10152_2022-07-10_13-43-00	934.512	35616	21526.4	0.536103	500.994	REP1	0	0	P1	3	2	PCA-SkimMilk-Litmus	20	monoculture	15, REP1, 0%, P1, 3 2, monoculture	185.108	137.17	158.349	222.691	167.543	178.593	0.655682	52	B	31663.2	17820.1				ATCC 11842		Lactobacillus delbrueckii subsp. bulgaricus	Bulgarian yogurt	N/A	N/A
All-P1- 0% - Copie	16	15	OMF1_10152_2022-07-10_13-43-00	665.246	35504	67065.6	0.460198	306.145	REP1	0	0	P1	3	7	PCA-SkimMilk-Litmus	20	monoculture	16, REP1, 0%, P1, 3 7, monoculture	154.618	117.89	143.312	178.049	144.506	161.877	0.564985	21	A	31663.2	62500				KB		Lactococcus cremoris	Commercial starter	N/A	N/A
All-P1- 0% - Copie	17	15	OMF1_10152_2022-07-10_13-43-00	871.156	44414.4	21128.8	0.540425	470.794	REP1	0	0	P1	4	2	PCA-SkimMilk-Litmus	20	monoculture	17, REP1, 0%, P1, 4 2, monoculture	185.494	138.268	158.727	247.111	191.099	189.901	0.74842	20	B	41057.8	17820.1				ATCC 19257		Lactococcus cremoris	Cheese	N/A	N/A
All-P1- 0% - Copie	18	15	OMF1_10152_2022-07-10_13-43-00	696.924	44464	30217.6	0.470974	328.233	REP1	0	0	P1	4	3	PCA-SkimMilk-Litmus	20	monoculture	18, REP1, 0%, P1, 4 3, monoculture	168.713	120.627	146.156	181.185	124.086	147.988	0.484592	156	C	41057.8	26624.8				7311		Lactococcus cremoris	Dairy starter	N/A	N/A
All-P1- 0% - Copie	19	15	OMF1_10152_2022-07-10_13-43-00	807.799	44548.9	57762.5	0.534924	432.111	REP1	0	0	P1	4	6	PCA-SkimMilk-Litmus	20	monoculture	19, REP1, 0%, P1, 4 6, monoculture	182.944	136.871	155.026	252.272	180.296	175.432	0.705891	20	A	41057.8	52273.5				ATCC 19257		Lactococcus cremoris	Cheese	N/A	N/A
All-P1- 0% - Copie	20	15	OMF1_10152_2022-07-10_13-43-00	839.477	44531.2	75667.2	0.491171	412.327	REP1	0	0	P1	4	8	PCA-SkimMilk-Litmus	20	monoculture	20, REP1, 0%, P1, 4 8, monoculture	174.318	125.758	145.2	202.63	146.753	161.988	0.573831	391	C	41057.8	71250				74309		Lactococcus lactis subsp. lactis	Dairy starter	N/A	N/A
All-P1- 0% - Copie	21	15	OMF1_10152_2022-07-10_13-43-00	586.05	53379.2	30284.8	0.518899	304.101	REP1	0	0	P1	5	3	PCA-SkimMilk-Litmus	20	monoculture	21, REP1, 0%, P1, 5 3, monoculture	168.155	132.8	155.571	189.852	141.198	162.568	0.551959	32	B	49408.5	26624.8				MJC 5		Lactococcus lactis subsp. lactis	Raw milk cheese	N/A	N/A
All-P1- 0% - Copie	22	15	OMF1_10152_2022-07-10_13-43-00	807.799	53699.6	39532.9	0.635499	513.355	REP1	0	0	P1	5	4	PCA-SkimMilk-Litmus	20	monoculture	22, REP1, 0%, P1, 5 4, monoculture	202.917	162.417	178.962	251.111	189.148	193.111	0.740741	27	C	49408.5	36250				IL 1403		Lactococcus lactis subsp. lactis	Derivative of the strain IL594, isolated from a cheese starter culture	N/A	N/A
All-P1- 0% - Copie	23	15	OMF1_10152_2022-07-10_13-43-00	633.568	53760	76787.2	0.556446	352.546	REP1	0	0	P1	5	8	PCA-SkimMilk-Litmus	20	monoculture	23, REP1, 0%, P1, 5 8, monoculture	189.886	142.337	144.73	252.914	223.136	209.765	0.87455	18	C	49408.5	71250				FYE 41		Streptococcus thermophilus	Commercial starter	N/A	N/A
All-P1- 0% - Copie	24	15	OMF1_10152_2022-07-10_13-43-00	712.764	62608	39379.2	0.480883	342.756	REP1	0	0	P1	6	4	PCA-SkimMilk-Litmus	20	monoculture	24, REP1, 0%, P1, 6 4, monoculture	151.955	123.144	153.129	167.259	136.951	164.062	0.535239	171	C	59151	36250				7328		Lactococcus cremoris	Dairy starter	N/A	N/A
All-P1- 0% - Copie	25	15	OMF1_10152_2022-07-10_13-43-00	760.281	62944	66707.2	0.466328	354.541	REP1	0	0	P1	6	7	PCA-SkimMilk-Litmus	20	monoculture	25, REP1, 0%, P1, 6 7, monoculture	167.591	119.447	140.94	193.642	137.778	155.074	0.538495	155	A	59151	62500				7308		Lactococcus cremoris	Dairy starter	N/A	N/A
All-P1- 0% - Copie	26	15	OMF1_10152_2022-07-10_13-43-00	712.764	72329.6	76160	0.571633	407.439	REP1	0	0	P1	7	8	PCA-SkimMilk-Litmus	20	monoculture	26, REP1, 0%, P1, 7 8, monoculture	193.181	146.195	146.116	253.765	227.519	213.222	0.891805	18	B	68893.5	71250				FYE 41		Streptococcus thermophilus	Commercial starter	N/A	N/A
All-P1- 0% - Copie	27	15	OMF1_10152_2022-07-10_13-43-00	696.924	72128	30396.8	0.422583	294.508	REP1	0	0	P1	7	3	PCA-SkimMilk-Litmus	20	monoculture	27, REP1, 0%, P1, 7 3, monoculture	148.28	108.336	138.389	180.778	130.716	156.296	0.510693	390	C	68893.5	26624.8				74308		Lactococcus lactis subsp. lactis	Dairy starter	N/A	N/A
All-P1- 0% - Copie	28	15	OMF1_10152_2022-07-10_13-43-00	823.638	72016	67065.6	0.464159	382.299	REP1	0	0	P1	7	7	PCA-SkimMilk-Litmus	20	monoculture	28, REP1, 0%, P1, 7 7, monoculture	166.856	118.896	139.063	196.84	144.889	159.37	0.566492	391	A	68893.5	62500				74309		Lactococcus lactis subsp. lactis	Dairy starter	N/A	N/A
All-P1- 0% - Copie	29	15	OMF1_10152_2022-07-10_13-43-00	601.889	80976	21347.2	0.429812	258.699	REP1	0	0	P1	8	2	PCA-SkimMilk-Litmus	20	monoculture	29, REP1, 0%, P1, 8 2, monoculture	154.821	110.172	140.317	187.012	127.123	152.975	0.496549	110	A	76548.4	17820.1				ATCC 10863		Lacticaseibacillus rhamnosus	N/A	N/A	N/A
All-P1- 0% - Copie	30	15	OMF1_10152_2022-07-10_13-43-00	776.12	81089.4	48685	0.774235	600.899	REP1	0	0	P1	8	5	PCA-SkimMilk-Litmus	20	monoculture	30, REP1, 0%, P1, 8 5, monoculture	232.602	197.656	193.41	254.654	164.58	150.667	0.644017	117	C	76548.4	45000				M35		Carnobacterium divergens	Smoked mussels	N/A	N/A
All-P1- 0% - Copie	31	15	OMF1_10152_2022-07-10_13-43-00	696.924	81580.8	76294.4	0.566379	394.723	REP1	0	0	P1	8	8	PCA-SkimMilk-Litmus	20	monoculture	31, REP1, 0%, P1, 8 8, monoculture	192.375	144.86	146.312	254.642	229.099	213.765	0.898027	11	B	76548.4	71250				ATCC 33316		Pediococcus pentosaceus	Dried beer yeast	N/A	N/A
All-P1- 0% - Copie	32	15	OMF1_10152_2022-07-10_13-43-00	696.924	81183.7	30308.2	0.437745	305.075	REP1	0	0	P1	8	3	PCA-SkimMilk-Litmus	20	monoculture	32, REP1, 0%, P1, 8 3, monoculture	150.808	112.187	140.859	145.062	110.272	136.827	0.430203	21	C	76548.4	26624.8				KB		Lactococcus cremoris	Commercial starter	N/A	N/A
All-P1- 0% - Copie	33	15	OMF1_10152_2022-07-10_13-43-00	728.603	81192.8	39634	0.488435	355.875	REP1	0	0	P1	8	4	PCA-SkimMilk-Litmus	20	monoculture	33, REP1, 0%, P1, 8 4, monoculture	173.386	125.062	147.13	167.901	128.346	146.753	0.501361	62	B	76548.4	36250				ATCC 334		Lacticaseibacillus paracasei	Emmental cheese	N/A	N/A
All-P1- 0% - Copie	34	15	OMF1_10152_2022-07-10_13-43-00	728.603	81513.6	66953.6	0.525541	382.91	REP1	0	0	P1	8	7	PCA-SkimMilk-Litmus	20	monoculture	34, REP1, 0%, P1, 8 7, monoculture	175.908	134.487	151.84	223.914	184.346	192.062	0.721833	52	C	76548.4	62500				ATCC 11842		Lactobacillus delbrueckii subsp. bulgaricus	Bulgarian yogurt	N/A	N/A
All-P1- 0% - Copie	35	15	OMF1_10152_2022-07-10_13-43-00	823.638	90227.1	21250.3	0.620893	511.391	REP1	0	0	P1	9	2	PCA-SkimMilk-Litmus	20	monoculture	35, REP1, 0%, P1, 9 2, monoculture	193.868	158.707	176.751	210.037	172.123	185.914	0.673714	27	B	86638.9	17820.1				IL 1403		Lactococcus lactis subsp. lactis	Derivative of the strain IL594, isolated from a cheese starter culture	N/A	N/A
All-P1- 0% - Copie	36	15	OMF1_10152_2022-07-10_13-43-00	475.176	90585.6	39580.8	0.488006	231.889	REP1	0	0	P1	9	4	PCA-SkimMilk-Litmus	20	monoculture	36, REP1, 0%, P1, 9 4, monoculture	157.52	124.954	150.384	203.333	177.247	190.21	0.693885	465	A	86638.9	36250				29828		Lactococcus lactis subsp. lactis	Dairy starter	N/A	N/A
All-P1- 0% - Copie	37	15	OMF1_10152_2022-07-10_13-43-00	633.568	90316.8	12140.8	0.526821	333.777	REP1	0	0	P1	9	1	PCA-SkimMilk-Litmus	20	monoculture	37, REP1, 0%, P1, 9 1, monoculture	171.823	134.812	159.53	183.852	145.16	167.309	0.567561	32	A	86638.9	10000				MJC 5		Lactococcus lactis subsp. lactis	Raw milk cheese	N/A	N/A
All-P1- 0% - Copie	38	15	OMF1_10152_2022-07-10_13-43-00	807.799	90518.4	48854.4	0.46778	377.872	REP1	0	0	P1	9	5	PCA-SkimMilk-Litmus	20	monoculture	38, REP1, 0%, P1, 9 5, monoculture	164.396	119.816	144.322	188.148	141.062	160.765	0.551424	53	B	86638.9	45000				UL12		Lactobacillus delbrueckii subsp. bulgaricus	Cheddar cheese	N/A	N/A
All-P1- 0% - Copie	39	15	OMF1_10152_2022-07-10_13-43-00	807.799	99209.6	11849.6	0.499216	403.266	REP1	0	0	P1	10	1	PCA-SkimMilk-Litmus	20	monoculture	39, REP1, 0%, P1, 10 1, monoculture	175.751	127.801	153.3	197.346	146.951	167.037	0.574609	102	C	95337.5	10000				ATCC 27773		Lacticaseibacillus rhamnosus	Derived from existing strain	N/A	N/A
All-P1- 0% - Copie	40	15	OMF1_10152_2022-07-10_13-43-00	728.603	99388.8	58016	0.513384	374.053	REP1	0	0	P1	10	6	PCA-SkimMilk-Litmus	20	monoculture	40, REP1, 0%, P1, 10 6, monoculture	175.097	131.4	153.592	194.481	146.469	162.58	0.572713	62	A	95337.5	52273.5				ATCC 334		Lacticaseibacillus paracasei	Emmental cheese	N/A	N/A
All-P1- 0% - Copie	41	15	OMF1_10152_2022-07-10_13-43-00	807.799	99120	76227.2	0.46763	377.751	REP1	0	0	P1	10	8	PCA-SkimMilk-Litmus	20	monoculture	41, REP1, 0%, P1, 10 8, monoculture	161.079	119.778	145.345	168.506	125	150.383	0.488189	21	B	95337.5	71250				KB		Lactococcus cremoris	Commercial starter	N/A	N/A
All-P1- 0% - Copie	42	15	OMF1_10152_2022-07-10_13-43-00	1124.58	99097.6	30956.8	0.501778	564.29	REP1	0	0	P1	10	3	PCA-SkimMilk-Litmus	20	monoculture	42, REP1, 0%, P1, 10 3, monoculture	175.615	128.452	148.901	203.16	156.333	172.679	0.611549	20	C	95337.5	26624.8				ATCC 19257		Lactococcus cremoris	Cheese	N/A	N/A
All-P1- 0% - Copie	43	15	OMF1_10152_2022-07-10_13-43-00	855.316	108259	66774.4	0.535865	458.334	REP1	0	0	P1	11	7	PCA-SkimMilk-Litmus	20	monoculture	43, REP1, 0%, P1, 11 7, monoculture	170.939	137.11	155.985	187.617	155.111	170.679	0.606737	465	C	105428	62500				29828		Lactococcus lactis subsp. lactis	Dairy starter	N/A	N/A
All-P1- 0% - Copie	44	15	OMF1_10152_2022-07-10_13-43-00	601.889	108685	21235.2	0.530638	319.385	REP1	0	0	P1	11	2	PCA-SkimMilk-Litmus	20	monoculture	44, REP1, 0%, P1, 11 2, monoculture	173.846	135.782	156.407	193.531	150.852	168.975	0.589968	191	A	105428	17820.1				11121		Lactococcus lactis subsp. lactis	Dairy starter	N/A	N/A
All-P1- 0% - Copie	45	15	OMF1_10152_2022-07-10_13-43-00	871.156	108371	57388.8	0.469955	409.404	REP1	0	0	P1	11	6	PCA-SkimMilk-Litmus	20	monoculture	45, REP1, 0%, P1, 11 6, monoculture	168.743	120.369	144.969	193.407	133.728	152.667	0.522553	53	A	105428	52273.5				UL12		Lactobacillus delbrueckii subsp. bulgaricus	Cheddar cheese	N/A	N/A
All-P1- 0% - Copie	46	15	OMF1_10152_2022-07-10_13-43-00	886.995	108601	30385.1	0.747432	662.968	REP1	0	0	P1	11	3	PCA-SkimMilk-Litmus	20	monoculture	46, REP1, 0%, P1, 11 3, monoculture	227.068	190.848	189.286	254.346	201.235	187.951	0.788325	12	C	105428	26624.8				ATCC 43920		Lactococcus raffinolactis	Raw milk	N/A	N/A
All-P1- 0% - Copie	47	15	OMF1_10152_2022-07-10_13-43-00	696.924	117555	21100.8	0.561135	391.068	REP1	0	0	P1	12	2	PCA-SkimMilk-Litmus	20	monoculture	47, REP1, 0%, P1, 12 2, monoculture	194.739	143.528	159.672	203.667	149.481	162.16	0.584573	103	C	114475	17820.1				ATCC 8530		Lacticaseibacillus rhamnosus	human gastrointestinal tract	N/A	N/A
All-P1- 0% - Copie	48	15	OMF1_10152_2022-07-10_13-43-00	744.442	117650	76061.8	0.563497	419.491	REP1	0	0	P1	12	8	PCA-SkimMilk-Litmus	20	monoculture	48, REP1, 0%, P1, 12 8, monoculture	189.273	144.128	157.977	253.617	201.407	197.568	0.789006	52	A	114475	71250				ATCC 11842		Lactobacillus delbrueckii subsp. bulgaricus	Bulgarian yogurt	N/A	N/A
All-P1- 0% - Copie	49	15	OMF1_10152_2022-07-10_13-43-00	886.995	117651	39604.5	0.633108	561.564	REP1	0	0	P1	12	4	PCA-SkimMilk-Litmus	20	monoculture	49, REP1, 0%, P1, 12 4, monoculture	209.68	161.809	169.33	254.025	175.988	171.667	0.688928	18	A	114475	36250				FYE 41		Streptococcus thermophilus	Commercial starter	N/A	N/A
All-P1- 0% - Copie	50	15	OMF1_10152_2022-07-10_13-43-00	744.442	117958	30083.2	0.50726	377.626	REP1	0	0	P1	12	3	PCA-SkimMilk-Litmus	20	monoculture	50, REP1, 0%, P1, 12 3, monoculture	175.088	129.844	149.26	206.481	160.062	171.568	0.626227	22	B	114475	26624.8				UL 719		Lactococcus lactis subsp. lactis bv. diacetylactis	Raw milk cheese	N/A	N/A
All-P1- 0% - Copie	51	15	OMF1_10152_2022-07-10_13-43-00	728.603	117510	67065.6	0.676761	493.09	REP1	0	0	P1	12	7	PCA-SkimMilk-Litmus	20	monoculture	51, REP1, 0%, P1, 12 7, monoculture	217.532	172.897	169.1	254.679	227.63	202.259	0.892243	117	B	114475	62500				M35		Carnobacterium divergens	Smoked mussels	N/A	N/A
All-P1- 0% - Copie	52	15	OMF1_10152_2022-07-10_13-43-00	839.477	118093	12185.6	0.643657	540.335	REP1	0	0	P1	12	1	PCA-SkimMilk-Litmus	20	monoculture	52, REP1, 0%, P1, 12 1, monoculture	209.625	164.489	160.82	244.728	217.802	204.975	0.853553	12	A	114475	10000				ATCC 43920		Lactococcus raffinolactis	Raw milk	N/A	N/A
All-P1- 0% - Copie	53	15	OMF1_10152_2022-07-10_13-43-00	649.407	17113.8	12086	0.481862	312.924	REP1	0	0	P1	1	1	PCA-SkimMilk-Litmus	20	monoculture	53, REP1, 0%, P1, 1 1, monoculture	157.849	123.393	151.969	174.716	131.593	155.321	0.514144	174	C	11482.3	10000				7313		Lactococcus cremoris	Dairy starter	N/A	N/A
All-P1- 0% - Copie	54	15	OMF1_10152_2022-07-10_13-43-00	744.442	44620.8	11894.4	0.440955	328.265	REP1	0	0	P1	4	1	PCA-SkimMilk-Litmus	20	monoculture	54, REP1, 0%, P1, 4 1, monoculture	154.922	113.002	143.393	182.864	130.333	155.321	0.509186	134	C	41057.8	10000				1919		Lactococcus lactis subsp. lactis	Dairy starter	N/A	N/A
All-P1- 0% - Copie	55	15	OMF1_10152_2022-07-10_13-43-00	586.05	53692.7	12136	0.436602	255.871	REP1	0	0	P1	5	1	PCA-SkimMilk-Litmus	20	monoculture	55, REP1, 0%, P1, 5 1, monoculture	157.963	111.897	140.238	182.457	139.481	157.16	0.545203	33	B	49408.5	10000				MJC 8		Lactococcus lactis subsp. lactis	Raw milk cheese	N/A	N/A
All-P1- 0% - Copie	56	15	OMF1_10152_2022-07-10_13-43-00	2740.18	62858.1	12086.4	0.85651	2346.99	REP1	0	0	P1	6	1	PCA-SkimMilk-Litmus	20	monoculture	56, REP1, 0%, P1, 6 1, monoculture	229.14	218.553	223.698	255	252	252.778	0.988189	13	C	59151	10000				ATCC 8041		Lactiplantibacillus pentosus	Corn silage	N/A	N/A
All-P1- 0% - Copie	57	15	OMF1_10152_2022-07-10_13-43-00	491.015	81401.6	11513.6	0.466366	228.992	REP1	0	0	P1	8	1	PCA-SkimMilk-Litmus	20	monoculture	57, REP1, 0%, P1, 8 1, monoculture	158.496	119.457	150.909	185.58	141.506	165.914	0.553174	101	B	76548.4	10000				ATCC 15009		Lactobacillus helveticus	Emmental cheese	N/A	N/A
All-P1- 0% - Copie	58	15	OMF1_10152_2022-07-10_13-43-00	601.889	108640	12073.6	0.537986	323.808	REP1	0	0	P1	11	1	PCA-SkimMilk-Litmus	20	monoculture	58, REP1, 0%, P1, 11 1, monoculture	176.104	137.648	159.173	193.432	154.519	171.444	0.604404	191	C	105428	10000				11121		Lactococcus lactis subsp. lactis	Dairy starter	N/A	N/A
All-P1- 0% - Copie	59	15	OMF1_10152_2022-07-10_13-43-00	633.568	53603.2	21369.6	0.489588	310.187	REP1	0	0	P1	5	2	PCA-SkimMilk-Litmus	20	monoculture	59, REP1, 0%, P1, 5 2, monoculture	159.56	125.355	151.372	203.827	147.716	166.21	0.577622	33	A	49408.5	17820.1				MJC 8		Lactococcus lactis subsp. lactis	Raw milk cheese	N/A	N/A
All-P1- 0% - Copie	60	15	OMF1_10152_2022-07-10_13-43-00	1568.08	72528	21345.9	0.966789	1516	REP1	0	0	P1	7	2	PCA-SkimMilk-Litmus	20	monoculture	60, REP1, 0%, P1, 7 2, monoculture	247.717	246.564	247.373	255	255	255	1	156	A	68893.5	17820.1				7311		Lactococcus cremoris	Dairy starter	N/A	N/A
[truncated: 61,733 more rows]
