# Supplementary material for: High-throughput characterization of the effect of sodium chloride and potassium chloride on 31 lactic acid bacteria and their co-cultures
Source: Front Microbiol. 2024 Feb 16;15:1328416. doi: 10.3389/fmicb.2024.1328416 (PMC10904479; doi:10.3389/fmicb.2024.1328416)
Supplement: Supplementary file 3 [file Table_3.xlsx]

## Sheet: Table for Figure 2
Strain name	Strain name 2	Strain ID	Strain number	Condition	Salt	Parameter	Score difference (%)	Prob > F	FDR Adj PValue	Significance Effect
Carnobacterium divergens	C.divergens	M35	117	monoculture	3%NaCl	Acidity score difference	-0.0038066	2.08797e-09	4.17593e-09	Significant effect
Carnobacterium divergens	C.divergens	M35	117	monoculture	5%NaCl	Acidity score difference	-0.147249	2.08797e-09	4.17593e-09	Significant effect
Carnobacterium divergens	C.divergens	M35	117	monoculture	3%KCl	Acidity score difference	0.105972	8.48216e-06	0.000131473	Significant effect
Lacticaseibacillus paracasei	Lc.paracasei	ATCC 334	62	monoculture	3%NaCl	Acidity score difference	-0.0568687	5.24283e-15	3.93291e-14	Significant effect
Lacticaseibacillus paracasei	Lc.paracasei	ATCC 334	62	monoculture	5%NaCl	Acidity score difference	-0.181635	5.24283e-15	3.93291e-14	Significant effect
Lacticaseibacillus paracasei	Lc.paracasei	ATCC 334	62	monoculture	3%KCl	Acidity score difference	-0.0312908	0.0430555	0.0606691	No significant effect
Lactobacillus delbrueckii subsp. bulgaricus	Lb.bulgaricus	ATCC 11842	52	monoculture	3%NaCl	Acidity score difference	0.0791186	0.000714085	0.000931415	Significant effect
Lactobacillus delbrueckii subsp. bulgaricus	Lb.bulgaricus	ATCC 11842	52	monoculture	5%NaCl	Acidity score difference	0.0640293	0.000714085	0.000931415	Significant effect
Lactobacillus delbrueckii subsp. bulgaricus	Lb.bulgaricus	ATCC 11842	52	monoculture	3%KCl	Acidity score difference	0.0336621	0.178607	0.197743	No significant effect
Lactobacillus delbrueckii subsp. bulgaricus	Lb.bulgaricus	UL12	53	monoculture	3%NaCl	Acidity score difference	-0.0223585	5.31033e-12	1.77011e-11	Significant effect
Lactobacillus delbrueckii subsp. bulgaricus	Lb.bulgaricus	UL12	53	monoculture	5%NaCl	Acidity score difference	-0.149913	5.31033e-12	1.77011e-11	Significant effect
Lactobacillus delbrueckii subsp. bulgaricus	Lb.bulgaricus	UL12	53	monoculture	3%KCl	Acidity score difference	-0.01909	0.0965024	0.124649	No significant effect
Lactobacillus helveticus	Lb.helveticus	ATCC 15009	101	monoculture	3%NaCl	Acidity score difference	-0.0569906	1.9238e-14	9.61902e-14	Significant effect
Lactobacillus helveticus	Lb.helveticus	ATCC 15009	101	monoculture	5%NaCl	Acidity score difference	-0.157371	1.9238e-14	9.61902e-14	Significant effect
Lactobacillus helveticus	Lb.helveticus	ATCC 15009	101	monoculture	3%KCl	Acidity score difference	-0.0428756	0.0094252	0.0237599	Significant effect
Lactiplantibacillus pentosus	Lp.pentosus	ATCC 8041	13	monoculture	3%NaCl	Acidity score difference	-0.223781	1.38797e-15	2.08195e-14	Significant effect
Lactiplantibacillus pentosus	Lp.pentosus	ATCC 8041	13	monoculture	5%NaCl	Acidity score difference	-0.229887	1.38797e-15	2.08195e-14	Significant effect
Lactiplantibacillus pentosus	Lp.pentosus	ATCC 8041	13	monoculture	3%KCl	Acidity score difference	-0.238999	5.3765e-11	1.66671e-09	Significant effect
Lacticaseibacillus rhamnosus	Lc.rhamnosus	ATCC 8530	103	monoculture	3%NaCl	Acidity score difference	-0.0328423	4.2199e-11	1.15088e-10	Significant effect
Lacticaseibacillus rhamnosus	Lc.rhamnosus	ATCC 8530	103	monoculture	5%NaCl	Acidity score difference	-0.154072	4.2199e-11	1.15088e-10	Significant effect
Lacticaseibacillus rhamnosus	Lc.rhamnosus	ATCC 8530	103	monoculture	3%KCl	Acidity score difference	-0.0398343	0.0260044	0.0403069	Significant effect
Lacticaseibacillus rhamnosus	Lc.rhamnosus	ATCC 10863	110	monoculture	3%NaCl	Acidity score difference	-0.0400613	6.55484e-15	3.93291e-14	Significant effect
Lacticaseibacillus rhamnosus	Lc.rhamnosus	ATCC 10863	110	monoculture	5%NaCl	Acidity score difference	-0.162631	6.55484e-15	3.93291e-14	Significant effect
Lacticaseibacillus rhamnosus	Lc.rhamnosus	ATCC 10863	110	monoculture	3%KCl	Acidity score difference	-0.0560322	0.00924605	0.0237599	Significant effect
Lacticaseibacillus rhamnosus	Lc.rhamnosus	ATCC 13075	111	monoculture	3%NaCl	Acidity score difference	-0.028779	3.58236e-16	1.07471e-14	Significant effect
Lacticaseibacillus rhamnosus	Lc.rhamnosus	ATCC 13075	111	monoculture	5%NaCl	Acidity score difference	-0.178922	3.58236e-16	1.07471e-14	Significant effect
Lacticaseibacillus rhamnosus	Lc.rhamnosus	ATCC 13075	111	monoculture	3%KCl	Acidity score difference	-0.0293946	0.118847	0.136454	No significant effect
Lacticaseibacillus rhamnosus	Lc.rhamnosus	ATCC 27773	102	monoculture	3%NaCl	Acidity score difference	-0.0395839	1.4717e-12	5.51888e-12	Significant effect
Lacticaseibacillus rhamnosus	Lc.rhamnosus	ATCC 27773	102	monoculture	5%NaCl	Acidity score difference	-0.166593	1.4717e-12	5.51888e-12	Significant effect
Lacticaseibacillus rhamnosus	Lc.rhamnosus	ATCC 27773	102	monoculture	3%KCl	Acidity score difference	-0.0652343	0.0135886	0.0280831	Significant effect
Lactococcus cremoris	L.cremoris	7308	155	monoculture	3%NaCl	Acidity score difference	-0.0558198	2.95815e-11	8.87445e-11	Significant effect
Lactococcus cremoris	L.cremoris	7308	155	monoculture	5%NaCl	Acidity score difference	-0.215853	2.95815e-11	8.87445e-11	Significant effect
Lactococcus cremoris	L.cremoris	7308	155	monoculture	3%KCl	Acidity score difference	-0.0761693	0.000291261	0.00180582	Significant effect
Lactococcus cremoris	L.cremoris	7311	156	monoculture	3%NaCl	Acidity score difference	-0.0738705	1.05256e-06	1.66194e-06	Significant effect
Lactococcus cremoris	L.cremoris	7311	156	monoculture	5%NaCl	Acidity score difference	-0.209638	1.05256e-06	1.66194e-06	Significant effect
Lactococcus cremoris	L.cremoris	7311	156	monoculture	3%KCl	Acidity score difference	-0.0670246	0.104646	0.12655	No significant effect
Lactococcus cremoris	L.cremoris	7313	174	monoculture	3%NaCl	Acidity score difference	0.000700871	0.962897	0.962897	No significant effect
Lactococcus cremoris	L.cremoris	7313	174	monoculture	5%NaCl	Acidity score difference		0.962897	0.962897	No significant effect
Lactococcus cremoris	L.cremoris	7313	174	monoculture	3%KCl	Acidity score difference	0.040569	0.019721	0.0348621	Significant effect
Lactococcus cremoris	L.cremoris	7322	176	monoculture	3%NaCl	Acidity score difference		0.42301	0.453225	No significant effect
Lactococcus cremoris	L.cremoris	7322	176	monoculture	5%NaCl	Acidity score difference	-0.146156	0.42301	0.453225	No significant effect
Lactococcus cremoris	L.cremoris	7322	176	monoculture	3%KCl	Acidity score difference	-0.0578064	0.774853	0.828291	No significant effect
Lactococcus cremoris	L.cremoris	7328	171	monoculture	3%NaCl	Acidity score difference				.
Lactococcus cremoris	L.cremoris	7328	171	monoculture	5%NaCl	Acidity score difference				.
Lactococcus cremoris	L.cremoris	7328	171	monoculture	3%KCl	Acidity score difference	-0.0362809	0.0654461	0.08821	No significant effect
Lactococcus cremoris	L.cremoris	ATCC 19257	20	monoculture	3%NaCl	Acidity score difference	0.125257	0.00315307	0.00394134	Significant effect
Lactococcus cremoris	L.cremoris	ATCC 19257	20	monoculture	5%NaCl	Acidity score difference	0.0217179	0.00315307	0.00394134	Significant effect
Lactococcus cremoris	L.cremoris	ATCC 19257	20	monoculture	3%KCl	Acidity score difference	-0.000461378	0.98242	0.98242	No significant effect
Lactococcus cremoris	L.cremoris	KB	21	monoculture	3%NaCl	Acidity score difference	0.00750959	9.77904e-09	1.83357e-08	Significant effect
Lactococcus cremoris	L.cremoris	KB	21	monoculture	5%NaCl	Acidity score difference	-0.109017	9.77904e-09	1.83357e-08	Significant effect
Lactococcus cremoris	L.cremoris	KB	21	monoculture	3%KCl	Acidity score difference	0.0535082	0.00689074	0.0237348	Significant effect
Lactococcus lactis subsp. lactis	L.lactis	1919	134	monoculture	3%NaCl	Acidity score difference	0.00451189	0.238196	0.264662	No significant effect
Lactococcus lactis subsp. lactis	L.lactis	1919	134	monoculture	5%NaCl	Acidity score difference	-0.143554	0.238196	0.264662	No significant effect
Lactococcus lactis subsp. lactis	L.lactis	1919	134	monoculture	3%KCl	Acidity score difference	0.053452	0.0154718	0.0299767	Significant effect
Lactococcus lactis subsp. lactis	L.lactis	11121	191	monoculture	3%NaCl	Acidity score difference	0.0229852	1.73823e-06	2.60734e-06	Significant effect
Lactococcus lactis subsp. lactis	L.lactis	11121	191	monoculture	5%NaCl	Acidity score difference	-0.0691286	1.73823e-06	2.60734e-06	Significant effect
Lactococcus lactis subsp. lactis	L.lactis	11121	191	monoculture	3%KCl	Acidity score difference	0.0356243	0.00996382	0.0237599	Significant effect
Lactococcus lactis subsp. lactis	L.lactis	29828	465	monoculture	3%NaCl	Acidity score difference	0.0350185	0.165255	0.190679	No significant effect
Lactococcus lactis subsp. lactis	L.lactis	29828	465	monoculture	5%NaCl	Acidity score difference	-0.02412	0.165255	0.190679	No significant effect
Lactococcus lactis subsp. lactis	L.lactis	29828	465	monoculture	3%KCl	Acidity score difference	0.0503685	0.00614298	0.0237348	Significant effect
Lactococcus lactis subsp. lactis	L.lactis	74308	390	monoculture	3%NaCl	Acidity score difference	-0.0546457	9.1679e-07	1.52798e-06	Significant effect
Lactococcus lactis subsp. lactis	L.lactis	74308	390	monoculture	5%NaCl	Acidity score difference	-0.146738	9.1679e-07	1.52798e-06	Significant effect
Lactococcus lactis subsp. lactis	L.lactis	74308	390	monoculture	3%KCl	Acidity score difference	-0.0648941	0.0277944	0.0410298	Significant effect
Lactococcus lactis subsp. lactis	L.lactis	74309	391	monoculture	3%NaCl	Acidity score difference	-0.052736	4.73968e-14	2.03129e-13	Significant effect
Lactococcus lactis subsp. lactis	L.lactis	74309	391	monoculture	5%NaCl	Acidity score difference	-0.195095	4.73968e-14	2.03129e-13	Significant effect
Lactococcus lactis subsp. lactis	L.lactis	74309	391	monoculture	3%KCl	Acidity score difference	-0.051962	0.0127202	0.0280831	Significant effect
Lactococcus lactis subsp. lactis	L.lactis	74310	392	monoculture	3%NaCl	Acidity score difference	0.00483821	0.885639	0.916178	No significant effect
Lactococcus lactis subsp. lactis	L.lactis	74310	392	monoculture	5%NaCl	Acidity score difference		0.885639	0.916178	No significant effect
Lactococcus lactis subsp. lactis	L.lactis	74310	392	monoculture	3%KCl	Acidity score difference	0.00354223	0.837215	0.865123	No significant effect
Lactococcus lactis subsp. lactis	L.lactis	IL 1403	27	monoculture	3%NaCl	Acidity score difference	-0.061264	0.000610569	0.000832594	Significant effect
Lactococcus lactis subsp. lactis	L.lactis	IL 1403	27	monoculture	5%NaCl	Acidity score difference	-0.154947	0.000610569	0.000832594	Significant effect
Lactococcus lactis subsp. lactis	L.lactis	IL 1403	27	monoculture	3%KCl	Acidity score difference	-0.0470541	0.0218246	0.0356085	Significant effect
Lactococcus lactis subsp. lactis	L.lactis	LM 0230	28	monoculture	3%NaCl	Acidity score difference	-0.107842	0.0140258	0.0168309	Significant effect
Lactococcus lactis subsp. lactis	L.lactis	LM 0230	28	monoculture	5%NaCl	Acidity score difference	-0.136343	0.0140258	0.0168309	Significant effect
Lactococcus lactis subsp. lactis	L.lactis	LM 0230	28	monoculture	3%KCl	Acidity score difference	-0.136923	6.17163e-05	0.000637736	Significant effect
Lactococcus lactis subsp. lactis	L.lactis	MJC 5	32	monoculture	3%NaCl	Acidity score difference	-0.0842945	1.72328e-09	3.69274e-09	Significant effect
Lactococcus lactis subsp. lactis	L.lactis	MJC 5	32	monoculture	5%NaCl	Acidity score difference	-0.157919	1.72328e-09	3.69274e-09	Significant effect
Lactococcus lactis subsp. lactis	L.lactis	MJC 5	32	monoculture	3%KCl	Acidity score difference	-0.0599287	0.00152626	0.00675917	Significant effect
Lactococcus lactis subsp. lactis	L.lactis	MJC 8	33	monoculture	3%NaCl	Acidity score difference	-0.0168357	3.43295e-07	6.05816e-07	Significant effect
Lactococcus lactis subsp. lactis	L.lactis	MJC 8	33	monoculture	5%NaCl	Acidity score difference	-0.115637	3.43295e-07	6.05816e-07	Significant effect
Lactococcus lactis subsp. lactis	L.lactis	MJC 8	33	monoculture	3%KCl	Acidity score difference	0.0265963	0.106139	0.12655	No significant effect
Lactococcus lactis subsp.diacetylactis	L.diacetylactis	UL 719	22	monoculture	3%NaCl	Acidity score difference	-0.0470638	5.48708e-15	3.93291e-14	Significant effect
Lactococcus lactis subsp.diacetylactis	L.diacetylactis	UL 719	22	monoculture	5%NaCl	Acidity score difference	-0.17126	5.48708e-15	3.93291e-14	Significant effect
Lactococcus lactis subsp.diacetylactis	L.diacetylactis	UL 719	22	monoculture	3%KCl	Acidity score difference	-0.0469451	0.00885202	0.0237599	Significant effect
Lactococcus raffinolactis	L.raffinolactis	ATCC 43920	12	monoculture	3%NaCl	Acidity score difference	-0.0159318	4.9096e-10	1.13298e-09	Significant effect
Lactococcus raffinolactis	L.raffinolactis	ATCC 43920	12	monoculture	5%NaCl	Acidity score difference	-0.143095	4.9096e-10	1.13298e-09	Significant effect
Lactococcus raffinolactis	L.raffinolactis	ATCC 43920	12	monoculture	3%KCl	Acidity score difference	0.0711733	0.0010434	0.00539088	Significant effect
Pediococcus pentosaceus	P.pentosaceus	ATCC 33316	11	monoculture	3%NaCl	Acidity score difference	-0.00512909	8.06772e-06	1.15253e-05	Significant effect
Pediococcus pentosaceus	P.pentosaceus	ATCC 33316	11	monoculture	5%NaCl	Acidity score difference	-0.112149	8.06772e-06	1.15253e-05	Significant effect
Pediococcus pentosaceus	P.pentosaceus	ATCC 33316	11	monoculture	3%KCl	Acidity score difference	0.0625901	0.0202425	0.0348621	Significant effect
Streptococcus thermophilus	S.thermophilus	FYE 41	18	monoculture	3%NaCl	Acidity score difference	0.0157551	2.4972e-10	6.243e-10	Significant effect
Streptococcus thermophilus	S.thermophilus	FYE 41	18	monoculture	5%NaCl	Acidity score difference	-0.139155	2.4972e-10	6.243e-10	Significant effect
Streptococcus thermophilus	S.thermophilus	FYE 41	18	monoculture	3%KCl	Acidity score difference	0.0906266	0.000183019	0.0014184	Significant effect
Carnobacterium divergens	C.divergens	M35	117	monoculture	3%NaCl	Growth score difference	-0.465749	2.16309e-21	1.94678e-19	Significant effect
Carnobacterium divergens	C.divergens	M35	117	monoculture	5%NaCl	Growth score difference	-0.845889	2.16309e-21	1.94678e-19	Significant effect
Carnobacterium divergens	C.divergens	M35	117	monoculture	3%KCl	Growth score difference	-0.290296	2.1325e-05	7.38172e-05	Significant effect
Lacticaseibacillus paracasei	Lc.paracasei	ATCC 334	62	monoculture	3%NaCl	Growth score difference	-0.222014	1.14211e-11	1.46842e-10	Significant effect
Lacticaseibacillus paracasei	Lc.paracasei	ATCC 334	62	monoculture	5%NaCl	Growth score difference	-0.799442	1.14211e-11	1.46842e-10	Significant effect
Lacticaseibacillus paracasei	Lc.paracasei	ATCC 334	62	monoculture	3%KCl	Growth score difference	-0.228813	0.00363074	0.00759923	Significant effect
Lactobacillus delbrueckii subsp. bulgaricus	Lb.bulgaricus	ATCC 11842	52	monoculture	3%NaCl	Growth score difference	-0.675792	1.23799e-13	2.22839e-12	Significant effect
Lactobacillus delbrueckii subsp. bulgaricus	Lb.bulgaricus	ATCC 11842	52	monoculture	5%NaCl	Growth score difference	-0.797036	1.23799e-13	2.22839e-12	Significant effect
Lactobacillus delbrueckii subsp. bulgaricus	Lb.bulgaricus	ATCC 11842	52	monoculture	3%KCl	Growth score difference	-0.114348	0.107313	0.159773	No significant effect
Lactobacillus delbrueckii subsp. bulgaricus	Lb.bulgaricus	UL12	53	monoculture	3%NaCl	Growth score difference	-0.232009	2.04661e-08	1.15122e-07	Significant effect
Lactobacillus delbrueckii subsp. bulgaricus	Lb.bulgaricus	UL12	53	monoculture	5%NaCl	Growth score difference	-0.623147	2.04661e-08	1.15122e-07	Significant effect
Lactobacillus delbrueckii subsp. bulgaricus	Lb.bulgaricus	UL12	53	monoculture	3%KCl	Growth score difference	-0.153963	0.0720673	0.116229	No significant effect
Lactobacillus helveticus	Lb.helveticus	ATCC 15009	101	monoculture	3%NaCl	Growth score difference	-0.276856	2.60388e-06	1.01891e-05	Significant effect
Lactobacillus helveticus	Lb.helveticus	ATCC 15009	101	monoculture	5%NaCl	Growth score difference	-0.71627	2.60388e-06	1.01891e-05	Significant effect
Lactobacillus helveticus	Lb.helveticus	ATCC 15009	101	monoculture	3%KCl	Growth score difference	-0.125958	0.322992	0.400322	No significant effect
Lactiplantibacillus pentosus	Lp.pentosus	ATCC 8041	13	monoculture	3%NaCl	Growth score difference	-0.362247	1.82575e-10	1.64318e-09	Significant effect
Lactiplantibacillus pentosus	Lp.pentosus	ATCC 8041	13	monoculture	5%NaCl	Growth score difference	-0.476176	1.82575e-10	1.64318e-09	Significant effect
Lactiplantibacillus pentosus	Lp.pentosus	ATCC 8041	13	monoculture	3%KCl	Growth score difference	-0.284373	0.000192277	0.000558223	Significant effect
Lacticaseibacillus rhamnosus	Lc.rhamnosus	ATCC 8530	103	monoculture	3%NaCl	Growth score difference	-0.239716	1.04163e-09	6.69618e-09	Significant effect
Lacticaseibacillus rhamnosus	Lc.rhamnosus	ATCC 8530	103	monoculture	5%NaCl	Growth score difference	-0.699826	1.04163e-09	6.69618e-09	Significant effect
Lacticaseibacillus rhamnosus	Lc.rhamnosus	ATCC 8530	103	monoculture	3%KCl	Growth score difference	-0.215695	0.00105262	0.00242912	Significant effect
Lacticaseibacillus rhamnosus	Lc.rhamnosus	ATCC 10863	110	monoculture	3%NaCl	Growth score difference	-0.29071	1.59521e-11	1.79461e-10	Significant effect
Lacticaseibacillus rhamnosus	Lc.rhamnosus	ATCC 10863	110	monoculture	5%NaCl	Growth score difference	-0.664145	1.59521e-11	1.79461e-10	Significant effect
Lacticaseibacillus rhamnosus	Lc.rhamnosus	ATCC 10863	110	monoculture	3%KCl	Growth score difference	-0.302321	0.000402456	0.000953186	Significant effect
Lacticaseibacillus rhamnosus	Lc.rhamnosus	ATCC 13075	111	monoculture	3%NaCl	Growth score difference	-0.186538	1.00074e-09	6.69618e-09	Significant effect
Lacticaseibacillus rhamnosus	Lc.rhamnosus	ATCC 13075	111	monoculture	5%NaCl	Growth score difference	-0.760569	1.00074e-09	6.69618e-09	Significant effect
Lacticaseibacillus rhamnosus	Lc.rhamnosus	ATCC 13075	111	monoculture	3%KCl	Growth score difference	-0.224011	0.0130199	0.0260399	Significant effect
Lacticaseibacillus rhamnosus	Lc.rhamnosus	ATCC 27773	102	monoculture	3%NaCl	Growth score difference	-0.183465	2.94735e-08	1.56036e-07	Significant effect
Lacticaseibacillus rhamnosus	Lc.rhamnosus	ATCC 27773	102	monoculture	5%NaCl	Growth score difference	-0.666656	2.94735e-08	1.56036e-07	Significant effect
Lacticaseibacillus rhamnosus	Lc.rhamnosus	ATCC 27773	102	monoculture	3%KCl	Growth score difference	-0.247645	0.00326173	0.00698943	Significant effect
Lactococcus cremoris	L.cremoris	7308	155	monoculture	3%NaCl	Growth score difference	-0.200182	3.81534e-07	1.63515e-06	Significant effect
Lactococcus cremoris	L.cremoris	7308	155	monoculture	5%NaCl	Growth score difference	-0.779229	3.81534e-07	1.63515e-06	Significant effect
Lactococcus cremoris	L.cremoris	7308	155	monoculture	3%KCl	Growth score difference	-0.403988	0.000203252	0.000571646	Significant effect
Lactococcus cremoris	L.cremoris	7311	156	monoculture	3%NaCl	Growth score difference	-0.0101176	0.117902	0.168431	No significant effect
Lactococcus cremoris	L.cremoris	7311	156	monoculture	5%NaCl	Growth score difference	-0.247492	0.117902	0.168431	No significant effect
Lactococcus cremoris	L.cremoris	7311	156	monoculture	3%KCl	Growth score difference	0.02313	0.898254	0.918669	No significant effect
Lactococcus cremoris	L.cremoris	7313	174	monoculture	3%NaCl	Growth score difference	-0.493634			.
Lactococcus cremoris	L.cremoris	7313	174	monoculture	5%NaCl	Growth score difference				.
Lactococcus cremoris	L.cremoris	7313	174	monoculture	3%KCl	Growth score difference	-0.352075			.
Lactococcus cremoris	L.cremoris	7322	176	monoculture	3%NaCl	Growth score difference		0.605931	0.681672	No significant effect
Lactococcus cremoris	L.cremoris	7322	176	monoculture	5%NaCl	Growth score difference	-0.862197	0.605931	0.681672	No significant effect
Lactococcus cremoris	L.cremoris	7322	176	monoculture	3%KCl	Growth score difference	-0.478636	0.79961	0.867047	No significant effect
Lactococcus cremoris	L.cremoris	7328	171	monoculture	3%NaCl	Growth score difference				.
Lactococcus cremoris	L.cremoris	7328	171	monoculture	5%NaCl	Growth score difference				.
Lactococcus cremoris	L.cremoris	7328	171	monoculture	3%KCl	Growth score difference	0.158268	0.26991	0.347027	No significant effect
Lactococcus cremoris	L.cremoris	ATCC 19257	20	monoculture	3%NaCl	Growth score difference	-0.661475	4.71499e-17	2.12174e-15	Significant effect
Lactococcus cremoris	L.cremoris	ATCC 19257	20	monoculture	5%NaCl	Growth score difference	-0.838167	4.71499e-17	2.12174e-15	Significant effect
Lactococcus cremoris	L.cremoris	ATCC 19257	20	monoculture	3%KCl	Growth score difference	-0.105954	0.0495107	0.0873718	No significant effect
Lactococcus cremoris	L.cremoris	KB	21	monoculture	3%NaCl	Growth score difference	-0.255203	9.30872e-12	1.39631e-10	Significant effect
Lactococcus cremoris	L.cremoris	KB	21	monoculture	5%NaCl	Growth score difference	-0.76027	9.30872e-12	1.39631e-10	Significant effect
Lactococcus cremoris	L.cremoris	KB	21	monoculture	3%KCl	Growth score difference	-0.20517	0.0439746	0.0807697	No significant effect
Lactococcus lactis subsp. lactis	L.lactis	1919	134	monoculture	3%NaCl	Growth score difference	-0.309048	0.00038252	0.000953186	Significant effect
Lactococcus lactis subsp. lactis	L.lactis	1919	134	monoculture	5%NaCl	Growth score difference	-0.985013	0.00038252	0.000953186	Significant effect
Lactococcus lactis subsp. lactis	L.lactis	1919	134	monoculture	3%KCl	Growth score difference	-0.0715084	0.522767	0.619067	No significant effect
Lactococcus lactis subsp. lactis	L.lactis	11121	191	monoculture	3%NaCl	Growth score difference	-0.132102	2.83066e-06	1.0615e-05	Significant effect
Lactococcus lactis subsp. lactis	L.lactis	11121	191	monoculture	5%NaCl	Growth score difference	-0.44952	2.83066e-06	1.0615e-05	Significant effect
Lactococcus lactis subsp. lactis	L.lactis	11121	191	monoculture	3%KCl	Growth score difference	-0.045351	0.538002	0.628834	No significant effect
Lactococcus lactis subsp. lactis	L.lactis	29828	465	monoculture	3%NaCl	Growth score difference	-0.550117	3.8978e-06	1.40321e-05	Significant effect
Lactococcus lactis subsp. lactis	L.lactis	29828	465	monoculture	5%NaCl	Growth score difference	-0.707995	3.8978e-06	1.40321e-05	Significant effect
Lactococcus lactis subsp. lactis	L.lactis	29828	465	monoculture	3%KCl	Growth score difference	-0.140271	0.104618	0.159587	No significant effect
Lactococcus lactis subsp. lactis	L.lactis	74308	390	monoculture	3%NaCl	Growth score difference	-0.235941	0.000117116	0.000363464	Significant effect
Lactococcus lactis subsp. lactis	L.lactis	74308	390	monoculture	5%NaCl	Growth score difference	-0.493052	0.000117116	0.000363464	Significant effect
Lactococcus lactis subsp. lactis	L.lactis	74308	390	monoculture	3%KCl	Growth score difference	-0.186087	0.0775243	0.122407	No significant effect
Lactococcus lactis subsp. lactis	L.lactis	74309	391	monoculture	3%NaCl	Growth score difference	-0.184157	1.92374e-07	8.65682e-07	Significant effect
Lactococcus lactis subsp. lactis	L.lactis	74309	391	monoculture	5%NaCl	Growth score difference	-0.612622	1.92374e-07	8.65682e-07	Significant effect
Lactococcus lactis subsp. lactis	L.lactis	74309	391	monoculture	3%KCl	Growth score difference	-0.106292	0.226568	0.305393	No significant effect
Lactococcus lactis subsp. lactis	L.lactis	74310	392	monoculture	3%NaCl	Growth score difference	-0.3558	0.103309	0.159587	No significant effect
Lactococcus lactis subsp. lactis	L.lactis	74310	392	monoculture	5%NaCl	Growth score difference		0.103309	0.159587	No significant effect
Lactococcus lactis subsp. lactis	L.lactis	74310	392	monoculture	3%KCl	Growth score difference	0.234763	0.0179673	0.0351534	Significant effect
Lactococcus lactis subsp. lactis	L.lactis	IL 1403	27	monoculture	3%NaCl	Growth score difference	-0.511779	1.49443e-14	3.92562e-13	Significant effect
Lactococcus lactis subsp. lactis	L.lactis	IL 1403	27	monoculture	5%NaCl	Growth score difference	-0.843594	1.49443e-14	3.92562e-13	Significant effect
Lactococcus lactis subsp. lactis	L.lactis	IL 1403	27	monoculture	3%KCl	Growth score difference	-0.155887	0.0723201	0.116229	No significant effect
Lactococcus lactis subsp. lactis	L.lactis	LM 0230	28	monoculture	3%NaCl	Growth score difference	-0.341061	0.000377914	0.000953186	Significant effect
Lactococcus lactis subsp. lactis	L.lactis	LM 0230	28	monoculture	5%NaCl	Growth score difference	-0.568824	0.000377914	0.000953186	Significant effect
Lactococcus lactis subsp. lactis	L.lactis	LM 0230	28	monoculture	3%KCl	Growth score difference	0.117127	0.818199	0.871811	No significant effect
Lactococcus lactis subsp. lactis	L.lactis	MJC 5	32	monoculture	3%NaCl	Growth score difference	-0.180719	1.53268e-09	9.1961e-09	Significant effect
Lactococcus lactis subsp. lactis	L.lactis	MJC 5	32	monoculture	5%NaCl	Growth score difference	-0.701018	1.53268e-09	9.1961e-09	Significant effect
Lactococcus lactis subsp. lactis	L.lactis	MJC 5	32	monoculture	3%KCl	Growth score difference	-0.0156356	0.845577	0.874735	No significant effect
Lactococcus lactis subsp. lactis	L.lactis	MJC 8	33	monoculture	3%NaCl	Growth score difference	0.0927547	0.00130448	0.00293509	Significant effect
Lactococcus lactis subsp. lactis	L.lactis	MJC 8	33	monoculture	5%NaCl	Growth score difference	-0.532191	0.00130448	0.00293509	Significant effect
Lactococcus lactis subsp. lactis	L.lactis	MJC 8	33	monoculture	3%KCl	Growth score difference	-0.119749	0.220914	0.305393	No significant effect
Lactococcus lactis subsp.diacetylactis	L.diacetylactis	UL 719	22	monoculture	3%NaCl	Growth score difference	-0.289682	3.52296e-10	2.64222e-09	Significant effect
Lactococcus lactis subsp.diacetylactis	L.diacetylactis	UL 719	22	monoculture	5%NaCl	Growth score difference	-0.703453	3.52296e-10	2.64222e-09	Significant effect
Lactococcus lactis subsp.diacetylactis	L.diacetylactis	UL 719	22	monoculture	3%KCl	Growth score difference	-0.310487	0.000153525	0.000460574	Significant effect
Lactococcus raffinolactis	L.raffinolactis	ATCC 43920	12	monoculture	3%NaCl	Growth score difference	-0.319248	2.51729e-10	2.0596e-09	Significant effect
Lactococcus raffinolactis	L.raffinolactis	ATCC 43920	12	monoculture	5%NaCl	Growth score difference	-0.710312	2.51729e-10	2.0596e-09	Significant effect
Lactococcus raffinolactis	L.raffinolactis	ATCC 43920	12	monoculture	3%KCl	Growth score difference	-0.208271	0.0401368	0.0768577	No significant effect
Pediococcus pentosaceus	P.pentosaceus	ATCC 33316	11	monoculture	3%NaCl	Growth score difference	-0.270256	5.30698e-11	5.30698e-10	Significant effect
Pediococcus pentosaceus	P.pentosaceus	ATCC 33316	11	monoculture	5%NaCl	Growth score difference	-0.64477	5.30698e-11	5.30698e-10	Significant effect
Pediococcus pentosaceus	P.pentosaceus	ATCC 33316	11	monoculture	3%KCl	Growth score difference	-0.0895375	0.288878	0.366184	No significant effect
Streptococcus thermophilus	S.thermophilus	FYE 41	18	monoculture	3%NaCl	Growth score difference	-0.279564	1.74472e-14	3.92562e-13	Significant effect
Streptococcus thermophilus	S.thermophilus	FYE 41	18	monoculture	5%NaCl	Growth score difference	-0.69767	1.74472e-14	3.92562e-13	Significant effect
Streptococcus thermophilus	S.thermophilus	FYE 41	18	monoculture	3%KCl	Growth score difference	-0.0776629	0.25277	0.3297	No significant effect
