# Supplementary material for: High-throughput characterization of the effect of sodium chloride and potassium chloride on 31 lactic acid bacteria and their co-cultures
Source: Front Microbiol. 2024 Feb 16;15:1328416. doi: 10.3389/fmicb.2024.1328416 (PMC10904479; doi:10.3389/fmicb.2024.1328416)
Supplement: Supplementary file 4 [file Table_4.xlsx]

## Sheet: Table for Figure 3
Strain name	Abbreviation	Strain ID	Strain number	Acidity 0%	Acidity 3%-KCl	Acidity 3%-NaCl	Acidity 5%-NaCl	Growth 0%	Growth 3%-KCl	Growth 3%-NaCl	Growth 5%-NaCl	Outlier
Carnobacterium divergens	C.divergens	M35	117	2960.1	3273.79	2948.83	2524.23	7980	5663.44	4263.33	1229.8
Lacticaseibacillus paracasei	Lc.paracasei	ATCC 334	62	2669.66	2586.12	2517.84	2184.75	5617.68	4332.28	4370.48	1126.67
Lactobacillus delbrueckii subsp. bulgaricus	Lb.bulgaricus	ATCC 11842	52	2703.03	2794.02	2916.89	2876.11	6343.1	5617.78	2056.48	1287.42
Lactobacillus delbrueckii subsp. bulgaricus	Lb.bulgaricus	UL12	53	2612.82	2562.94	2554.4	2221.12	5206.1	4404.55	3998.24	1961.94
Lactobacillus helveticus	Lb.helveticus	ATCC 15009	101	2618.76	2506.48	2469.51	2206.64	4594.22	4015.54	3322.28	1303.52
Lactiplantibacillus pentosus	Lp.pentosus	ATCC 8041	13	3625.18	2758.76	2813.93	2791.8	41754.1	29880.4	26628.8	21871.8	yes
Lacticaseibacillus rhamnosus	Lc.rhamnosus	ATCC 8530	103	2635.86	2530.87	2549.3	2229.75	4809.3	3771.96	3656.43	1443.63
Lacticaseibacillus rhamnosus	Lc.rhamnosus	ATCC 10863	110	2691	2540.22	2583.2	2253.36	5862.35	4090.04	4158.11	1968.9
Lacticaseibacillus rhamnosus	Lc.rhamnosus	ATCC 13075	111	2666.13	2587.76	2589.41	2189.1	4955.12	3845.12	4030.8	1186.41
Lacticaseibacillus rhamnosus	Lc.rhamnosus	ATCC 27773	102	2706.44	2529.88	2599.31	2255.56	5215.98	3924.27	4259.03	1738.72
Lactococcus cremoris	L.cremoris	7308	155	2663.65	2460.76	2514.96	2088.69	5360.5	3194.92	4287.43	1183.44
Lactococcus cremoris	L.cremoris	7311	156	3082.54	2875.94	2854.83	2436.33	12532.6	12822.4	12405.8	9430.84	yes
Lactococcus cremoris	L.cremoris	7313	174	2606.2	2711.93	2608.02		4731.03	3065.35	2395.63
Lactococcus cremoris	L.cremoris	7322	176	2350.81	2214.92		2007.22	2011.22	1048.58		277.153
Lactococcus cremoris	L.cremoris	7328	171	2237.45	2156.28			3716.14	4304.28
Lactococcus cremoris	L.cremoris	ATCC 19257	20	2635.18	2633.96	2965.25	2692.41	5653.1	5054.14	1913.72	914.857
Lactococcus cremoris	L.cremoris	KB	21	2527.41	2662.65	2546.39	2251.88	4963.87	3945.43	3697.08	1189.99
Lactococcus lactis subsp. lactis	L.lactis	1919	134	2654.88	2796.79	2666.86	2273.76	4514.5	4191.68	3119.3	67.6571
Lactococcus lactis subsp. lactis	L.lactis	11121	191	2605.08	2697.88	2664.95	2424.99	5033.66	4805.38	4368.7	2770.93
Lactococcus lactis subsp. lactis	L.lactis	29828	465	2387.15	2507.38	2470.74	2329.57	4534.24	3898.21	2039.87	1324.02
Lactococcus lactis subsp. lactis	L.lactis	74308	390	2513.25	2350.15	2375.91	2144.46	4450.48	3622.31	3400.43	2256.16
Lactococcus lactis subsp. lactis	L.lactis	74309	391	2623.45	2487.13	2485.1	2111.63	4869.95	4352.31	3973.11	1886.51
Lactococcus lactis subsp. lactis	L.lactis	74310	392	2439.56	2448.2	2451.36		2219.7	2740.81	1429.93
Lactococcus lactis subsp. lactis	L.lactis	IL 1403	27	2825.82	2692.86	2652.7	2387.97	6061.1	5116.26	2959.16	947.991
Lactococcus lactis subsp. lactis	L.lactis	LM 0230	28	2771.14	2391.71	2472.29	2393.31	2835.29	3167.38	1868.28	1222.51
Lactococcus lactis subsp. lactis	L.lactis	MJC 5	32	2756.69	2591.49	2524.32	2321.36	4761.4	4686.96	3900.93	1423.57
Lactococcus lactis subsp. lactis	L.lactis	MJC 8	33	2571.07	2639.45	2527.78	2273.76	4946.37	4354.05	5405.17	2313.95
Lactococcus lactis subsp. lactis bv. diacetylactis	L.diacetylactis	UL 719	22	2594.95	2473.13	2472.82	2150.54	5405.35	3727.06	3839.52	1602.94
Lactococcus raffinolactis	L.raffinolactis	ATCC 43920	12	3076.8	3295.79	3027.79	2636.53	7213.07	5710.8	4910.31	2089.54
Pediococcus pentosaceus	P.pentosaceus	ATCC 33316	11	3132.94	3329.03	3116.87	2781.58	6526.31	5941.96	4762.54	2318.34
Streptococcus thermophilus	S.thermophilus	FYE 41	18	3069.75	3347.95	3118.12	2642.58	6731.91	6209.09	4849.92	2035.26
