# Supplementary material for: High-throughput characterization of the effect of sodium chloride and potassium chloride on 31 lactic acid bacteria and their co-cultures
Source: Front Microbiol. 2024 Feb 16;15:1328416. doi: 10.3389/fmicb.2024.1328416 (PMC10904479; doi:10.3389/fmicb.2024.1328416)
Supplement: Supplementary file 5 [file Table_5.xlsx]

## Sheet: supplementary table for figure 
Strain number	Condition	Parameter	Level	Score difference (%)
117	monoculture	Acidity score	3% NaCl	-0.0038066
117	monoculture	Acidity score	5% NaCl	-0.147249
117	monoculture	Acidity score	3% KCl	0.105972
62	monoculture	Acidity score	3% NaCl	-0.0568687
62	monoculture	Acidity score	5% NaCl	-0.181635
62	monoculture	Acidity score	3% KCl	-0.0312908
52	monoculture	Acidity score	3% NaCl	0.0791186
52	monoculture	Acidity score	5% NaCl	0.0640293
52	monoculture	Acidity score	3% KCl	0.0336621
53	monoculture	Acidity score	3% NaCl	-0.0223585
53	monoculture	Acidity score	5% NaCl	-0.149913
53	monoculture	Acidity score	3% KCl	-0.01909
101	monoculture	Acidity score	3% NaCl	-0.0569906
101	monoculture	Acidity score	5% NaCl	-0.157371
101	monoculture	Acidity score	3% KCl	-0.0428756
13	monoculture	Acidity score	3% NaCl	-0.223781
13	monoculture	Acidity score	5% NaCl	-0.229887
13	monoculture	Acidity score	3% KCl	-0.238999
103	monoculture	Acidity score	3% NaCl	-0.0328423
103	monoculture	Acidity score	5% NaCl	-0.154072
103	monoculture	Acidity score	3% KCl	-0.0398343
110	monoculture	Acidity score	3% NaCl	-0.0400613
110	monoculture	Acidity score	5% NaCl	-0.162631
110	monoculture	Acidity score	3% KCl	-0.0560322
111	monoculture	Acidity score	3% NaCl	-0.028779
111	monoculture	Acidity score	5% NaCl	-0.178922
111	monoculture	Acidity score	3% KCl	-0.0293946
102	monoculture	Acidity score	3% NaCl	-0.0395839
102	monoculture	Acidity score	5% NaCl	-0.166593
102	monoculture	Acidity score	3% KCl	-0.0652343
155	monoculture	Acidity score	3% NaCl	-0.0558198
155	monoculture	Acidity score	5% NaCl	-0.215853
155	monoculture	Acidity score	3% KCl	-0.0761693
156	monoculture	Acidity score	3% NaCl	-0.0738705
156	monoculture	Acidity score	5% NaCl	-0.209638
156	monoculture	Acidity score	3% KCl	-0.0670246
174	monoculture	Acidity score	3% NaCl	0.000700871
174	monoculture	Acidity score	5% NaCl
174	monoculture	Acidity score	3% KCl	0.040569
176	monoculture	Acidity score	3% NaCl
176	monoculture	Acidity score	5% NaCl	-0.146156
176	monoculture	Acidity score	3% KCl	-0.0578064
171	monoculture	Acidity score	3% NaCl
171	monoculture	Acidity score	5% NaCl
171	monoculture	Acidity score	3% KCl	-0.0362809
20	monoculture	Acidity score	3% NaCl	0.125257
20	monoculture	Acidity score	5% NaCl	0.0217179
20	monoculture	Acidity score	3% KCl	-0.000461378
21	monoculture	Acidity score	3% NaCl	0.00750959
21	monoculture	Acidity score	5% NaCl	-0.109017
21	monoculture	Acidity score	3% KCl	0.0535082
134	monoculture	Acidity score	3% NaCl	0.00451189
134	monoculture	Acidity score	5% NaCl	-0.143554
134	monoculture	Acidity score	3% KCl	0.053452
191	monoculture	Acidity score	3% NaCl	0.0229852
191	monoculture	Acidity score	5% NaCl	-0.0691286
191	monoculture	Acidity score	3% KCl	0.0356243
465	monoculture	Acidity score	3% NaCl	0.0350185
465	monoculture	Acidity score	5% NaCl	-0.02412
465	monoculture	Acidity score	3% KCl	0.0503685
390	monoculture	Acidity score	3% NaCl	-0.0546457
390	monoculture	Acidity score	5% NaCl	-0.146738
390	monoculture	Acidity score	3% KCl	-0.0648941
391	monoculture	Acidity score	3% NaCl	-0.052736
391	monoculture	Acidity score	5% NaCl	-0.195095
391	monoculture	Acidity score	3% KCl	-0.051962
392	monoculture	Acidity score	3% NaCl	0.00483821
392	monoculture	Acidity score	5% NaCl
392	monoculture	Acidity score	3% KCl	0.00354223
27	monoculture	Acidity score	3% NaCl	-0.061264
27	monoculture	Acidity score	5% NaCl	-0.154947
27	monoculture	Acidity score	3% KCl	-0.0470541
28	monoculture	Acidity score	3% NaCl	-0.107842
28	monoculture	Acidity score	5% NaCl	-0.136343
28	monoculture	Acidity score	3% KCl	-0.136923
32	monoculture	Acidity score	3% NaCl	-0.0842945
32	monoculture	Acidity score	5% NaCl	-0.157919
32	monoculture	Acidity score	3% KCl	-0.0599287
33	monoculture	Acidity score	3% NaCl	-0.0168357
33	monoculture	Acidity score	5% NaCl	-0.115637
33	monoculture	Acidity score	3% KCl	0.0265963
22	monoculture	Acidity score	3% NaCl	-0.0470638
22	monoculture	Acidity score	5% NaCl	-0.17126
22	monoculture	Acidity score	3% KCl	-0.0469451
12	monoculture	Acidity score	3% NaCl	-0.0159318
12	monoculture	Acidity score	5% NaCl	-0.143095
12	monoculture	Acidity score	3% KCl	0.0711733
11	monoculture	Acidity score	3% NaCl	-0.00512909
11	monoculture	Acidity score	5% NaCl	-0.112149
11	monoculture	Acidity score	3% KCl	0.0625901
18	monoculture	Acidity score	3% NaCl	0.0157551
18	monoculture	Acidity score	5% NaCl	-0.139155
18	monoculture	Acidity score	3% KCl	0.0906266
117	monoculture	Growth score	3% NaCl	-0.465749
117	monoculture	Growth score	5% NaCl	-0.845889
117	monoculture	Growth score	3% KCl	-0.290296
62	monoculture	Growth score	3% NaCl	-0.222014
62	monoculture	Growth score	5% NaCl	-0.799442
62	monoculture	Growth score	3% KCl	-0.228813
52	monoculture	Growth score	3% NaCl	-0.675792
52	monoculture	Growth score	5% NaCl	-0.797036
52	monoculture	Growth score	3% KCl	-0.114348
53	monoculture	Growth score	3% NaCl	-0.232009
53	monoculture	Growth score	5% NaCl	-0.623147
53	monoculture	Growth score	3% KCl	-0.153963
101	monoculture	Growth score	3% NaCl	-0.276856
101	monoculture	Growth score	5% NaCl	-0.71627
101	monoculture	Growth score	3% KCl	-0.125958
13	monoculture	Growth score	3% NaCl	-0.362247
13	monoculture	Growth score	5% NaCl	-0.476176
13	monoculture	Growth score	3% KCl	-0.284373
103	monoculture	Growth score	3% NaCl	-0.239716
103	monoculture	Growth score	5% NaCl	-0.699826
103	monoculture	Growth score	3% KCl	-0.215695
110	monoculture	Growth score	3% NaCl	-0.29071
110	monoculture	Growth score	5% NaCl	-0.664145
110	monoculture	Growth score	3% KCl	-0.302321
111	monoculture	Growth score	3% NaCl	-0.186538
111	monoculture	Growth score	5% NaCl	-0.760569
111	monoculture	Growth score	3% KCl	-0.224011
102	monoculture	Growth score	3% NaCl	-0.183465
102	monoculture	Growth score	5% NaCl	-0.666656
102	monoculture	Growth score	3% KCl	-0.247645
155	monoculture	Growth score	3% NaCl	-0.200182
155	monoculture	Growth score	5% NaCl	-0.779229
155	monoculture	Growth score	3% KCl	-0.403988
156	monoculture	Growth score	3% NaCl	-0.0101176
156	monoculture	Growth score	5% NaCl	-0.247492
156	monoculture	Growth score	3% KCl	0.02313
174	monoculture	Growth score	3% NaCl	-0.493634
174	monoculture	Growth score	5% NaCl
174	monoculture	Growth score	3% KCl	-0.352075
176	monoculture	Growth score	3% NaCl
176	monoculture	Growth score	5% NaCl	-0.862197
176	monoculture	Growth score	3% KCl	-0.478636
171	monoculture	Growth score	3% NaCl
171	monoculture	Growth score	5% NaCl
171	monoculture	Growth score	3% KCl	0.158268
20	monoculture	Growth score	3% NaCl	-0.661475
20	monoculture	Growth score	5% NaCl	-0.838167
20	monoculture	Growth score	3% KCl	-0.105954
21	monoculture	Growth score	3% NaCl	-0.255203
21	monoculture	Growth score	5% NaCl	-0.76027
21	monoculture	Growth score	3% KCl	-0.20517
134	monoculture	Growth score	3% NaCl	-0.309048
134	monoculture	Growth score	5% NaCl	-0.985013
134	monoculture	Growth score	3% KCl	-0.0715084
191	monoculture	Growth score	3% NaCl	-0.132102
191	monoculture	Growth score	5% NaCl	-0.44952
191	monoculture	Growth score	3% KCl	-0.045351
465	monoculture	Growth score	3% NaCl	-0.550117
465	monoculture	Growth score	5% NaCl	-0.707995
465	monoculture	Growth score	3% KCl	-0.140271
390	monoculture	Growth score	3% NaCl	-0.235941
390	monoculture	Growth score	5% NaCl	-0.493052
390	monoculture	Growth score	3% KCl	-0.186087
391	monoculture	Growth score	3% NaCl	-0.184157
391	monoculture	Growth score	5% NaCl	-0.612622
391	monoculture	Growth score	3% KCl	-0.106292
392	monoculture	Growth score	3% NaCl	-0.3558
392	monoculture	Growth score	5% NaCl
392	monoculture	Growth score	3% KCl	0.234763
27	monoculture	Growth score	3% NaCl	-0.511779
27	monoculture	Growth score	5% NaCl	-0.843594
27	monoculture	Growth score	3% KCl	-0.155887
28	monoculture	Growth score	3% NaCl	-0.341061
28	monoculture	Growth score	5% NaCl	-0.568824
28	monoculture	Growth score	3% KCl	0.117127
32	monoculture	Growth score	3% NaCl	-0.180719
32	monoculture	Growth score	5% NaCl	-0.701018
32	monoculture	Growth score	3% KCl	-0.0156356
33	monoculture	Growth score	3% NaCl	0.0927547
33	monoculture	Growth score	5% NaCl	-0.532191
33	monoculture	Growth score	3% KCl	-0.119749
22	monoculture	Growth score	3% NaCl	-0.289682
22	monoculture	Growth score	5% NaCl	-0.703453
22	monoculture	Growth score	3% KCl	-0.310487
12	monoculture	Growth score	3% NaCl	-0.319248
12	monoculture	Growth score	5% NaCl	-0.710312
12	monoculture	Growth score	3% KCl	-0.208271
11	monoculture	Growth score	3% NaCl	-0.270256
11	monoculture	Growth score	5% NaCl	-0.64477
11	monoculture	Growth score	3% KCl	-0.0895375
18	monoculture	Growth score	3% NaCl	-0.279564
18	monoculture	Growth score	5% NaCl	-0.69767
18	monoculture	Growth score	3% KCl	-0.0776629
11 102	coculture	Growth score	3% KCl	0.0677991
11 102	coculture	Growth score	3% NaCl	-0.20868
11 102	coculture	Growth score	5% NaCl	-0.691358
11 102	coculture	Acidity score	3% KCl	0.127384
11 102	coculture	Acidity score	3% NaCl	0.0468456
11 102	coculture	Acidity score	5% NaCl	-0.219824
11 110	coculture	Growth score	3% KCl	-0.037836
11 110	coculture	Growth score	3% NaCl	-0.342941
11 110	coculture	Growth score	5% NaCl	-0.670368
11 110	coculture	Acidity score	3% KCl	0.102722
11 110	coculture	Acidity score	3% NaCl	0.00589889
11 110	coculture	Acidity score	5% NaCl	-0.146161
11 174	coculture	Growth score	3% KCl	-0.152621
11 174	coculture	Growth score	3% NaCl	-0.333629
11 174	coculture	Growth score	5% NaCl	-0.772526
11 174	coculture	Acidity score	3% KCl	0.104522
11 174	coculture	Acidity score	3% NaCl	-0.000637348
11 174	coculture	Acidity score	5% NaCl	-0.120552
12 156	coculture	Growth score	3% KCl	1.82427
12 156	coculture	Growth score	3% NaCl	1.1926
12 156	coculture	Growth score	5% NaCl	1.17558
12 156	coculture	Acidity score	3% KCl	0.0121833
12 156	coculture	Acidity score	3% NaCl	-0.0299818
12 156	coculture	Acidity score	5% NaCl	-0.136468
12 191	coculture	Growth score	3% KCl	-0.0194369
12 191	coculture	Growth score	3% NaCl	-0.305829
12 191	coculture	Growth score	5% NaCl	-0.449155
12 191	coculture	Acidity score	3% KCl	0.145683
12 191	coculture	Acidity score	3% NaCl	0.0156076
12 191	coculture	Acidity score	5% NaCl	-0.196735
12 391	coculture	Growth score	3% KCl	-0.136917
12 391	coculture	Growth score	3% NaCl	-0.333671
12 391	coculture	Growth score	5% NaCl	-0.747039
12 391	coculture	Acidity score	3% KCl	0.0514787
12 391	coculture	Acidity score	3% NaCl	-0.039054
12 391	coculture	Acidity score	5% NaCl	-0.196361
13 28	coculture	Growth score	3% KCl	-0.202032
13 28	coculture	Growth score	3% NaCl	-0.343854
13 28	coculture	Growth score	5% NaCl	-0.420946
13 28	coculture	Acidity score	3% NaCl	-0.121446
13 28	coculture	Acidity score	3% KCl	-0.133827
13 28	coculture	Acidity score	5% NaCl	-0.155488
13 102	coculture	Growth score	3% KCl	-0.122667
13 102	coculture	Growth score	3% NaCl	-0.246328
13 102	coculture	Growth score	5% NaCl	-0.448554
13 102	coculture	Acidity score	3% NaCl	-0.133693
13 102	coculture	Acidity score	3% KCl	-0.151311
13 102	coculture	Acidity score	5% NaCl	-0.174841
13 392	coculture	Growth score	3% KCl	-0.536545
13 392	coculture	Growth score	3% NaCl	-0.603914
13 392	coculture	Growth score	5% NaCl	-0.657213
13 392	coculture	Acidity score	3% NaCl	-0.217821
13 392	coculture	Acidity score	5% NaCl	-0.255489
13 392	coculture	Acidity score	3% KCl	-0.25674
18 21	coculture	Growth score	3% KCl	-0.126257
18 21	coculture	Growth score	3% NaCl	-0.344953
18 21	coculture	Growth score	5% NaCl	-0.497786
18 21	coculture	Acidity score	3% KCl	-0.0450026
18 21	coculture	Acidity score	3% NaCl	-0.0963408
18 21	coculture	Acidity score	5% NaCl	-0.238271
18 103	coculture	Growth score	3% KCl	0.0623991
18 103	coculture	Growth score	3% NaCl	-0.276318
18 103	coculture	Growth score	5% NaCl	-0.51488
18 103	coculture	Acidity score	3% KCl	0.126492
18 103	coculture	Acidity score	3% NaCl	-0.0713163
18 103	coculture	Acidity score	5% NaCl	-0.272594
18 110	coculture	Growth score	3% KCl	0.0324699
18 110	coculture	Growth score	3% NaCl	-0.152765
18 110	coculture	Growth score	5% NaCl	-0.708252
18 110	coculture	Acidity score	3% KCl	0.0944604
18 110	coculture	Acidity score	3% NaCl	0.0162577
18 110	coculture	Acidity score	5% NaCl	-0.245925
20 12	coculture	Growth score	3% KCl	-0.13776
20 12	coculture	Growth score	3% NaCl	-0.517917
20 12	coculture	Growth score	5% NaCl	-0.739213
20 12	coculture	Acidity score	3% KCl	0.182011
20 12	coculture	Acidity score	3% NaCl	0.0276584
20 12	coculture	Acidity score	5% NaCl	-0.0760489
20 33	coculture	Growth score	3% KCl	-0.128063
20 33	coculture	Growth score	3% NaCl	-0.283549
20 33	coculture	Growth score	5% NaCl	-0.40761
20 33	coculture	Acidity score	3% KCl	0.0313825
20 33	coculture	Acidity score	3% NaCl	-0.0422422
20 33	coculture	Acidity score	5% NaCl	-0.135192
21 18	coculture	Growth score	3% KCl	-0.341341
21 18	coculture	Growth score	3% NaCl	-0.434077
21 18	coculture	Growth score	5% NaCl	-0.703676
21 18	coculture	Acidity score	3% KCl	0.00382252
21 18	coculture	Acidity score	3% NaCl	-0.0244308
21 18	coculture	Acidity score	5% NaCl	-0.168
21 52	coculture	Growth score	3% KCl	-0.178888
21 52	coculture	Growth score	3% NaCl	-0.531236
21 52	coculture	Growth score	5% NaCl	-0.665747
21 52	coculture	Acidity score	3% NaCl	-0.00133978
21 52	coculture	Acidity score	3% KCl	-0.0335671
21 52	coculture	Acidity score	5% NaCl	-0.124652
21 191	coculture	Growth score	3% NaCl	-0.161687
21 191	coculture	Growth score	5% NaCl	-0.266715
21 191	coculture	Growth score	3% KCl	-0.318139
21 191	coculture	Acidity score	3% KCl	0.0344553
21 191	coculture	Acidity score	3% NaCl	-0.00194498
21 191	coculture	Acidity score	5% NaCl	-0.0144534
22 13	coculture	Growth score	3% KCl	-0.232934
22 13	coculture	Growth score	3% NaCl	-0.289364
22 13	coculture	Growth score	5% NaCl	-0.439783
22 13	coculture	Acidity score	3% NaCl	-0.128775
22 13	coculture	Acidity score	3% KCl	-0.17355
22 13	coculture	Acidity score	5% NaCl	-0.181592
22 18	coculture	Growth score	3% KCl	-0.0469125
22 18	coculture	Growth score	3% NaCl	-0.224218
22 18	coculture	Growth score	5% NaCl	-0.580475
22 18	coculture	Acidity score	3% KCl	-0.00997711
22 18	coculture	Acidity score	3% NaCl	-0.017926
22 18	coculture	Acidity score	5% NaCl	-0.235068
22 110	coculture	Growth score	3% KCl	0.325533
22 110	coculture	Growth score	3% NaCl	0.165681
22 110	coculture	Growth score	5% NaCl	-0.6998
22 110	coculture	Acidity score	3% KCl	-0.102419
22 110	coculture	Acidity score	3% NaCl	-0.15143
22 110	coculture	Acidity score	5% NaCl	-0.266189
27 53	coculture	Growth score	3% KCl	-0.218972
27 53	coculture	Growth score	3% NaCl	-0.325899
27 53	coculture	Growth score	5% NaCl	-0.495718
27 53	coculture	Acidity score	3% NaCl	-0.0378672
27 53	coculture	Acidity score	3% KCl	-0.0439245
27 53	coculture	Acidity score	5% NaCl	-0.181332
27 117	coculture	Growth score	3% KCl	-0.339869
27 117	coculture	Growth score	3% NaCl	-0.446215
27 117	coculture	Growth score	5% NaCl	-0.753218
27 117	coculture	Acidity score	3% KCl	-0.0172092
27 117	coculture	Acidity score	3% NaCl	-0.0368968
27 117	coculture	Acidity score	5% NaCl	-0.105678
27 390	coculture	Growth score	3% NaCl	-0.284642
27 390	coculture	Growth score	3% KCl	-0.364425
27 390	coculture	Growth score	5% NaCl	-0.665663
27 390	coculture	Acidity score	3% KCl	0.0329306
27 390	coculture	Acidity score	3% NaCl	-0.0490327
27 390	coculture	Acidity score	5% NaCl	-0.178732
28 103	coculture	Growth score	3% KCl	-0.705237
28 103	coculture	Acidity score	3% KCl	-0.128528
28 134	coculture	Growth score	3% KCl	0.0170214
28 134	coculture	Growth score	3% NaCl	-0.240544
28 134	coculture	Acidity score	3% KCl	0.089418
28 134	coculture	Acidity score	3% NaCl	0.0177172
32 33	coculture	Growth score	3% KCl	0.300427
32 33	coculture	Growth score	3% NaCl	0.0983919
32 33	coculture	Growth score	5% NaCl	-0.592313
32 33	coculture	Acidity score	3% KCl	-0.00443735
32 33	coculture	Acidity score	3% NaCl	-0.0293577
32 33	coculture	Acidity score	5% NaCl	-0.148529
32 62	coculture	Growth score	3% KCl	0.45955
32 62	coculture	Growth score	3% NaCl	-0.040128
32 62	coculture	Growth score	5% NaCl	-0.676992
32 62	coculture	Acidity score	3% KCl	0.0897188
32 62	coculture	Acidity score	3% NaCl	0.0380489
32 62	coculture	Acidity score	5% NaCl	-0.147501
32 117	coculture	Growth score	3% KCl	-0.0948877
32 117	coculture	Growth score	3% NaCl	-0.579137
32 117	coculture	Growth score	5% NaCl	-0.67045
32 117	coculture	Acidity score	3% KCl	0.0829357
32 117	coculture	Acidity score	3% NaCl	-0.0156695
32 117	coculture	Acidity score	5% NaCl	-0.162642
33 22	coculture	Growth score	3% KCl	-0.355294
33 22	coculture	Growth score	3% NaCl	-0.357831
33 22	coculture	Growth score	5% NaCl	-0.579787
33 22	coculture	Acidity score	3% KCl	0.00254532
33 22	coculture	Acidity score	3% NaCl	-0.0265459
33 22	coculture	Acidity score	5% NaCl	-0.196023
33 155	coculture	Growth score	3% KCl	-0.310028
33 155	coculture	Growth score	5% NaCl	-0.4074
33 155	coculture	Growth score	3% NaCl	-0.454538
33 155	coculture	Acidity score	3% NaCl	-0.04488
33 155	coculture	Acidity score	3% KCl	-0.104134
33 155	coculture	Acidity score	5% NaCl	-0.125275
33 465	coculture	Growth score	3% KCl	-0.0268967
33 465	coculture	Growth score	3% NaCl	-0.444579
33 465	coculture	Growth score	5% NaCl	-0.658963
33 465	coculture	Acidity score	3% KCl	0.108236
33 465	coculture	Acidity score	3% NaCl	-0.0115752
33 465	coculture	Acidity score	5% NaCl	-0.0543626
52 12	coculture	Growth score	3% KCl	-0.243603
52 12	coculture	Growth score	3% NaCl	-0.460296
52 12	coculture	Growth score	5% NaCl	-0.728232
52 12	coculture	Acidity score	3% KCl	0.0710988
52 12	coculture	Acidity score	3% NaCl	-0.0146046
52 12	coculture	Acidity score	5% NaCl	-0.214944
52 53	coculture	Growth score	3% KCl	0.349907
52 53	coculture	Growth score	5% NaCl	-0.226539
52 53	coculture	Growth score	3% NaCl	-0.581463
52 53	coculture	Acidity score	3% NaCl	-0.0642843
52 53	coculture	Acidity score	3% KCl	-0.0812623
52 53	coculture	Acidity score	5% NaCl	-0.115833
52 134	coculture	Growth score	3% KCl	-0.087205
52 134	coculture	Growth score	3% NaCl	-0.611132
52 134	coculture	Growth score	5% NaCl	-0.817892
52 134	coculture	Acidity score	3% KCl	-0.011267
52 134	coculture	Acidity score	3% NaCl	-0.0123841
52 134	coculture	Acidity score	5% NaCl	-0.0382939
53 103	coculture	Growth score	3% NaCl	-0.134305
53 103	coculture	Growth score	5% NaCl	-0.313304
53 103	coculture	Growth score	3% KCl	-0.428331
53 103	coculture	Acidity score	3% NaCl	-0.0672724
53 103	coculture	Acidity score	3% KCl	-0.072025
53 103	coculture	Acidity score	5% NaCl	-0.262369
53 171	coculture	Growth score	3% NaCl	-0.327222
53 171	coculture	Growth score	3% KCl	-0.563948
53 171	coculture	Growth score	5% NaCl	-0.646049
53 171	coculture	Acidity score	3% NaCl	0.0228606
53 171	coculture	Acidity score	3% KCl	-0.0451233
53 171	coculture	Acidity score	5% NaCl	-0.106233
53 390	coculture	Growth score	3% KCl	0.549476
53 390	coculture	Growth score	5% NaCl	0.221538
53 390	coculture	Growth score	3% NaCl	-0.196821
53 390	coculture	Acidity score	5% NaCl	-0.0214437
53 390	coculture	Acidity score	3% KCl	-0.0524384
53 390	coculture	Acidity score	3% NaCl	-0.10064
62 28	coculture	Growth score	3% NaCl	-0.318079
62 28	coculture	Growth score	3% KCl	-0.428974
62 28	coculture	Growth score	5% NaCl	-0.632723
62 28	coculture	Acidity score	3% KCl	0.0227823
62 28	coculture	Acidity score	3% NaCl	-0.0421761
62 28	coculture	Acidity score	5% NaCl	-0.139491
62 52	coculture	Growth score	3% KCl	0.7083
62 52	coculture	Growth score	3% NaCl	0.329027
62 52	coculture	Growth score	5% NaCl	-0.497139
62 52	coculture	Acidity score	3% KCl	0.105334
62 52	coculture	Acidity score	5% NaCl	0.0736714
62 52	coculture	Acidity score	3% NaCl	0.0582452
101 32	coculture	Growth score	3% NaCl	-0.13326
101 32	coculture	Growth score	3% KCl	-0.36756
101 32	coculture	Growth score	5% NaCl	-0.627777
101 32	coculture	Acidity score	3% KCl	-0.0023712
101 32	coculture	Acidity score	3% NaCl	-0.0132117
101 32	coculture	Acidity score	5% NaCl	-0.136867
101 134	coculture	Growth score	3% KCl	0.00425939
101 134	coculture	Growth score	3% NaCl	-0.496098
101 134	coculture	Growth score	5% NaCl	-0.540166
101 134	coculture	Acidity score	3% NaCl	-0.0289474
101 134	coculture	Acidity score	3% KCl	-0.0785228
101 134	coculture	Acidity score	5% NaCl	-0.199416
101 171	coculture	Growth score	3% KCl	-0.376235
101 171	coculture	Growth score	3% NaCl	-0.509243
101 171	coculture	Growth score	5% NaCl	-0.888107
101 171	coculture	Acidity score	3% KCl	-0.0114524
101 171	coculture	Acidity score	3% NaCl	-0.087299
101 171	coculture	Acidity score	5% NaCl	-0.211559
102 18	coculture	Growth score	3% NaCl	-0.105665
102 18	coculture	Growth score	3% KCl	-0.115729
102 18	coculture	Growth score	5% NaCl	-0.687508
102 18	coculture	Acidity score	3% NaCl	0.0242763
102 18	coculture	Acidity score	3% KCl	0.0155857
102 18	coculture	Acidity score	5% NaCl	-0.171322
102 101	coculture	Growth score	3% NaCl	-0.439086
102 101	coculture	Growth score	3% KCl	-0.464385
102 101	coculture	Growth score	5% NaCl	-0.809183
102 101	coculture	Acidity score	3% KCl	-0.00672598
102 101	coculture	Acidity score	3% NaCl	-0.0563073
102 101	coculture	Acidity score	5% NaCl	-0.185889
102 191	coculture	Growth score	3% KCl	-0.00450011
102 191	coculture	Growth score	3% NaCl	-0.0329992
102 191	coculture	Growth score	5% NaCl	-0.472687
102 191	coculture	Acidity score	3% KCl	-0.00653924
102 191	coculture	Acidity score	3% NaCl	-0.0207767
102 191	coculture	Acidity score	5% NaCl	-0.0854474
103 27	coculture	Growth score	3% NaCl	-0.330707
103 27	coculture	Growth score	5% NaCl	-0.590057
103 27	coculture	Growth score	3% KCl	-0.659297
103 27	coculture	Acidity score	3% KCl	-0.0299533
103 27	coculture	Acidity score	3% NaCl	-0.139035
103 27	coculture	Acidity score	5% NaCl	-0.216368
103 62	coculture	Growth score	3% NaCl	-0.285137
103 62	coculture	Growth score	3% KCl	-0.359296
103 62	coculture	Growth score	5% NaCl	-0.891619
103 62	coculture	Acidity score	3% KCl	-0.0664982
103 62	coculture	Acidity score	3% NaCl	-0.0682235
103 62	coculture	Acidity score	5% NaCl	-0.217921
103 390	coculture	Growth score	3% NaCl	-0.0509543
103 390	coculture	Growth score	3% KCl	-0.490192
103 390	coculture	Growth score	5% NaCl	-0.721715
103 390	coculture	Acidity score	3% NaCl	-0.0588034
103 390	coculture	Acidity score	3% KCl	-0.0613944
103 390	coculture	Acidity score	5% NaCl	-0.20297
110 20	coculture	Growth score	3% KCl	0.222016
110 20	coculture	Growth score	3% NaCl	-0.0216776
110 20	coculture	Growth score	5% NaCl	-0.576302
110 20	coculture	Acidity score	5% NaCl	0.0344362
110 20	coculture	Acidity score	3% NaCl	-0.0621326
110 20	coculture	Acidity score	3% KCl	-0.0730049
110 27	coculture	Growth score	3% NaCl	-0.276452
110 27	coculture	Growth score	3% KCl	-0.353262
110 27	coculture	Growth score	5% NaCl	-0.768335
110 27	coculture	Acidity score	3% KCl	-0.0892791
110 27	coculture	Acidity score	3% NaCl	-0.164053
110 27	coculture	Acidity score	5% NaCl	-0.254119
110 117	coculture	Growth score	3% KCl	-0.155467
110 117	coculture	Growth score	3% NaCl	-0.345887
110 117	coculture	Growth score	5% NaCl	-0.627852
110 117	coculture	Acidity score	3% KCl	0.0831906
110 117	coculture	Acidity score	3% NaCl	-0.0232483
110 117	coculture	Acidity score	5% NaCl	-0.241146
111 11	coculture	Growth score	3% KCl	-0.193059
111 11	coculture	Growth score	3% NaCl	-0.465981
111 11	coculture	Growth score	5% NaCl	-0.736607
111 11	coculture	Acidity score	3% KCl	0.0623757
111 11	coculture	Acidity score	3% NaCl	0.00339649
111 11	coculture	Acidity score	5% NaCl	-0.200237
111 27	coculture	Growth score	3% KCl	-0.394604
111 27	coculture	Growth score	3% NaCl	-0.606299
111 27	coculture	Growth score	5% NaCl	-0.798692
111 27	coculture	Acidity score	3% KCl	-0.0551861
111 27	coculture	Acidity score	3% NaCl	-0.146592
111 27	coculture	Acidity score	5% NaCl	-0.227117
111 101	coculture	Growth score	3% KCl	-0.396373
111 101	coculture	Growth score	3% NaCl	-0.509532
111 101	coculture	Growth score	5% NaCl	-0.794436
111 101	coculture	Acidity score	3% KCl	-0.0084963
111 101	coculture	Acidity score	3% NaCl	-0.0914593
111 101	coculture	Acidity score	5% NaCl	-0.179794
117 13	coculture	Growth score	3% KCl	-0.32893
117 13	coculture	Growth score	3% NaCl	-0.393703
117 13	coculture	Growth score	5% NaCl	-0.553174
117 13	coculture	Acidity score	3% NaCl	-0.197044
117 13	coculture	Acidity score	3% KCl	-0.227976
117 13	coculture	Acidity score	5% NaCl	-0.238466
117 102	coculture	Growth score	3% KCl	-0.116072
117 102	coculture	Growth score	3% NaCl	-0.424697
117 102	coculture	Growth score	5% NaCl	-0.739039
117 102	coculture	Acidity score	3% KCl	0.0868756
117 102	coculture	Acidity score	3% NaCl	-0.0669287
117 102	coculture	Acidity score	5% NaCl	-0.201175
117 176	coculture	Growth score	3% KCl	-0.15523
117 176	coculture	Growth score	3% NaCl	-0.540971
117 176	coculture	Growth score	5% NaCl	-0.873909
117 176	coculture	Acidity score	3% KCl	0.0894485
117 176	coculture	Acidity score	3% NaCl	-0.0307977
117 176	coculture	Acidity score	5% NaCl	-0.233637
134 20	coculture	Growth score	3% NaCl	0.143478
134 20	coculture	Growth score	3% KCl	0.124415
134 20	coculture	Growth score	5% NaCl	-0.722645
134 20	coculture	Acidity score	5% NaCl	0.0801654
134 20	coculture	Acidity score	3% NaCl	-0.00155044
134 20	coculture	Acidity score	3% KCl	-0.0812958
134 176	coculture	Growth score	3% KCl	0.0426386
134 176	coculture	Acidity score	3% KCl	0.0708521
155 52	coculture	Growth score	3% KCl	0.0331647
155 52	coculture	Growth score	3% NaCl	-0.509995
155 52	coculture	Growth score	5% NaCl	-0.539636
155 52	coculture	Acidity score	3% KCl	-0.0934277
155 52	coculture	Acidity score	3% NaCl	-0.154176
155 52	coculture	Acidity score	5% NaCl	-0.168693
155 156	coculture	Growth score	5% NaCl	1.364
155 156	coculture	Growth score	3% KCl	0.958582
155 156	coculture	Growth score	3% NaCl	-0.174615
155 156	coculture	Acidity score	5% NaCl	0.0368771
155 156	coculture	Acidity score	3% KCl	-0.00896803
155 156	coculture	Acidity score	3% NaCl	-0.0398528
155 391	coculture	Growth score	5% NaCl	-0.113045
155 391	coculture	Growth score	3% NaCl	-0.385398
155 391	coculture	Growth score	3% KCl	-0.686088
155 391	coculture	Acidity score	5% NaCl	-0.112291
155 391	coculture	Acidity score	3% KCl	-0.123472
155 391	coculture	Acidity score	3% NaCl	-0.125051
156 22	coculture	Growth score	3% NaCl	1.2054
156 22	coculture	Growth score	5% NaCl	-0.590305
156 22	coculture	Growth score	3% KCl	-0.784443
156 22	coculture	Acidity score	3% NaCl	0.152118
156 22	coculture	Acidity score	3% KCl	-0.202257
156 22	coculture	Acidity score	5% NaCl	-0.256801
156 391	coculture	Growth score	5% NaCl	-0.109387
156 391	coculture	Growth score	3% NaCl	-0.199082
156 391	coculture	Growth score	3% KCl	-0.567408
156 391	coculture	Acidity score	3% NaCl	-0.0957041
156 391	coculture	Acidity score	5% NaCl	-0.150959
156 391	coculture	Acidity score	3% KCl	-0.252909
156 465	coculture	Growth score	3% NaCl	2.78271
156 465	coculture	Growth score	3% KCl	-0.325945
156 465	coculture	Growth score	5% NaCl	-0.692529
156 465	coculture	Acidity score	3% NaCl	0.260938
156 465	coculture	Acidity score	3% KCl	-0.020971
156 465	coculture	Acidity score	5% NaCl	-0.0902376
171 53	coculture	Growth score	3% NaCl	-0.311653
171 53	coculture	Growth score	3% KCl	-0.44354
171 53	coculture	Growth score	5% NaCl	-0.622723
171 53	coculture	Acidity score	3% KCl	-0.00271227
171 53	coculture	Acidity score	3% NaCl	-0.0706728
171 53	coculture	Acidity score	5% NaCl	-0.20425
171 111	coculture	Growth score	3% KCl	-0.458708
171 111	coculture	Growth score	3% NaCl	-0.490248
171 111	coculture	Growth score	5% NaCl	-0.523283
171 111	coculture	Acidity score	3% NaCl	-0.0736281
171 111	coculture	Acidity score	3% KCl	-0.126297
171 111	coculture	Acidity score	5% NaCl	-0.182191
174 21	coculture	Growth score	3% KCl	-0.357421
174 21	coculture	Growth score	3% NaCl	-0.607003
174 21	coculture	Growth score	5% NaCl	-0.828856
174 21	coculture	Acidity score	3% KCl	0.110533
174 21	coculture	Acidity score	3% NaCl	0.0670703
174 21	coculture	Acidity score	5% NaCl	-0.0913718
174 62	coculture	Growth score	3% NaCl	-0.53454
174 62	coculture	Growth score	3% KCl	-0.567431
174 62	coculture	Growth score	5% NaCl	-0.724187
174 62	coculture	Acidity score	3% NaCl	-0.0527576
174 62	coculture	Acidity score	3% KCl	-0.0542809
174 62	coculture	Acidity score	5% NaCl	-0.167455
174 392	coculture	Growth score	3% KCl	0.0114951
174 392	coculture	Growth score	3% NaCl	-0.692992
174 392	coculture	Acidity score	3% KCl	0.0367263
174 392	coculture	Acidity score	3% NaCl	0.00431372
176 11	coculture	Growth score	3% KCl	-0.224447
176 11	coculture	Growth score	3% NaCl	-0.538482
176 11	coculture	Growth score	5% NaCl	-0.725775
176 11	coculture	Acidity score	3% KCl	0.0266055
176 11	coculture	Acidity score	3% NaCl	-0.052713
176 11	coculture	Acidity score	5% NaCl	-0.216184
176 21	coculture	Growth score	3% KCl	0.608943
176 21	coculture	Growth score	3% NaCl	-0.470577
176 21	coculture	Growth score	5% NaCl	-0.57875
176 21	coculture	Acidity score	3% KCl	-0.0150741
176 21	coculture	Acidity score	3% NaCl	-0.0503072
176 21	coculture	Acidity score	5% NaCl	-0.089343
176 32	coculture	Growth score	3% KCl	-0.446811
176 32	coculture	Growth score	3% NaCl	-0.494302
176 32	coculture	Growth score	5% NaCl	-0.637334
176 32	coculture	Acidity score	3% KCl	0.0677436
176 32	coculture	Acidity score	3% NaCl	-0.00762262
176 32	coculture	Acidity score	5% NaCl	-0.137673
191 111	coculture	Growth score	3% NaCl	-0.179017
191 111	coculture	Growth score	3% KCl	-0.227066
191 111	coculture	Growth score	5% NaCl	-0.794474
191 111	coculture	Acidity score	3% KCl	0.00490179
191 111	coculture	Acidity score	3% NaCl	-0.0677449
191 111	coculture	Acidity score	5% NaCl	-0.213139
191 174	coculture	Growth score	3% KCl	-0.265363
191 174	coculture	Growth score	3% NaCl	-0.380112
191 174	coculture	Growth score	5% NaCl	-0.531651
191 174	coculture	Acidity score	3% NaCl	0.00918966
191 174	coculture	Acidity score	3% KCl	-0.00449097
191 174	coculture	Acidity score	5% NaCl	-0.0974231
390 12	coculture	Growth score	3% KCl	-0.0784032
390 12	coculture	Growth score	3% NaCl	-0.509971
390 12	coculture	Growth score	5% NaCl	-0.720311
390 12	coculture	Acidity score	3% KCl	-0.0120075
390 12	coculture	Acidity score	3% NaCl	-0.0783006
390 12	coculture	Acidity score	5% NaCl	-0.137143
390 13	coculture	Growth score	3% KCl	-0.219855
390 13	coculture	Growth score	3% NaCl	-0.248975
390 13	coculture	Growth score	5% NaCl	-0.433427
390 13	coculture	Acidity score	3% NaCl	-0.159738
390 13	coculture	Acidity score	5% NaCl	-0.197935
390 13	coculture	Acidity score	3% KCl	-0.208569
390 101	coculture	Growth score	5% NaCl	-0.391558
390 101	coculture	Growth score	3% NaCl	-0.394272
390 101	coculture	Growth score	3% KCl	-0.476743
390 101	coculture	Acidity score	3% KCl	-0.00834348
390 101	coculture	Acidity score	3% NaCl	-0.0302515
390 101	coculture	Acidity score	5% NaCl	-0.108636
391 22	coculture	Growth score	3% NaCl	-0.184882
391 22	coculture	Growth score	3% KCl	-0.530806
391 22	coculture	Growth score	5% NaCl	-0.847899
391 22	coculture	Acidity score	3% KCl	0.0102337
391 22	coculture	Acidity score	3% NaCl	-0.0358778
391 22	coculture	Acidity score	5% NaCl	-0.226657
391 32	coculture	Growth score	3% NaCl	-0.386946
391 32	coculture	Growth score	3% KCl	-0.43029
391 32	coculture	Growth score	5% NaCl	-0.863982
391 32	coculture	Acidity score	3% KCl	-0.0324974
391 32	coculture	Acidity score	3% NaCl	-0.0563957
391 32	coculture	Acidity score	5% NaCl	-0.193041
391 155	coculture	Growth score	3% NaCl	-0.370194
391 155	coculture	Growth score	3% KCl	-0.371995
391 155	coculture	Growth score	5% NaCl	-0.672009
391 155	coculture	Acidity score	3% KCl	-0.0116291
391 155	coculture	Acidity score	3% NaCl	-0.0294211
391 155	coculture	Acidity score	5% NaCl	-0.220682
392 11	coculture	Growth score	3% KCl	-0.246601
392 11	coculture	Growth score	3% NaCl	-0.343838
392 11	coculture	Growth score	5% NaCl	-0.746789
392 11	coculture	Acidity score	3% NaCl	-0.0376081
392 11	coculture	Acidity score	3% KCl	-0.0450671
392 11	coculture	Acidity score	5% NaCl	-0.132604
392 156	coculture	Growth score	3% NaCl	1.86423
392 156	coculture	Growth score	3% KCl	-0.531878
392 156	coculture	Growth score	5% NaCl	-0.807748
392 156	coculture	Acidity score	3% NaCl	0.152794
392 156	coculture	Acidity score	3% KCl	-0.000806446
392 156	coculture	Acidity score	5% NaCl	-0.167046
392 465	coculture	Growth score	3% KCl	-0.00675026
392 465	coculture	Growth score	3% NaCl	-0.593481
392 465	coculture	Growth score	5% NaCl	-0.814493
392 465	coculture	Acidity score	3% NaCl	0.158645
392 465	coculture	Acidity score	5% NaCl	0.128475
392 465	coculture	Acidity score	3% KCl	0.0579488
465 155	coculture	Growth score	3% KCl	-0.076694
465 155	coculture	Growth score	3% NaCl	-0.519336
465 155	coculture	Growth score	5% NaCl	-0.875318
465 155	coculture	Acidity score	3% NaCl	-0.0414301
465 155	coculture	Acidity score	3% KCl	-0.0719558
465 155	coculture	Acidity score	5% NaCl	-0.189773
465 171	coculture	Growth score	3% KCl	0.100997
465 171	coculture	Acidity score	3% KCl	-0.0363456
465 392	coculture	Growth score	3% KCl	0.344768
465 392	coculture	Growth score	3% NaCl	-0.620882
465 392	coculture	Growth score	5% NaCl	-0.753526
465 392	coculture	Acidity score	5% NaCl	0.138924
465 392	coculture	Acidity score	3% KCl	0.0415837
465 392	coculture	Acidity score	3% NaCl	0.0409568
