# Supplementary material for: High-throughput characterization of the effect of sodium chloride and potassium chloride on 31 lactic acid bacteria and their co-cultures
Source: Front Microbiol. 2024 Feb 16;15:1328416. doi: 10.3389/fmicb.2024.1328416 (PMC10904479; doi:10.3389/fmicb.2024.1328416)
Supplement: Supplementary file 6 [file Table_6.xlsx]

## Sheet: supplementary table for figure 
Interaction	Parameter	Level	p-Value	FDR Adj PValue	-Log10[FDR Adj PValue]	Score difference (%)
11 102	Growth score	3%-KCl	0.549671	0.845648	0.0728102	6.77991
11 102	Growth score	3%-NaCl	0.00225643	0.00456659	2.34041	-20.868
11 102	Growth score	5%-NaCl	0	1e-12	12	-69.1358
11 102	Acidity score	3%-KCl	0.000110147	0.000249666	3.60264	12.7384
11 102	Acidity score	3%-NaCl	0.282554	0.449969	0.346818	4.68456
11 102	Acidity score	5%-NaCl	0	1e-12	12	-21.9824
11 110	Growth score	3%-KCl	0.828293	1	0	-3.7836
11 110	Growth score	3%-NaCl	2.94454e-09	9.31295e-09	8.03091	-34.2941
11 110	Growth score	5%-NaCl	0	1e-12	12	-67.0368
11 110	Acidity score	3%-KCl	0.000482339	0.00103467	2.9852	10.2722
11 110	Acidity score	3%-NaCl	0.992544	1	0	0.589889
11 110	Acidity score	5%-NaCl	4.07264e-07	1.12121e-06	5.95031	-14.6161
11 174	Growth score	3%-KCl	0.00272157	0.00547535	2.26159	-15.2621
11 174	Growth score	3%-NaCl	0	1e-12	12	-33.3629
11 174	Growth score	5%-NaCl	0	1e-12	12	-77.2526
11 174	Acidity score	3%-KCl	7.43366e-05	0.000173707	3.76018	10.4522
11 174	Acidity score	3%-NaCl	0.999987	1	0	-0.0637348
11 174	Acidity score	5%-NaCl	4.15594e-06	1.07454e-05	4.96878	-12.0552
12 156	Growth score	3%-KCl	3.10897e-09	9.78751e-09	8.00933	182.427
12 156	Growth score	3%-NaCl	0.000144294	0.000323827	3.48969	119.26
12 156	Growth score	5%-NaCl	0.000182611	0.000404481	3.3931	117.558
12 156	Acidity score	3%-KCl	0.976331	1	0	1.21833
12 156	Acidity score	3%-NaCl	0.75624	1	0	-2.99818
12 156	Acidity score	5%-NaCl	0.000858988	0.00180281	2.74405	-13.6468
12 191	Growth score	3%-KCl	0.981682	1	0	-1.94369
12 191	Growth score	3%-NaCl	1.10051e-05	2.74119e-05	4.56206	-30.5829
12 191	Growth score	5%-NaCl	0	1e-12	12	-44.9155
12 191	Acidity score	3%-KCl	2.23383e-07	6.35567e-07	6.19684	14.5683
12 191	Acidity score	3%-NaCl	0.880596	1	0	1.56076
12 191	Acidity score	5%-NaCl	0	1e-12	12	-19.6735
12 391	Growth score	3%-KCl	0.105263	0.180299	0.744007	-13.6917
12 391	Growth score	3%-NaCl	3.74243e-06	9.75038e-06	5.01098	-33.3671
12 391	Growth score	5%-NaCl	0	1e-12	12	-74.7039
12 391	Acidity score	3%-KCl	0.176871	0.294785	0.530494	5.14787
12 391	Acidity score	3%-NaCl	0.381474	0.599082	0.222514	-3.9054
12 391	Acidity score	5%-NaCl	0	1e-12	12	-19.6361
13 28	Growth score	3%-KCl	0.0473057	0.0835529	1.07804	-20.2032
13 28	Growth score	3%-NaCl	0.000202469	0.000445562	3.35109	-34.3854
13 28	Growth score	5%-NaCl	4.13166e-06	1.07234e-05	4.96967	-42.0946
13 28	Acidity score	3%-NaCl	0.00165965	0.00340954	2.4673	-12.1446
13 28	Acidity score	3%-KCl	0.000453921	0.000979892	3.00882	-13.3827
13 28	Acidity score	5%-NaCl	3.70905e-05	8.81872e-05	4.05459	-15.5488
13 102	Growth score	3%-KCl	0.24783	0.399347	0.39865	-12.2667
13 102	Growth score	3%-NaCl	0.00369306	0.00730024	2.13666	-24.6328
13 102	Growth score	5%-NaCl	3.3743e-08	1.01979e-07	6.99149	-44.8554
13 102	Acidity score	3%-NaCl	7.0614e-06	1.78504e-05	4.74835	-13.3693
13 102	Acidity score	3%-KCl	3.41385e-07	9.43666e-07	6.02518	-15.1311
13 102	Acidity score	5%-NaCl	1.26909e-09	4.07068e-09	8.39033	-17.4841
13 392	Growth score	3%-KCl	0	1e-12	12	-53.6545
13 392	Growth score	3%-NaCl	0	1e-12	12	-60.3914
13 392	Growth score	5%-NaCl	0	1e-12	12	-65.7213
13 392	Acidity score	3%-NaCl	0	1e-12	12	-21.7821
13 392	Acidity score	5%-NaCl	0	1e-12	12	-25.5489
13 392	Acidity score	3%-KCl	0	1e-12	12	-25.674
18 21	Growth score	3%-KCl	0.0438175	0.0775934	1.11018	-12.6257
18 21	Growth score	3%-NaCl	0	1e-12	12	-34.4953
18 21	Growth score	5%-NaCl	0	1e-12	12	-49.7786
18 21	Acidity score	3%-KCl	0.087788	0.151512	0.819552	-4.50026
18 21	Acidity score	3%-NaCl	2.59807e-05	6.30959e-05	4.2	-9.63408
18 21	Acidity score	5%-NaCl	0	1e-12	12	-23.8271
18 103	Growth score	3%-KCl	0.541994	0.835728	0.0779349	6.23991
18 103	Growth score	3%-NaCl	4.54969e-06	1.17189e-05	4.93111	-27.6318
18 103	Growth score	5%-NaCl	0	1e-12	12	-51.488
18 103	Acidity score	3%-KCl	3.13672e-05	7.50161e-05	4.12485	12.6492
18 103	Acidity score	3%-NaCl	0.0312618	0.0563873	1.24882	-7.13163
18 103	Acidity score	5%-NaCl	0	1e-12	12	-27.2594
18 110	Growth score	3%-KCl	0.896156	1	0	3.24699
18 110	Growth score	3%-NaCl	0.0243326	0.0442412	1.35417	-15.2765
18 110	Growth score	5%-NaCl	0	1e-12	12	-70.8252
18 110	Acidity score	3%-KCl	0.00765728	0.0145445	1.8373	9.44604
18 110	Acidity score	3%-NaCl	0.913615	1	0	1.62577
18 110	Acidity score	5%-NaCl	0	1e-12	12	-24.5925
20 12	Growth score	3%-KCl	0.0178741	0.0326731	1.48581	-13.776
20 12	Growth score	3%-NaCl	0	1e-12	12	-51.7917
20 12	Growth score	5%-NaCl	0	1e-12	12	-73.9213
20 12	Acidity score	3%-KCl	0	1e-12	12	18.2011
20 12	Acidity score	3%-NaCl	0.491463	0.766018	0.115761	2.76584
20 12	Acidity score	5%-NaCl	0.0034729	0.00688505	2.16209	-7.60489
20 33	Growth score	3%-KCl	0.0015182	0.00313792	2.50336	-12.8063
20 33	Growth score	3%-NaCl	0	1e-12	12	-28.3549
20 33	Growth score	5%-NaCl	0	1e-12	12	-40.761
20 33	Acidity score	3%-KCl	0.0139699	0.025744	1.58932	3.13825
20 33	Acidity score	3%-NaCl	0.000282976	0.000618726	3.2085	-4.22422
20 33	Acidity score	5%-NaCl	0	1e-12	12	-13.5192
21 18	Growth score	3%-KCl	0	1e-12	12	-34.1341
21 18	Growth score	3%-NaCl	0	1e-12	12	-43.4077
21 18	Growth score	5%-NaCl	0	1e-12	12	-70.3676
21 18	Acidity score	3%-KCl	0.997641	1	0	0.382252
21 18	Acidity score	3%-NaCl	0.657365	0.997787	0.000962362	-2.44308
21 18	Acidity score	5%-NaCl	0	1e-12	12	-16.8
21 52	Growth score	3%-KCl	3.14406e-05	7.50161e-05	4.12485	-17.8888
21 52	Growth score	3%-NaCl	0	1e-12	12	-53.1236
21 52	Growth score	5%-NaCl	0	1e-12	12	-66.5747
21 52	Acidity score	3%-NaCl	0.999683	1	0	-0.133978
21 52	Acidity score	3%-KCl	0.147948	0.249022	0.603762	-3.35671
21 52	Acidity score	5%-NaCl	0	1e-12	12	-12.4652
21 191	Growth score	3%-NaCl	0.0179962	0.032808	1.48402	-16.1687
21 191	Growth score	5%-NaCl	2.95322e-05	7.12124e-05	4.14744	-26.6715
21 191	Growth score	3%-KCl	2.87426e-07	8.0432e-07	6.09457	-31.8139
21 191	Acidity score	3%-KCl	0.0545815	0.0956583	1.01928	3.44553
21 191	Acidity score	3%-NaCl	0.998631	1	0	-0.194498
21 191	Acidity score	5%-NaCl	0.680589	1	0	-1.44534
22 13	Growth score	3%-KCl	0.0136766	0.0253409	1.59618	-23.2934
22 13	Growth score	3%-NaCl	0.00147989	0.00306806	2.51314	-28.9364
22 13	Growth score	5%-NaCl	6.50822e-07	1.75619e-06	5.75543	-43.9783
22 13	Acidity score	3%-NaCl	0.000130226	0.000293224	3.5328	-12.8775
22 13	Acidity score	3%-KCl	1.78623e-07	5.10352e-07	6.29213	-17.355
22 13	Acidity score	5%-NaCl	4.54093e-08	1.3484e-07	6.87018	-18.1592
22 18	Growth score	3%-KCl	0.683349	1	0	-4.69125
22 18	Growth score	3%-NaCl	5.56766e-05	0.000131459	3.88121	-22.4218
22 18	Growth score	5%-NaCl	0	1e-12	12	-58.0475
22 18	Acidity score	3%-KCl	0.934294	1	0	-0.997711
22 18	Acidity score	3%-NaCl	0.726153	1	0	-1.7926
22 18	Acidity score	5%-NaCl	0	1e-12	12	-23.5068
22 110	Growth score	3%-KCl	0.00888224	0.0168243	1.77406	32.5533
22 110	Growth score	3%-NaCl	0.325153	0.514195	0.288872	16.5681
22 110	Growth score	5%-NaCl	2.46354e-07	6.95107e-07	6.15795	-69.98
22 110	Acidity score	3%-KCl	0	1e-12	12	-10.2419
22 110	Acidity score	3%-NaCl	0	1e-12	12	-15.143
22 110	Acidity score	5%-NaCl	0	1e-12	12	-26.6189
27 53	Growth score	3%-KCl	0.000460221	0.000990349	3.00421	-21.8972
27 53	Growth score	3%-NaCl	1.22057e-08	3.75559e-08	7.42532	-32.5899
27 53	Growth score	5%-NaCl	0	1e-12	12	-49.5718
27 53	Acidity score	3%-NaCl	0.00548746	0.0105707	1.97589	-3.78672
27 53	Acidity score	3%-KCl	0.00227124	0.00458291	2.33886	-4.39245
27 53	Acidity score	5%-NaCl	0	1e-12	12	-18.1332
27 117	Growth score	3%-KCl	7.80402e-05	0.000180501	3.74352	-33.9869
27 117	Growth score	3%-NaCl	7.49474e-07	2.0144e-06	5.69586	-44.6215
27 117	Growth score	5%-NaCl	0	1e-12	12	-75.3218
27 117	Acidity score	3%-KCl	0.830345	1	0	-1.72092
27 117	Acidity score	3%-NaCl	0.374948	0.590195	0.229004	-3.68968
27 117	Acidity score	5%-NaCl	0.000338204	0.000737112	3.13247	-10.5678
27 390	Growth score	3%-NaCl	1.4451e-08	4.42644e-08	7.35394	-28.4642
27 390	Growth score	3%-KCl	0	1e-12	12	-36.4425
27 390	Growth score	5%-NaCl	0	1e-12	12	-66.5663
27 390	Acidity score	3%-KCl	0.0674928	0.117079	0.93152	3.29306
27 390	Acidity score	3%-NaCl	0.00582783	0.0111632	1.95221	-4.90327
27 390	Acidity score	5%-NaCl	0	1e-12	12	-17.8732
28 103	Growth score	3%-KCl	3.80833e-11	1.25712e-10	9.90062	-70.5237
28 103	Acidity score	3%-KCl	2.89902e-07	8.07925e-07	6.09263	-12.8528
28 134	Growth score	3%-KCl	0.961321	1	0	1.70214
28 134	Growth score	3%-NaCl	0.00188321	0.0038456	2.41504	-24.0544
28 134	Acidity score	3%-KCl	0.0137545	0.025416	1.59489	8.9418
28 134	Acidity score	3%-NaCl	0.76111	1	0	1.77172
32 33	Growth score	3%-KCl	1.61529e-06	4.25736e-06	5.37086	30.0427
32 33	Growth score	3%-NaCl	0.217549	0.358193	0.445883	9.83919
32 33	Growth score	5%-NaCl	0	1e-12	12	-59.2313
32 33	Acidity score	3%-KCl	0.973619	1	0	-0.443735
32 33	Acidity score	3%-NaCl	0.064829	0.113035	0.946786	-2.93577
32 33	Acidity score	5%-NaCl	0	1e-12	12	-14.8529
32 62	Growth score	3%-KCl	0	1e-12	12	45.955
32 62	Growth score	3%-NaCl	0.842257	1	0	-4.0128
32 62	Growth score	5%-NaCl	0	1e-12	12	-67.6992
32 62	Acidity score	3%-KCl	1.00124e-08	3.10888e-08	7.5074	8.97188
32 62	Acidity score	3%-NaCl	0.016269	0.0298191	1.52551	3.80489
32 62	Acidity score	5%-NaCl	0	1e-12	12	-14.7501
32 117	Growth score	3%-KCl	0.255157	0.409213	0.38805	-9.48877
32 117	Growth score	3%-NaCl	0	1e-12	12	-57.9137
32 117	Growth score	5%-NaCl	0	1e-12	12	-67.045
32 117	Acidity score	3%-KCl	0.0135765	0.0252242	1.59818	8.29357
32 117	Acidity score	3%-NaCl	0.909135	1	0	-1.56695
32 117	Acidity score	5%-NaCl	2.27459e-07	6.44467e-07	6.1908	-16.2642
33 22	Growth score	3%-KCl	0	1e-12	12	-35.5294
33 22	Growth score	3%-NaCl	9.63107e-10	3.13355e-09	8.50396	-35.7831
33 22	Growth score	5%-NaCl	0	1e-12	12	-57.9787
33 22	Acidity score	3%-KCl	0.996386	1	0	0.254532
33 22	Acidity score	3%-NaCl	0.228627	0.374617	0.426412	-2.65459
33 22	Acidity score	5%-NaCl	0	1e-12	12	-19.6023
33 155	Growth score	3%-KCl	7.59515e-05	0.00017627	3.75382	-31.0028
33 155	Growth score	5%-NaCl	9.00226e-07	2.41006e-06	5.61797	-40.74
33 155	Growth score	3%-NaCl	2.09481e-08	6.35924e-08	7.19659	-45.4538
33 155	Acidity score	3%-NaCl	0.00155408	0.00320236	2.49453	-4.488
33 155	Acidity score	3%-KCl	0	1e-12	12	-10.4134
33 155	Acidity score	5%-NaCl	0	1e-12	12	-12.5275
33 465	Growth score	3%-KCl	0.929018	1	0	-2.68967
33 465	Growth score	3%-NaCl	0	1e-12	12	-44.4579
33 465	Growth score	5%-NaCl	0	1e-12	12	-65.8963
33 465	Acidity score	3%-KCl	0	1e-12	12	10.8236
33 465	Acidity score	3%-NaCl	0.798302	1	0	-1.15752
33 465	Acidity score	5%-NaCl	0.00169656	0.00347488	2.45906	-5.43626
52 12	Growth score	3%-KCl	1.54992e-05	3.81866e-05	4.41809	-24.3603
52 12	Growth score	3%-NaCl	0	1e-12	12	-46.0296
52 12	Growth score	5%-NaCl	0	1e-12	12	-72.8232
52 12	Acidity score	3%-KCl	0.0098246	0.0185062	1.73268	7.10988
52 12	Acidity score	3%-NaCl	0.876263	1	0	-1.46046
52 12	Acidity score	5%-NaCl	0	1e-12	12	-21.4944
52 53	Growth score	3%-KCl	0.00474352	0.00918972	2.0367	34.9907
52 53	Growth score	5%-NaCl	0.166114	0.278221	0.555611	-22.6539
52 53	Growth score	3%-NaCl	1.26077e-05	3.12892e-05	4.50461	-58.1463
52 53	Acidity score	3%-NaCl	0.0431197	0.0765571	1.11601	-6.42843
52 53	Acidity score	3%-KCl	0.00208559	0.00424612	2.37201	-8.12623
52 53	Acidity score	5%-NaCl	5.81854e-05	0.000136907	3.86358	-11.5833
52 134	Growth score	3%-KCl	0.126905	0.215739	0.666071	-8.7205
52 134	Growth score	3%-NaCl	0	1e-12	12	-61.1132
52 134	Growth score	5%-NaCl	0	1e-12	12	-81.7892
52 134	Acidity score	3%-KCl	0.908399	1	0	-1.1267
52 134	Acidity score	3%-NaCl	0.862161	1	0	-1.23841
52 134	Acidity score	5%-NaCl	0.239756	0.388176	0.410971	-3.82939
53 103	Growth score	3%-NaCl	0.00728061	0.0139068	1.85677	-13.4305
53 103	Growth score	5%-NaCl	0	1e-12	12	-31.3304
53 103	Growth score	3%-KCl	0	1e-12	12	-42.8331
53 103	Acidity score	3%-NaCl	2.6874e-05	6.50332e-05	4.18687	-6.72724
53 103	Acidity score	3%-KCl	1.34626e-06	3.576e-06	5.4466	-7.2025
53 103	Acidity score	5%-NaCl	0	1e-12	12	-26.2369
53 171	Growth score	3%-NaCl	3.4898e-08	1.0454e-07	6.98072	-32.7222
53 171	Growth score	3%-KCl	0	1e-12	12	-56.3948
53 171	Growth score	5%-NaCl	0	1e-12	12	-64.6049
53 171	Acidity score	3%-NaCl	0.236082	0.384057	0.415604	2.28606
53 171	Acidity score	3%-KCl	0.00440962	0.00859181	2.06592	-4.51233
53 171	Acidity score	5%-NaCl	0	1e-12	12	-10.6233
53 390	Growth score	3%-KCl	0	1e-12	12	54.9476
53 390	Growth score	5%-NaCl	0.00469455	0.00912083	2.03997	22.1538
53 390	Growth score	3%-NaCl	0.0140466	0.0258154	1.58812	-19.6821
53 390	Acidity score	5%-NaCl	0.197898	0.327422	0.484892	-2.14437
53 390	Acidity score	3%-KCl	8.93459e-05	0.000205254	3.68771	-5.24384
53 390	Acidity score	3%-NaCl	0	1e-12	12	-10.064
62 28	Growth score	3%-NaCl	1.0096e-09	3.25368e-09	8.48762	-31.8079
62 28	Growth score	3%-KCl	0	1e-12	12	-42.8974
62 28	Growth score	5%-NaCl	0	1e-12	12	-63.2723
62 28	Acidity score	3%-KCl	0.159713	0.268159	0.571607	2.27823
62 28	Acidity score	3%-NaCl	0.00388491	0.00761309	2.11844	-4.21761
62 28	Acidity score	5%-NaCl	1.15541e-11	3.83258e-11	10.4165	-13.9491
62 52	Growth score	3%-KCl	9.90103e-10	3.20605e-09	8.49403	70.83
62 52	Growth score	3%-NaCl	0.00970024	0.0183227	1.73701	32.9027
62 52	Growth score	5%-NaCl	3.89116e-05	9.21948e-05	4.03529	-49.7139
62 52	Acidity score	3%-KCl	1.0738e-05	2.6845e-05	4.57114	10.5334
62 52	Acidity score	5%-NaCl	0.00293154	0.00586309	2.23187	7.36714
62 52	Acidity score	3%-NaCl	0.0247003	0.0447899	1.34882	5.82452
101 32	Growth score	3%-NaCl	0.00733982	0.0139806	1.85447	-13.326
101 32	Growth score	3%-KCl	0	1e-12	12	-36.756
101 32	Growth score	5%-NaCl	0	1e-12	12	-62.7777
101 32	Acidity score	3%-KCl	0.995461	1	0	-0.23712
101 32	Acidity score	3%-NaCl	0.647997	0.985767	0.0062257	-1.32117
101 32	Acidity score	5%-NaCl	0	1e-12	12	-13.6867
101 134	Growth score	3%-KCl	0.99983	1	0	0.425939
101 134	Growth score	3%-NaCl	0	1e-12	12	-49.6098
101 134	Growth score	5%-NaCl	0	1e-12	12	-54.0166
101 134	Acidity score	3%-NaCl	0.250625	0.402896	0.394807	-2.89474
101 134	Acidity score	3%-KCl	0.000561451	0.00119682	2.92197	-7.85228
101 134	Acidity score	5%-NaCl	0	1e-12	12	-19.9416
101 171	Growth score	3%-KCl	0	1e-12	12	-37.6235
101 171	Growth score	3%-NaCl	0	1e-12	12	-50.9243
101 171	Growth score	5%-NaCl	0	1e-12	12	-88.8107
101 171	Acidity score	3%-KCl	0.780395	1	0	-1.14524
101 171	Acidity score	3%-NaCl	5.75748e-08	1.70221e-07	6.76899	-8.7299
101 171	Acidity score	5%-NaCl	0	1e-12	12	-21.1559
102 18	Growth score	3%-NaCl	0.304851	0.483214	0.315861	-10.5665
102 18	Growth score	3%-KCl	0.237309	0.385132	0.41439	-11.5729
102 18	Growth score	5%-NaCl	0	1e-12	12	-68.7508
102 18	Acidity score	3%-NaCl	0.522866	0.808065	0.0925535	2.42763
102 18	Acidity score	3%-KCl	0.801678	1	0	1.55857
102 18	Acidity score	5%-NaCl	0	1e-12	12	-17.1322
102 101	Growth score	3%-NaCl	0	1e-12	12	-43.9086
102 101	Growth score	3%-KCl	0	1e-12	12	-46.4385
102 101	Growth score	5%-NaCl	0	1e-12	12	-80.9183
102 101	Acidity score	3%-KCl	0.94736	1	0	-0.672598
102 101	Acidity score	3%-NaCl	0.00119225	0.00249456	2.60301	-5.63073
102 101	Acidity score	5%-NaCl	0	1e-12	12	-18.5889
102 191	Growth score	3%-KCl	0.999581	1	0	-0.450011
102 191	Growth score	3%-NaCl	0.873096	1	0	-3.29992
102 191	Growth score	5%-NaCl	0	1e-12	12	-47.2687
102 191	Acidity score	3%-KCl	0.965658	1	0	-0.653924
102 191	Acidity score	3%-NaCl	0.492279	0.766018	0.115761	-2.07767
102 191	Acidity score	5%-NaCl	5.75681e-06	1.47166e-05	4.83219	-8.54474
103 27	Growth score	3%-NaCl	0	1e-12	12	-33.0707
103 27	Growth score	5%-NaCl	0	1e-12	12	-59.0057
103 27	Growth score	3%-KCl	0	1e-12	12	-65.9297
103 27	Acidity score	3%-KCl	0.0365108	0.0653351	1.18485	-2.99533
103 27	Acidity score	3%-NaCl	0	1e-12	12	-13.9035
103 27	Acidity score	5%-NaCl	0	1e-12	12	-21.6368
103 62	Growth score	3%-NaCl	4.43155e-08	1.32169e-07	6.87887	-28.5137
103 62	Growth score	3%-KCl	0	1e-12	12	-35.9296
103 62	Growth score	5%-NaCl	0	1e-12	12	-89.1619
103 62	Acidity score	3%-KCl	0.000145227	0.00032485	3.48832	-6.64982
103 62	Acidity score	3%-NaCl	9.41143e-05	0.000214757	3.66805	-6.82235
103 62	Acidity score	5%-NaCl	0	1e-12	12	-21.7921
103 390	Growth score	3%-NaCl	0.234046	0.382575	0.417283	-5.09543
103 390	Growth score	3%-KCl	0	1e-12	12	-49.0192
103 390	Growth score	5%-NaCl	0	1e-12	12	-72.1715
103 390	Acidity score	3%-NaCl	0.000160277	0.000357339	3.44692	-5.88034
103 390	Acidity score	3%-KCl	2.16447e-05	5.29439e-05	4.27618	-6.13944
103 390	Acidity score	5%-NaCl	0	1e-12	12	-20.297
110 20	Growth score	3%-KCl	0.00210421	0.00427123	2.36945	22.2016
110 20	Growth score	3%-NaCl	0.974348	1	0	-2.16776
110 20	Growth score	5%-NaCl	0	1e-12	12	-57.6302
110 20	Acidity score	5%-NaCl	0.135527	0.229821	0.63861	3.44362
110 20	Acidity score	3%-NaCl	0.00376247	0.00739445	2.13109	-6.21326
110 20	Acidity score	3%-KCl	0.000504194	0.00107815	2.96732	-7.30049
110 27	Growth score	3%-NaCl	8.20248e-06	2.05819e-05	4.68652	-27.6452
110 27	Growth score	3%-KCl	2.73199e-09	8.68109e-09	8.06143	-35.3262
110 27	Growth score	5%-NaCl	0	1e-12	12	-76.8335
110 27	Acidity score	3%-KCl	9.37684e-08	2.73659e-07	6.56279	-8.92791
110 27	Acidity score	3%-NaCl	0	1e-12	12	-16.4053
110 27	Acidity score	5%-NaCl	0	1e-12	12	-25.4119
110 117	Growth score	3%-KCl	0.0325206	0.0585026	1.23282	-15.5467
110 117	Growth score	3%-NaCl	1.71727e-07	4.94806e-07	6.30556	-34.5887
110 117	Growth score	5%-NaCl	0	1e-12	12	-62.7852
110 117	Acidity score	3%-KCl	0.00127345	0.00265627	2.57573	8.31906
110 117	Acidity score	3%-NaCl	0.625845	0.954203	0.0203592	-2.32483
110 117	Acidity score	5%-NaCl	0	1e-12	12	-24.1146
111 11	Growth score	3%-KCl	0.000670627	0.00142064	2.84751	-19.3059
111 11	Growth score	3%-NaCl	0	1e-12	12	-46.5981
111 11	Growth score	5%-NaCl	0	1e-12	12	-73.6607
111 11	Acidity score	3%-KCl	0.0381586	0.0681045	1.16682	6.23757
111 11	Acidity score	3%-NaCl	0.998264	1	0	0.339649
111 11	Acidity score	5%-NaCl	0	1e-12	12	-20.0237
111 27	Growth score	3%-KCl	0	1e-12	12	-39.4604
111 27	Growth score	3%-NaCl	0	1e-12	12	-60.6299
111 27	Growth score	5%-NaCl	0	1e-12	12	-79.8692
111 27	Acidity score	3%-KCl	0.000403771	0.000874409	3.05829	-5.51861
111 27	Acidity score	3%-NaCl	0	1e-12	12	-14.6592
111 27	Acidity score	5%-NaCl	0	1e-12	12	-22.7117
111 101	Growth score	3%-KCl	0	1e-12	12	-39.6373
111 101	Growth score	3%-NaCl	0	1e-12	12	-50.9532
111 101	Growth score	5%-NaCl	0	1e-12	12	-79.4436
111 101	Acidity score	3%-KCl	0.839896	1	0	-0.84963
111 101	Acidity score	3%-NaCl	0	1e-12	12	-9.14593
111 101	Acidity score	5%-NaCl	0	1e-12	12	-17.9794
117 13	Growth score	3%-KCl	1.82612e-05	4.4829e-05	4.34844	-32.893
117 13	Growth score	3%-NaCl	2.52893e-07	7.10608e-07	6.14837	-39.3703
117 13	Growth score	5%-NaCl	0	1e-12	12	-55.3174
117 13	Acidity score	3%-NaCl	0	1e-12	12	-19.7044
117 13	Acidity score	3%-KCl	0	1e-12	12	-22.7976
117 13	Acidity score	5%-NaCl	0	1e-12	12	-23.8466
117 102	Growth score	3%-KCl	0.0797693	0.138023	0.860048	-11.6072
117 102	Growth score	3%-NaCl	0	1e-12	12	-42.4697
117 102	Growth score	5%-NaCl	0	1e-12	12	-73.9039
117 102	Acidity score	3%-KCl	0.00498143	0.00962321	2.01668	8.68756
117 102	Acidity score	3%-NaCl	0.0409828	0.0729537	1.13695	-6.69287
117 102	Acidity score	5%-NaCl	0	1e-12	12	-20.1175
117 176	Growth score	3%-KCl	0.0131732	0.0245418	1.61009	-15.523
117 176	Growth score	3%-NaCl	0	1e-12	12	-54.0971
117 176	Growth score	5%-NaCl	0	1e-12	12	-87.3909
117 176	Acidity score	3%-KCl	0.00285091	0.00571864	2.24271	8.94485
117 176	Acidity score	3%-NaCl	0.516057	0.799359	0.097258	-3.07977
117 176	Acidity score	5%-NaCl	0	1e-12	12	-23.3637
134 20	Growth score	3%-NaCl	0.142875	0.24168	0.61676	14.3478
134 20	Growth score	3%-KCl	0.235639	0.384057	0.415604	12.4415
134 20	Growth score	5%-NaCl	0	1e-12	12	-72.2645
134 20	Acidity score	5%-NaCl	5.50885e-07	1.50443e-06	5.82263	8.01654
134 20	Acidity score	3%-NaCl	0.999127	1	0	-0.155044
134 20	Acidity score	3%-KCl	9.36464e-08	2.73659e-07	6.56279	-8.12958
134 176	Growth score	3%-KCl	0.594869	0.909013	0.0414299	4.26386
134 176	Acidity score	3%-KCl	0.0338406	0.0607166	1.21669	7.08521
155 52	Growth score	3%-KCl	0.887501	1	0	3.31647
155 52	Growth score	3%-NaCl	0	1e-12	12	-50.9995
155 52	Growth score	5%-NaCl	0	1e-12	12	-53.9636
155 52	Acidity score	3%-KCl	1.30177e-07	3.76683e-07	6.42402	-9.34277
155 52	Acidity score	3%-NaCl	0	1e-12	12	-15.4176
155 52	Acidity score	5%-NaCl	0	1e-12	12	-16.8693
155 156	Growth score	5%-NaCl	0	1e-12	12	136.4
155 156	Growth score	3%-KCl	2.44096e-05	5.9493e-05	4.22553	95.8582
155 156	Growth score	3%-NaCl	0.694806	1	0	-17.4615
155 156	Acidity score	5%-NaCl	0.290078	0.460872	0.33642	3.68771
155 156	Acidity score	3%-KCl	0.965511	1	0	-0.896803
155 156	Acidity score	3%-NaCl	0.187949	0.312482	0.505175	-3.98528
155 391	Growth score	5%-NaCl	0.282164	0.449969	0.346818	-11.3045
155 391	Growth score	3%-NaCl	2.53038e-06	6.61792e-06	5.17928	-38.5398
155 391	Growth score	3%-KCl	0	1e-12	12	-68.6088
155 391	Acidity score	5%-NaCl	3.73653e-10	1.22156e-09	8.91309	-11.2291
155 391	Acidity score	3%-KCl	0	1e-12	12	-12.3472
155 391	Acidity score	3%-NaCl	0	1e-12	12	-12.5051
156 22	Growth score	3%-NaCl	0	1e-12	12	120.54
156 22	Growth score	5%-NaCl	6.0656e-05	0.000142228	3.84702	-59.0305
156 22	Growth score	3%-KCl	8.37982e-11	2.75279e-10	9.56023	-78.4443
156 22	Acidity score	3%-NaCl	0.000194805	0.000430088	3.36644	15.2118
156 22	Acidity score	3%-KCl	1.63016e-08	4.9709e-08	7.30357	-20.2257
156 22	Acidity score	5%-NaCl	0	1e-12	12	-25.6801
156 391	Growth score	5%-NaCl	0.665418	1	0	-10.9387
156 391	Growth score	3%-NaCl	0.209763	0.346211	0.460659	-19.9082
156 391	Growth score	3%-KCl	6.17231e-06	1.57197e-05	4.80355	-56.7408
156 391	Acidity score	3%-NaCl	0.0503692	0.0887333	1.05191	-9.57041
156 391	Acidity score	5%-NaCl	0.000730535	0.00154274	2.81171	-15.0959
156 391	Acidity score	3%-KCl	4.53669e-09	1.42164e-08	7.84721	-25.2909
156 465	Growth score	3%-NaCl	0	1e-12	12	278.271
156 465	Growth score	3%-KCl	0.410983	0.642456	0.192156	-32.5945
156 465	Growth score	5%-NaCl	0.027709	0.0501121	1.30006	-69.2529
156 465	Acidity score	3%-NaCl	0	1e-12	12	26.0938
156 465	Acidity score	3%-KCl	0.876673	1	0	-2.0971
156 465	Acidity score	5%-NaCl	0.0511317	0.0898438	1.04651	-9.02376
171 53	Growth score	3%-NaCl	0	1e-12	12	-31.1653
171 53	Growth score	3%-KCl	0	1e-12	12	-44.354
171 53	Growth score	5%-NaCl	0	1e-12	12	-62.2723
171 53	Acidity score	3%-KCl	0.996522	1	0	-0.271227
171 53	Acidity score	3%-NaCl	0.000172537	0.000383415	3.41633	-7.06728
171 53	Acidity score	5%-NaCl	0	1e-12	12	-20.425
171 111	Growth score	3%-KCl	0	1e-12	12	-45.8708
171 111	Growth score	3%-NaCl	0	1e-12	12	-49.0248
171 111	Growth score	5%-NaCl	0	1e-12	12	-52.3283
171 111	Acidity score	3%-NaCl	4.62144e-07	1.26717e-06	5.89717	-7.36281
171 111	Acidity score	3%-KCl	0	1e-12	12	-12.6297
171 111	Acidity score	5%-NaCl	0	1e-12	12	-18.2191
174 21	Growth score	3%-KCl	0	1e-12	12	-35.7421
174 21	Growth score	3%-NaCl	0	1e-12	12	-60.7003
174 21	Growth score	5%-NaCl	0	1e-12	12	-82.8856
174 21	Acidity score	3%-KCl	1.11175e-08	3.43631e-08	7.46391	11.0533
174 21	Acidity score	3%-NaCl	0.00305509	0.00609227	2.21522	6.70703
174 21	Acidity score	5%-NaCl	3.03282e-05	7.28733e-05	4.13743	-9.13718
174 62	Growth score	3%-NaCl	0	1e-12	12	-53.454
174 62	Growth score	3%-KCl	0	1e-12	12	-56.7431
174 62	Growth score	5%-NaCl	0	1e-12	12	-72.4187
174 62	Acidity score	3%-NaCl	0.000123573	0.000279168	3.55413	-5.27576
174 62	Acidity score	3%-KCl	7.52821e-05	0.000175315	3.75618	-5.42809
174 62	Acidity score	5%-NaCl	0	1e-12	12	-16.7455
174 392	Growth score	3%-KCl	0.953489	1	0	1.14951
174 392	Growth score	3%-NaCl	0	1e-12	12	-69.2992
174 392	Acidity score	3%-KCl	0.103818	0.178274	0.748912	3.67263
174 392	Acidity score	3%-NaCl	0.95008	1	0	0.431372
176 11	Growth score	3%-KCl	0.000105309	0.000239498	3.6207	-22.4447
176 11	Growth score	3%-NaCl	0	1e-12	12	-53.8482
176 11	Growth score	5%-NaCl	0	1e-12	12	-72.5775
176 11	Acidity score	3%-KCl	0.59201	0.908729	0.0415656	2.66055
176 11	Acidity score	3%-NaCl	0.0998589	0.171909	0.764701	-5.2713
176 11	Acidity score	5%-NaCl	0	1e-12	12	-21.6184
176 21	Growth score	3%-KCl	0	1e-12	12	60.8943
176 21	Growth score	3%-NaCl	0	1e-12	12	-47.0577
176 21	Growth score	5%-NaCl	0	1e-12	12	-57.875
176 21	Acidity score	3%-KCl	0.594025	0.909013	0.0414299	-1.50741
176 21	Acidity score	3%-NaCl	0.000805454	0.00169569	2.77065	-5.03072
176 21	Acidity score	5%-NaCl	9.29468e-09	2.89926e-08	7.53771	-8.9343
176 32	Growth score	3%-KCl	0	1e-12	12	-44.6811
176 32	Growth score	3%-NaCl	0	1e-12	12	-49.4302
176 32	Growth score	5%-NaCl	0	1e-12	12	-63.7334
176 32	Acidity score	3%-KCl	8.09703e-06	2.03925e-05	4.69053	6.77436
176 32	Acidity score	3%-NaCl	0.90205	1	0	-0.762262
176 32	Acidity score	5%-NaCl	0	1e-12	12	-13.7673
191 111	Growth score	3%-NaCl	0.000401933	0.00087321	3.05888	-17.9017
191 111	Growth score	3%-KCl	1.00995e-06	2.6932e-06	5.56973	-22.7066
191 111	Growth score	5%-NaCl	0	1e-12	12	-79.4474
191 111	Acidity score	3%-KCl	0.964039	1	0	0.490179
191 111	Acidity score	3%-NaCl	6.21259e-06	1.57633e-05	4.80235	-6.77449
191 111	Acidity score	5%-NaCl	0	1e-12	12	-21.3139
191 174	Growth score	3%-KCl	2.95927e-07	8.21349e-07	6.08547	-26.5363
191 174	Growth score	3%-NaCl	0	1e-12	12	-38.0112
191 174	Growth score	5%-NaCl	0	1e-12	12	-53.1651
191 174	Acidity score	3%-NaCl	0.801879	1	0	0.918966
191 174	Acidity score	3%-KCl	0.969271	1	0	-0.449097
191 174	Acidity score	5%-NaCl	0	1e-12	12	-9.74231
390 12	Growth score	3%-KCl	0.503223	0.781259	0.107205	-7.84032
390 12	Growth score	3%-NaCl	0	1e-12	12	-50.9971
390 12	Growth score	5%-NaCl	0	1e-12	12	-72.0311
390 12	Acidity score	3%-KCl	0.927617	1	0	-1.20075
390 12	Acidity score	3%-NaCl	0.00432206	0.0084454	2.07338	-7.83006
390 12	Acidity score	5%-NaCl	1.75488e-07	5.03509e-07	6.29799	-13.7143
390 13	Growth score	3%-KCl	0.0106007	0.019913	1.70086	-21.9855
390 13	Growth score	3%-NaCl	0.0030935	0.00615082	2.21107	-24.8975
390 13	Growth score	5%-NaCl	8.41041e-08	2.47579e-07	6.60629	-43.3427
390 13	Acidity score	3%-NaCl	6.35029e-07	1.7204e-06	5.76437	-15.9738
390 13	Acidity score	5%-NaCl	0	1e-12	12	-19.7935
390 13	Acidity score	3%-KCl	0	1e-12	12	-20.8569
390 101	Growth score	5%-NaCl	0	1e-12	12	-39.1558
390 101	Growth score	3%-NaCl	0	1e-12	12	-39.4272
390 101	Growth score	3%-KCl	0	1e-12	12	-47.6743
390 101	Acidity score	3%-KCl	0.901805	1	0	-0.834348
390 101	Acidity score	3%-NaCl	0.145086	0.244809	0.611172	-3.02515
390 101	Acidity score	5%-NaCl	1.14109e-07	3.31599e-07	6.47939	-10.8636
391 22	Growth score	3%-NaCl	0.000237288	0.000520503	3.28358	-18.4882
391 22	Growth score	3%-KCl	0	1e-12	12	-53.0806
391 22	Growth score	5%-NaCl	0	1e-12	12	-84.7899
391 22	Acidity score	3%-KCl	0.829673	1	0	1.02337
391 22	Acidity score	3%-NaCl	0.0638805	0.111668	0.952073	-3.58778
391 22	Acidity score	5%-NaCl	0	1e-12	12	-22.6657
391 32	Growth score	3%-NaCl	0	1e-12	12	-38.6946
391 32	Growth score	3%-KCl	0	1e-12	12	-43.029
391 32	Growth score	5%-NaCl	0	1e-12	12	-86.3982
391 32	Acidity score	3%-KCl	0.113517	0.193463	0.713402	-3.24974
391 32	Acidity score	3%-NaCl	0.00370699	0.00730653	2.13629	-5.63957
391 32	Acidity score	5%-NaCl	0	1e-12	12	-19.3041
391 155	Growth score	3%-NaCl	0	1e-12	12	-37.0194
391 155	Growth score	3%-KCl	0	1e-12	12	-37.1995
391 155	Growth score	5%-NaCl	0	1e-12	12	-67.2009
391 155	Acidity score	3%-KCl	0.860998	1	0	-1.16291
391 155	Acidity score	3%-NaCl	0.263864	0.422182	0.3745	-2.94211
391 155	Acidity score	5%-NaCl	0	1e-12	12	-22.0682
392 11	Growth score	3%-KCl	1.37688e-06	3.6431e-06	5.43853	-24.6601
392 11	Growth score	3%-NaCl	0	1e-12	12	-34.3838
392 11	Growth score	5%-NaCl	0	1e-12	12	-74.6789
392 11	Acidity score	3%-NaCl	0.222323	0.365169	0.437507	-3.76081
392 11	Acidity score	3%-KCl	0.113073	0.19319	0.714015	-4.50671
392 11	Acidity score	5%-NaCl	3.44684e-08	1.0371e-07	6.98418	-13.2604
392 156	Growth score	3%-NaCl	0	1e-12	12	186.423
392 156	Growth score	3%-KCl	0.00564541	0.0108443	1.9648	-53.1878
392 156	Growth score	5%-NaCl	9.39924e-05	0.000214757	3.66805	-80.7748
392 156	Acidity score	3%-NaCl	5.13234e-06	1.31698e-05	4.88042	15.2794
392 156	Acidity score	3%-KCl	0.999981	1	0	-0.0806446
392 156	Acidity score	5%-NaCl	5.76519e-07	1.56813e-06	5.80462	-16.7046
392 465	Growth score	3%-KCl	0.999866	1	0	-0.675026
392 465	Growth score	3%-NaCl	0.000667195	0.00141779	2.84839	-59.3481
392 465	Growth score	5%-NaCl	2.13632e-06	5.60888e-06	5.25112	-81.4493
392 465	Acidity score	3%-NaCl	0.00138492	0.00287997	2.54061	15.8645
392 465	Acidity score	5%-NaCl	0.0124833	0.0233205	1.63226	12.8475
392 465	Acidity score	3%-KCl	0.174401	0.291382	0.535537	5.79488
465 155	Growth score	3%-KCl	0.0668012	0.116176	0.934884	-7.6694
465 155	Growth score	3%-NaCl	0	1e-12	12	-51.9336
465 155	Growth score	5%-NaCl	0	1e-12	12	-87.5318
465 155	Acidity score	3%-NaCl	0.0119547	0.0223945	1.64986	-4.14301
465 155	Acidity score	3%-KCl	1.46663e-05	3.62656e-05	4.4405	-7.19558
465 155	Acidity score	5%-NaCl	0	1e-12	12	-18.9773
465 171	Growth score	3%-KCl	0.389762	0.610687	0.214182	10.0997
465 171	Acidity score	3%-KCl	0.197245	0.327138	0.485269	-3.63456
465 392	Growth score	3%-KCl	8.76476e-05	0.000202035	3.69457	34.4768
465 392	Growth score	3%-NaCl	0	1e-12	12	-62.0882
465 392	Growth score	5%-NaCl	0	1e-12	12	-75.3526
465 392	Acidity score	5%-NaCl	2.70532e-09	8.6367e-09	8.06365	13.8924
465 392	Acidity score	3%-KCl	0.242736	0.392067	0.406639	4.15837
465 392	Acidity score	3%-NaCl	0.338875	0.534652	0.271929	4.09568
