# Supplementary material for: High-throughput characterization of the effect of sodium chloride and potassium chloride on 31 lactic acid bacteria and their co-cultures
Source: Front Microbiol. 2024 Feb 16;15:1328416. doi: 10.3389/fmicb.2024.1328416 (PMC10904479; doi:10.3389/fmicb.2024.1328416)
Supplement: Supplementary file 7 [file Table_7.xlsx]

## Sheet: Table for Figure 6
Co-culture member 1	Co-culture member 2	Abbreviation member 1	Abbreviation member 2	Strain ID 1	Strain ID 2	Strain number member 1	Strain number member 2	unique interaction	Acidification (FDR Adj PValue, Condition)	Acidification (FDR Adj PValue, Condition*Salt %)	Acidification (FDR Adj PValue, Salt %)	Growth (FDR Adj PValue, Condition)	Growth (FDR Adj PValue, Condition*Salt%)	Growth (FDR Adj PValue, Salt%)	interaction type growth	interaction type acidification
Lactococcus cremoris	Lactococcus raffinolactis	L.cremoris	L.raffinolactis	ATCC 19257	ATCC 43920	20	12	20 12	0.732168	0.204228	0.0698777	0.665915	0.980399	1.51257e-06	not significant	not significant
Lactococcus cremoris	Streptococcus thermophilus	L.cremoris	S.thermophilus	KB	FYE 41	21	18	21 18	0.00666071	0.413462	3.85659e-06	0.000492297	0.926605	1.68557e-09	stable	stable
Lactococcus lactis subsp. lactis bv. diacetylactis	Lactiplantibacillus pentosus	L.diacetylactis	Lp.pentosus	UL 719	ATCC 8041	22	13	22 13	0.119688	0.96775	0.0174089	0.0597992	0.992198	0.342962	not significant	not significant
Lactococcus lactis subsp. lactis bv. diacetylactis	Streptococcus thermophilus	L.diacetylactis	S.thermophilus	UL 719	FYE 41	22	18	22 18	0.0814156	0.937417	0.0005414	0.0545814	0.963117	1.11312e-05	not significant	not significant
Lactiplantibacillus pentosus	Lactococcus lactis subsp. lactis	Lp.pentosus	L.lactis	ATCC 8041	LM 0230	13	28	28 13	0.757734	0.962878	0.0223834	0.325959	0.888262	0.506764	not significant	not significant
Lactococcus cremoris	Lactococcus lactis subsp. lactis	L.cremoris	L.lactis	ATCC 19257	MJC 8	20	33	33 20	0.962878	0.593228	0.0031389	0.291148	0.817588	0.000371368	not significant	not significant
Lactococcus lactis subsp. lactis	Lactococcus lactis subsp. lactis bv. diacetylactis	L.lactis	L.diacetylactis	MJC 8	UL 719	33	22	33 22	0.757734	0.520364	6.87731e-05	0.861554	0.515066	2.30898e-05	not significant	not significant
Lactococcus lactis subsp. lactis	Lactococcus lactis subsp. lactis	L.lactis	L.lactis	MJC 5	MJC 8	32	33	33 32	0.878101	0.962878	0.000148552	0.835859	0.978998	0.00187917	not significant	not significant
Lactobacillus delbrueckii subsp. bulgaricus	Lactococcus raffinolactis	Lb.bulgaricus	L.raffinolactis	ATCC 11842	ATCC 43920	52	12	52 12	0.894763	0.0326884	0.015026	0.920296	0.963186	0.000723531	not significant	condition-dependent
Lactococcus cremoris	Lactobacillus delbrueckii subsp. bulgaricus	L.cremoris	Lb.bulgaricus	KB	ATCC 11842	21	52	52 21	0.878101	0.892221	0.0495709	0.471263	0.750684	9.8599e-05	not significant	not significant
Lactococcus lactis subsp. lactis	Lactobacillus delbrueckii subsp. bulgaricus	L.lactis	Lb.bulgaricus	IL 1403	UL12	27	53	53 27	0.448102	0.761773	0.000194588	0.244245	0.490509	0.0183498	not significant	not significant
Lactobacillus delbrueckii subsp. bulgaricus	Lactobacillus delbrueckii subsp. bulgaricus	Lb.bulgaricus	Lb.bulgaricus	ATCC 11842	UL12	52	53	53 52	0.11491	0.609121	0.962878	0.980399	0.634775	0.0545814	not significant	not significant
Lacticaseibacillus paracasei	Lactococcus lactis subsp. lactis	Lc.paracasei	L.lactis	ATCC 334	LM 0230	62	28	62 28	0.503771	0.379068	7.42465e-07	0.0774688	0.992198	1.59407e-06	not significant	not significant
Lactococcus lactis subsp. lactis	Lacticaseibacillus paracasei	L.lactis	Lc.paracasei	MJC 5	ATCC 334	32	62	62 32	0.828367	0.0223656	1.6796e-06	0.295447	0.0495594	5.57355e-07	condition-dependent	condition-dependent
Lacticaseibacillus paracasei	Lactobacillus delbrueckii subsp. bulgaricus	Lc.paracasei	Lb.bulgaricus	ATCC 334	ATCC 11842	62	52	62 52	0.962878	0.0960011	0.495437	0.410901	0.0576035	0.00236256	not significant	not significant
Lactobacillus helveticus	Lactococcus lactis subsp. lactis	Lb.helveticus	L.lactis	ATCC 15009	MJC 5	101	32	101 32	0.761773	0.962878	0.000551132	0.032253	0.747938	0.000118298	stable	not significant
Pediococcus pentosaceus	Lacticaseibacillus rhamnosus	P.pentosaceus	Lc.rhamnosus	ATCC 33316	ATCC 27773	11	102	102 11	0.597063	0.707112	0.0326884	0.451597	0.858612	6.09268e-05	not significant	not significant
Lactiplantibacillus pentosus	Lacticaseibacillus rhamnosus	Lp.pentosus	Lc.rhamnosus	ATCC 8041	ATCC 27773	13	102	102 13	0.449346	0.989143	0.0149584	0.0774688	0.980399	0.449488	not significant	not significant
Lacticaseibacillus rhamnosus	Streptococcus thermophilus	Lc.rhamnosus	S.thermophilus	ATCC 27773	FYE 41	102	18	102 18	0.962878	0.962878	0.311364	0.304465	0.963117	0.00182849	not significant	not significant
Lacticaseibacillus rhamnosus	Lactobacillus helveticus	Lc.rhamnosus	Lb.helveticus	ATCC 27773	ATCC 15009	102	101	102 101	0.708071	0.934005	1.16994e-06	0.721751	0.861554	0.000226232	not significant	not significant
Streptococcus thermophilus	Lacticaseibacillus rhamnosus	S.thermophilus	Lc.rhamnosus	FYE 41	ATCC 8530	18	103	103 18	0.449346	0.414064	0.00867977	0.0311216	0.872079	4.82029e-05	stable	not significant
Lacticaseibacillus rhamnosus	Lactococcus lactis subsp. lactis	Lc.rhamnosus	L.lactis	ATCC 8530	IL 1403	103	27	103 27	0.0969083	0.460399	7.96105e-08	0.944729	0.804012	0.000758585	not significant	not significant
								103 28
Lactobacillus delbrueckii subsp. bulgaricus	Lacticaseibacillus rhamnosus	Lb.bulgaricus	Lc.rhamnosus	UL12	ATCC 8530	53	103	103 53	0.379068	0.379068	2.21838e-07	0.165648	0.920296	0.00247153	not significant	not significant
Lacticaseibacillus rhamnosus	Lacticaseibacillus paracasei	Lc.rhamnosus	Lc.paracasei	ATCC 8530	ATCC 334	103	62	103 62	0.892221	0.962878	0.000118921	0.285618	0.817588	0.000758585	not significant	not significant
Pediococcus pentosaceus	Lacticaseibacillus rhamnosus	P.pentosaceus	Lc.rhamnosus	ATCC 33316	ATCC 10863	11	110	110 11	0.0989246	0.757734	0.0124229	0.211205	0.721606	2.30898e-05	not significant	not significant
Streptococcus thermophilus	Lacticaseibacillus rhamnosus	S.thermophilus	Lc.rhamnosus	FYE 41	ATCC 10863	18	110	110 18	0.401824	0.892221	0.00524626	0.569156	0.947103	0.000422925	not significant	not significant
Lacticaseibacillus rhamnosus	Lactococcus cremoris	Lc.rhamnosus	L.cremoris	ATCC 10863	ATCC 19257	110	20	110 20	0.857236	0.0960011	0.593228	0.448542	0.0596936	4.13456e-06	not significant	not significant
Lactococcus lactis subsp. lactis bv. diacetylactis	Lacticaseibacillus rhamnosus	L.diacetylactis	Lc.rhamnosus	UL 719	ATCC 10863	22	110	110 22	0.864534	0.2067	0.000108936	0.211205	0.869644	0.0984274	not significant	not significant
Lacticaseibacillus rhamnosus	Lactococcus lactis subsp. lactis	Lc.rhamnosus	L.lactis	ATCC 10863	IL 1403	110	27	110 27	0.878101	0.212454	7.19122e-06	0.337784	0.944729	0.000927664	not significant	not significant
Lacticaseibacillus rhamnosus	Pediococcus pentosaceus	Lc.rhamnosus	P.pentosaceus	ATCC 13075	ATCC 33316	111	11	111 11	0.0989246	0.962878	0.0152211	0.0298114	0.641895	7.43894e-06	stable	not significant
Lacticaseibacillus rhamnosus	Lactococcus lactis subsp. lactis	Lc.rhamnosus	L.lactis	ATCC 13075	IL 1403	111	27	111 27	0.962878	0.202652	4.84962e-07	0.947103	0.471263	2.07163e-05	not significant	not significant
Lacticaseibacillus rhamnosus	Lactobacillus helveticus	Lc.rhamnosus	Lb.helveticus	ATCC 13075	ATCC 15009	111	101	111 101	0.894332	0.565575	0.000119474	0.721606	0.0068549	2.98595e-07	condition-dependent	not significant
Carnobacterium divergens	Lactiplantibacillus pentosus	C.divergens	Lp.pentosus	M35	ATCC 8041	117	13	117 13	0.722238	0.593228	0.0009507	0.0929301	0.980399	0.112847	not significant	not significant
Lactococcus lactis subsp. lactis	Carnobacterium divergens	L.lactis	C.divergens	IL 1403	M35	27	117	117 27	0.878101	0.962878	0.202652	0.471263	0.541534	1.51257e-06	not significant	not significant
Lactococcus lactis subsp. lactis	Carnobacterium divergens	L.lactis	C.divergens	MJC 5	M35	32	117	117 32	0.962878	0.967334	0.000569235	0.484899	0.28354	1.05595e-06	not significant	not significant
Carnobacterium divergens	Lacticaseibacillus rhamnosus	C.divergens	Lc.rhamnosus	M35	ATCC 27773	117	102	117 102	0.0612208	0.593228	0.000854	0.00704531	0.872079	1.22523e-06	stable	not significant
Lacticaseibacillus rhamnosus	Carnobacterium divergens	Lc.rhamnosus	C.divergens	ATCC 10863	M35	110	117	117 110	0.00189299	0.112253	1.44236e-08	0.140804	0.371033	1.6215e-05	not significant	stable
Lactococcus lactis subsp. lactis	Lactococcus cremoris	L.lactis	L.cremoris	1919	ATCC 19257	134	20	134 20	0.811489	0.0009507	0.495437	0.0411474	0.003325	1.03365e-08	condition-dependent	condition-dependent
								134 28
								134 52
Lactobacillus helveticus	Lactococcus lactis subsp. lactis	Lb.helveticus	L.lactis	ATCC 15009	1919	101	134	134 101	0.945934	0.75416	0.0989246	0.547114	0.751421	0.110798	not significant	not significant
Lactococcus lactis subsp. lactis	Lactococcus cremoris	L.lactis	L.cremoris	MJC 8	7308	33	155	155 33	0.129409	0.460399	0.00314063	0.980399	0.565663	0.117345	not significant	not significant
Lactococcus cremoris	Lactobacillus delbrueckii subsp. bulgaricus	L.cremoris	Lb.bulgaricus	7308	ATCC 11842	155	52	155 52	0.68583	0.461432	0.126244	0.606693	0.823196	0.0118171	not significant	not significant
Lactococcus raffinolactis	Lactococcus cremoris	L.raffinolactis	L.cremoris	ATCC 43920	7311	12	156	156 12	0.878101	0.962878	0.00666071	0.132547	0.202093	0.304465	not significant	not significant
Lactococcus cremoris	Lactococcus lactis subsp. lactis bv. diacetylactis	L.cremoris	L.diacetylactis	7311	UL 719	156	22	156 22	0.962878	0.010855	0.171044	0.724248	0.00316741	0.64877	condition-dependent	condition-dependent
Lactococcus cremoris	Lactococcus cremoris	L.cremoris	L.cremoris	7308	7311	155	156	156 155	0.0284284	0.492756	0.754766	0.0381331	0.145793	0.654564	stable	stable
Lactococcus cremoris	Lactobacillus delbrueckii subsp. bulgaricus	L.cremoris	Lb.bulgaricus	7328	UL12	171	53	171 53	0.379068	0.962878	0.000374819	0.142366	0.304465	0.00102197	not significant	not significant
Lactobacillus helveticus	Lactococcus cremoris	Lb.helveticus	L.cremoris	ATCC 15009	7328	101	171	171 101	0.657993	0.629663	1.34572e-08	0.641895	0.649628	0.000146394	not significant	not significant
Lactococcus cremoris	Lacticaseibacillus rhamnosus	L.cremoris	Lc.rhamnosus	7328	ATCC 13075	171	111	171 111	0.937987	0.449346	1.18364e-06	0.0768708	0.211205	0.0001423	not significant	not significant
Pediococcus pentosaceus	Lactococcus cremoris	P.pentosaceus	L.cremoris	ATCC 33316	7313	11	174	174 11	0.187745	0.593228	0.126244	0.0411474	0.211205	0.000371368	stable	not significant
Lactococcus cremoris	Lactococcus cremoris	L.cremoris	L.cremoris	7313	KB	174	21	174 21	0.0861676	0.575594	6.91947e-06	0.207093	0.459993	0.000422925	not significant	not significant
Lactococcus cremoris	Lacticaseibacillus paracasei	L.cremoris	Lc.paracasei	7313	ATCC 334	174	62	174 62	0.197748	0.0960011	0.000119474	0.925139	0.448542	0.000531759	not significant	not significant
Lactococcus cremoris	Pediococcus pentosaceus	L.cremoris	P.pentosaceus	7322	ATCC 33316	176	11	176 11	0.762395	0.937987	0.0160161	0.801033	0.751716	0.000352602	not significant	not significant
Lactococcus cremoris	Lactococcus cremoris	L.cremoris	L.cremoris	7322	KB	176	21	176 21	0.096123	0.593228	0.0375027	0.319817	0.207093	0.00700344	not significant	not significant
								176 28
Lactococcus cremoris	Lactococcus lactis subsp. lactis	L.cremoris	L.lactis	7322	MJC 5	176	32	176 32	0.206243	0.597063	0.00736974	0.448542	0.218497	4.82029e-05	not significant	not significant
Carnobacterium divergens	Lactococcus cremoris	C.divergens	L.cremoris	M35	7322	117	176	176 117	0.757734	0.520364	0.000631649	0.388882	0.751716	8.26711e-05	not significant	not significant
Lactococcus lactis subsp. lactis	Lactococcus cremoris	L.lactis	L.cremoris	1919	7322	134	176	176 134	0.857236	0.968589	0.708071	0.53882	0.596574	0.211205	not significant	not significant
Lactococcus raffinolactis	Lactococcus lactis subsp. lactis	L.raffinolactis	L.lactis	ATCC 43920	11121	12	191	191 12	0.161071	0.495437	0.000194588	0.0594401	0.342023	0.000195586	not significant	not significant
Lactococcus cremoris	Lactococcus lactis subsp. lactis	L.cremoris	L.lactis	KB	11121	21	191	191 21	0.299911	0.761773	0.358371	0.963117	0.670336	0.28354	not significant	not significant
Lacticaseibacillus rhamnosus	Lactococcus lactis subsp. lactis	Lc.rhamnosus	L.lactis	ATCC 27773	11121	102	191	191 102	0.757734	0.495437	0.0152211	0.978998	0.944729	0.000195586	not significant	not significant
Lactococcus lactis subsp. lactis	Lacticaseibacillus rhamnosus	L.lactis	Lc.rhamnosus	11121	ATCC 13075	191	111	191 111	0.761773	0.489701	4.33649e-06	0.471215	0.304465	4.5593e-06	not significant	not significant
Lactococcus lactis subsp. lactis	Lactococcus cremoris	L.lactis	L.cremoris	11121	7313	191	174	191 174	0.660529	0.962878	0.0175026	0.327518	0.992198	0.00334393	not significant	not significant
Lactococcus lactis subsp. lactis	Lactococcus raffinolactis	L.lactis	L.raffinolactis	74308	ATCC 43920	390	12	390 12	0.757734	0.993184	0.461432	0.211205	0.132547	0.000492297	not significant	not significant
Lactococcus lactis subsp. lactis	Lactiplantibacillus pentosus	L.lactis	Lp.pentosus	74308	ATCC 8041	390	13	390 13	0.762395	0.878101	0.00736974	0.569156	0.85866	0.310202	not significant	not significant
Lactococcus lactis subsp. lactis	Lactococcus lactis subsp. lactis	L.lactis	L.lactis	IL 1403	74308	27	390	390 27	0.708071	0.937861	1.6796e-06	0.07954	0.978998	1.66664e-05	not significant	not significant
Lactobacillus delbrueckii subsp. bulgaricus	Lactococcus lactis subsp. lactis	Lb.bulgaricus	L.lactis	UL12	74308	53	390	390 53	0.757734	0.222074	0.0993473	0.644276	0.397446	0.01201	not significant	not significant
Lactococcus lactis subsp. lactis	Lactobacillus helveticus	L.lactis	Lb.helveticus	74308	ATCC 15009	390	101	390 101	0.187573	0.339149	0.000160994	0.0312185	0.817588	0.0129643	stable	not significant
Lacticaseibacillus rhamnosus	Lactococcus lactis subsp. lactis	Lc.rhamnosus	L.lactis	ATCC 8530	74308	103	390	390 103	0.857236	0.761773	0.00106298	0.836054	0.82266	1.59466e-05	not significant	not significant
Lactococcus raffinolactis	Lactococcus lactis subsp. lactis	L.raffinolactis	L.lactis	ATCC 43920	74309	12	391	391 12	0.0969083	0.962878	0.00944118	0.28086	0.963117	5.49071e-06	not significant	not significant
Lactococcus lactis subsp. lactis	Lactococcus lactis subsp. lactis bv. diacetylactis	L.lactis	L.diacetylactis	74309	UL 719	391	22	391 22	0.962878	0.722238	2.0981e-07	0.978998	0.45443	1.11312e-05	not significant	not significant
Lactococcus lactis subsp. lactis	Lactococcus lactis subsp. lactis	L.lactis	L.lactis	74309	MJC 5	391	32	391 32	0.962878	0.878101	7.29249e-06	0.980399	0.310767	0.023961	not significant	not significant
Lactococcus lactis subsp. lactis	Lactococcus cremoris	L.lactis	L.cremoris	74309	7308	391	155	391 155	0.461432	0.461432	1.34572e-08	0.872079	0.0340766	6.90223e-06	condition-dependent	not significant
Lactococcus cremoris	Lactococcus lactis subsp. lactis	L.cremoris	L.lactis	7311	74309	156	391	391 156	0.0667322	0.379068	0.000750882	0.002915	0.337784	0.0149976	stable	not significant
Lactococcus lactis subsp. lactis	Pediococcus pentosaceus	L.lactis	P.pentosaceus	74310	ATCC 33316	392	11	392 11	0.757734	0.857236	0.609121	0.250581	0.872079	0.00908453	not significant	not significant
Lactiplantibacillus pentosus	Lactococcus lactis subsp. lactis	Lp.pentosus	L.lactis	ATCC 8041	74310	13	392	392 13	0.493784	0.832989	0.0326884	0.0966758	0.371033	0.0980721	not significant	not significant
Lactococcus lactis subsp. lactis	Lactococcus cremoris	L.lactis	L.cremoris	74310	7311	392	156	392 156	0.878101	0.593228	0.0612208	0.371033	0.174239	0.00704531	not significant	not significant
Lactococcus cremoris	Lactococcus lactis subsp. lactis	L.cremoris	L.lactis	7313	74310	174	392	392 174	0.495437	0.855046	0.962878	0.61289	0.980399	0.0931646	not significant	not significant
Lactococcus lactis subsp. lactis	Lactococcus lactis subsp. lactis	L.lactis	L.lactis	MJC 8	29828	33	465	465 33				0.0984274	0.520537	0.0129643	not significant
Lactococcus lactis subsp. lactis	Lactococcus cremoris	L.lactis	L.cremoris	29828	7308	465	155	465 155	0.962878	0.962878	0.00244217	0.872079	0.451597	7.07776e-06	not significant	not significant
Lactococcus cremoris	Lactococcus lactis subsp. lactis	L.cremoris	L.lactis	7311	29828	156	465	465 156	0.19918	0.00892131	0.00554655	0.176958	0.000226232	0.0116489	condition-dependent	condition-dependent
								465 171
Lactococcus lactis subsp. lactis	Lactococcus lactis subsp. lactis	L.lactis	L.lactis	29828	74310	465	392	465 392	0.11466	0.00314063	0.514759	0.442619	0.451597	3.43328e-05	not significant	condition-dependent
